# Supplementary material for: Comparative analysis of pepper and tomato reveals euchromatin expansion of pepper genome caused by differential accumulation of Ty3/Gypsy-like elements
Source: BMC Genomics. 2011 Jan 29;12:85. doi: 10.1186/1471-2164-12-85 (PMC3042944; doi:10.1186/1471-2164-12-85)
Supplement: Additional file 1 — The compared BAC sequence sizes and GenBank accession numbers. [file 1471-2164-12-85-S1.XLS]

## Sheet: Sheet1
Additional file 1. The compared BAC sequence sizes and GenBank accession numbers
	Pepper Sequence			Tomato Sequence
Map Location (CM)*	Pepper BAC Clone	Sequence Length (bp)	GenBank Accession Number	Tomato Orthologous sequence	Sequence Length (bp)	GenBank Accession Number
27	CaCM347F12	51301	GU048884	CaCM347F12-Tomato	21501	GU048892
38.7	CaCM487E08	112609	GU048886	CaCM487E08-Tomato	30130	GU048894
76	CaCM511O09 Contig	246509	GU048887	CaCM511O09-Tomato	124501	GU048895
82	CaCM414G15	110990	GU048885	CaCM414G15-Tomato	55001	GU048893
	CaCM779F05	97798	GU048890	CaCM779F05-Tomato	48001	GU048898
88	CaCM303O04	114092	GU048883	CaCM303O04-Tomato	49501	GU048891
111	CaCM529L23	144956	GU048888	CaCM529L23-Tomato	75000	GU048896
117	CaCM699L14	106982	GU048889	CaCM699L14-Tomato	87110	GU048897
* Chromosome 2 of the tomato genetic map, tomato-EXPEN 2000 (Fulton et al., 2002), was used.
