# Supplementary material for: Comparative analysis of pepper and tomato reveals euchromatin expansion of pepper genome caused by differential accumulation of Ty3/Gypsy-like elements
Source: BMC Genomics. 2011 Jan 29;12:85. doi: 10.1186/1471-2164-12-85 (PMC3042944; doi:10.1186/1471-2164-12-85)
Supplement: Additional file 2 — Information about predicted genes of the compared sequences. [file 1471-2164-12-85-S2.XLS]

## Sheet: Sheet1
Additional file 2. Information of predicted genes of the compared sequences
CaCM347F12_Pepper	Gene number	Gene name	Direction	Start	End	Gene length	mRNA length	Intron length	Protein length	Score	E-Value	Sequence
		Transposable element_Non-LTR	-	7884	17467	9584	1467	8117	488	104	2e-21	ATGAGGATGTTACGGTGGATATGTGGTCAGACCAGGAAGGATAAGGTGAGGAATAAGATTATTCGAAAAAAGGTGGGAGTGGCTTCGGTGGAGGACAAGATGCAAGAAGTGAGGTTACGTTGGTTCCGGCACGTGATGAGGAGGGGTGCTGATGCGCCCGTGCAGAGGTGTGAGACACTAGTTATGGATGAAATATTGGAAAGAGTTTACAGGTGGCAGATAATGTTGGTTGATTTTGAGAAATTTTTTGTAGTTATCATATTATTTTTTTGTAGTTTACAGGTGGTTGATGAATGTCAGTCGGCTTTTAGAATATTTTTAGTATTTATGATTGAAGAGATAAATTTGTTTGTGATTGAGGTAAAAAATTATGAAGAAACAGAGGAACTTAAGCCAACT…
	1	Glycoprotease	+	19023	20063	1041	1041	0	346	637	0	ATGAAGGATAAGAAATTAATAGCCCTAGGTTTCGAGGGTTCCGCCAACAAAATCGGCGTAGGAGTAGTAGCAATCGACGGCTCTATTCTCTCCAATCCACGTCACACCTACATAACCCCTCCAGGCCAAGGTTTTCTCCCCCGTGAAACCGCTCAGCACCACCACCAATACATCTTACCGTTAGTCAAATCCGCCCTAGATACCGCCGGAGTATCACCGGACGAAATCGACTGTCTCTGCTACACTAAAGGTCCCGGGATGGGGGCCCCCCTCCAGGTTTCCGCTGTGGTTGTGCGGGTTCTGTCTCAGATGTGGAAGAAACCTATTATTGGAGTTAACCATTGTGTTGCGCATATTGAAATGGGTCGGGCCGTGACCGGGGCAGTTGACCCGGTTGTG…
	2	Pentatricopeptide repeat-containing protein	-	20906	23881	2976	1743	1233	580	801	0	ATGAGCTATTGTAGGTTGGTCTCTAAATGTCCATTGAGCCATATCCTTTTCGAACCAAGAATTAGTAAAGGTGGATTCAGATGGAAAGCAAATGCCTCCAATGATGTTCCCGTTGAGAAGTGGAAGCAAGATAGCATTTTCATTGATAGACGCGGCAGATTTAGACACTTTGATCACAAAAAAGTTTCACGGAAAAGATGTGGTTCTTTAAGGGGCAGAGGATGGAAATATGGATCTGGTTTTGTTGATGGTATATTCCCAGTGCTAAGCCCAATTGCTCAGCAAATTCTAACTTTCATAAAGAAGGAAAAAGATCCAGAGAGGATTTGGTCTGCCTTGGATACTCTACGTCCCACCAATCATACCTGGGATGATTTGATTAATGTAGCAGTTCAACTT…
	3	Ribosomal protein L30 family	+	29516	29968	453	327	126	108	151	1e-35	ATGAGTGCTTACAATGCTTTTAAAGCTTGTGTTCCAGTCGCATGGAGCCCTAATCTATACATAACCCTTGTAAGGGGTATTCCGGGTACAAGGAGGCTCCATAGGCGTACCCTTGAGGCATTACGCCTTGGCAAATGCAACCGGACTGTAATGAGATGGAACACACCCACTGTTAGGGGAATGCTTCAGCAGGTGAAAAGATTGGTTGTCGTTGAGACAGAAGAGATGTACAAGGCACGTATGGAGAAAATAGCTAATCACAAAGCTCTACGCCCTCCTTTGGTTATAAACCATCACGCAGCCCCTGCAGCTGATTCAGTTCAGTAA
		Transposable element_DNA	-	32738	34993	2256	1605	651	534	167	1e-40	ATGGATAAATTAAGAAACCTCGCTACTAAAGGTGTTAAAATTTTTTGTCCCGGAAGCGGTAGTGGTAGTAAAAAGCGAATTACTAGCGGTAGAGATAGTTCAAGTAGTAGATATACCCGTGTATCTTCGCCTCCGGTACCGCTTGATACACCTTTTGAGGAAGAAATAGGTGTAGATGCTCACGATATGGATTATGTAGAAGCTCAGGAAAATTACGGTATAGAAGAAGAAAATGAAGTAGATGCGGTTAATTTAGACGAAGATAATGAAAATATTGCTGAGACACCCGCAGTAGGAGATGCTAACGTTAGATCTGAATCAGTTAATCTCCCTTCCCGTCTTCCCAGTACCCCAAAACCTCGTAAAAGAACTAGTATTGCATGGCAACTTTTTGAACGT…
	4	Unknown protein	+	45661	51280	5620	3063	2557	1020	172	7e-42	ATGAGATCCGCATGTAATAGTACTACTGTGTTAGAATCAGACGGTATCTGTTGCAGTCCTCAATCAATTTGGTGGAAAACAGTTGGGAGCAAATATACAGCCTATTGTCTATTTGAAACATTCTCTCGACCTTCTAAGGTAGGGGTAAGGTGTGAGTACATTCTACTCTCGTCAGACCCCATTTGTGGGATTACACTAGGATATAGGTTGTCAATGGAGTATGACAATGAAGTGAATGGTTTTGTTAGTGTTCCAGCTCCTGAGTTTGGTGCAATTTTTATGTCAAACATTGCAACAAAGAGAGACTGCTTTAAACATAAGGTCTTTGGTCTTCCATCGTCCATGGCTAATTTTGTGAAGGAGGTCAAAAAAGGAATGATCCTTTTCCTATTTGAATAT…
CaCM347F12_Tomato	Gene number	Gene name	Direction	Start	End	Gene length	mRNA length	Intron length	Protein length	Score	E-value	Sequence
	1	Glycoprotease	+	345	1385	1041	1041	0	346	642	0	ATGAAGGATAAGAAATTGATAGCCCTAGGGTTCGAGGGTTCCGCCAACAAAATTGGCGTCGGCGTAGTAGCAATCGACGGCACAATTCTTTCTAATCCACGACACACCTACATAACGCCACCAGGCCAAGGTTTTCTCCCCCGTGAAACCGCCCAGCATCACCACCAACACATCTTACCGTTAGTAAAATCCGCTCTAGAAACCGCCGGAGTAACTCCCGATGAAATTGACTGTATCTGCTACACAAAAGGCCCTGGGATGGGTGCTCCACTGCAGGTTTCGGCAGTGGTTGTACGTGTTCTATCTCAGCTATGGAAGAAACCTATTGTTGGGGTGAACCACTGTGTTGCGCACATTGAAATGGGTCGAATCGTAACCGGGGCGGTTGATCCGGTTGTG…
	2	Pentatricopeptide repeat-containing protein	-	2286	5382	3097	1653	1444	550	794	0	AGTGCCTCCAATGAAGTTCCTGTTGAGAAGTGGAAGCAAGATAGCATTTTCATTGATAGACGCGGCAGATTTAGACAATTTGATCACAAAAAAGTTTCACGGAAAAGATGTGGTTCTTTAAGGGGCAGAGGATGGAAATATGGATCTGGTTTTGTTGATGGTATATTCCCAGTTCTAAGCCCAATTGCTCAGCAAATTCTAACTTTTATAAAGACGGAAAAAGATCCAGAGAGGATTTGGTCTTCCTTGGATACTCTACGTCCCACCAATAACACTTGGGATGATCTAATCAATGTAGCAGTTCAACTTCGACTCAACAAGCAATGGGATCTGATCATACTGATGTGTGAATGGATACTGTGCAGGAGTTCCTTTCAGGCAGATGTGATTTGCTACAAT…
	3	Ribosomal protein L30 family	+	11269	11724	456	327	129	108	150	3e-35	ATGAGTGCTTACAACGCTTTTAAATCTTGTGCTCCAGTTGCATGGAGCCCTAATCTATACATAACCCTTGTAAGGGGTATACCAGGCACTAGGAGGCTCCATAGGCGTACCCTTGAGGCATTGCGTCTTGGCAAATGCAACCGGACTGTAATGCGATGGAACACACCTACTGTTAGGGGAATGATTCAGCAGGTGAAAAGATTGGTTGTCGTTGAGACAGAAGAGATGTACAATGCACGTAAGGAGAAATTAGCTAATCAGAAAGCTCTACGTCCTCCTTTGGTTGTAAATCATCACGCAGCCCCTGCAGGTGATCCAGTTCAGTAA
	4	Unknown protein	+	18205	21475	3271	3051	220	1016	168	5e-40	ATGGAGTATGACAATGAAGAACATGGTTTTATTAGTGTTCCGGCTCCTGAGTTTGGTGCAATTTTTATGTCAAACATTGCAACAAAGAGAGAGTGCTTTAAGCATAGTGTCTTTGGCCTTCCATTGTCCATGGGTAATTTTGTGAAGGAGGTCAAAAAAGGAATGATCCTGTTCCTATTTGAATATGAAAGGAGACAGCTTTTTGGAGTGTATCGGGCTATCTCAGACGGCGGAATGAACATTGTACCCCATGCATTTAGTTCTTCTGGGAAGCAGTTCTCTGCACAGGTCCAATTTGAGCTGATTTGGCGTTGTAGTCCACTATCTGAAGATGAGTTCTGTGATGCCATTAGGGAGAACTACTTTTCAGCAAGGAAGTTCCACTTTGGTCTGTCTGAT…
CaCM487E08_Pepper	Gene number	Gene name	Direction	Start	End	Gene length	mRNA length	Intron length	Protein length	Score	E-value	Sequence
		Transposable element_Gypsy	+	233	6953	6721	3399	3322	1132	223	8e-56	ATGACTTTCAATAAGATCAACTCTCAATCAACTGCTTCCAAGGTTGCTGATTCAAAGTTCTCTGCTCAAGTAGAGAGCATCATTGGTGTTACTTTCGAAAGCTTAGGAGCAGTTACAAGGAGCAAGGCAGGCTTGTTAGGACAACAAACACACCCAGTGCCGTCCTCTCCAACTCTAATTTTTGGATCTTCAACTCCGAAAGGAACGACGACAAATGCAAGTGCTTCGGAAGGAGAAAACAGTGTGGCGGAATCGCTTAAGAAGACTCTAGATCTACTTGAGCATTCTGGTTCCAAGTACTCTGGCGCAAATAATGATGGTCGTTCAATCAACTCATCATCTCCGACTACACAACGTAAGTTGATTACTTCAAAGGTCAACTTACGTGATAATCCGTGC…
		Transposable element_Gypsy	-	10100	10738	639	639	0	212	172	1e-40	ATGCACCTTGCTTCCTCTACTACAAAGACACACTGTATAGAAGATCATTTGAAGGAGTACTATTACGGTGTTTGGGAGAAGAAGAAGCAATTCAAGCTTTGCAAGAAGTGCTCGGGAGTTTATGGATCACATCAATCTGGACCAAAGCTCCATTTTTACATTAAAAGGATGGGATATTATTGGACAACGATGGTGAAAGATTGCTTGGACTATGCTAGAAGATGCAAAGCTTGCCAATTCCATGCAAATTTCATACATCAACCTCCAGAGGTGTTATATCCAACTGTATTGTCTTGGCCACTCAATGCTTGGGGAAAGGATGTTGTTGGTCCACTACCAAAGTCTTCTGGTGGACACTTATACATCTTGGCCGCGACAGATTACTTCTCAAAATGGGCC…
			-	10970	13512	2543	1590	953	529	214	5e-53	ATGACACTCCCTACGAAACGTACGAAAGATAGCTTTGATCCAAATGCATACAAGCTATTTATAAAGGCTGGATACAATTCAAATGAGCCATCAAGGTTGGGCAAACTTTCGTCGGAAGGTACGACCAGGCAGGCACGTGAAAGCCTAGGATATACACAGCCACCTCCAATTCGAATCTCCATAAGAAGGGCAAATGACTTCCAAAGTTTGATCCCTTCCAGAATAAGGCGACAGACAGAACTGGTGATTTCATGCAACGAGATATTAAAAGCTAAAACTCATACCGTGGTGTATATCAAGGAGCATGAAGAATATGAAGAAAGTGTTGGCTCCTCATATCATGTTACGATCCAAAATACGAATGAGGTCTCATCTCAAATGAAGTTTGATAAAGAGATG…
		Transposable element_Gypsy	+	22385	24512	2128	1812	316	603	235	2e-59	ATGACTTCCAAGAAGATCAACTCTCAATCAACTGCTCTCAAGGTTGCTGATTCAAAGTTCTCTGCTCAAGTAGAGAGAATCCTTGGTGTTATTTTTGAAAGCTTAGGAGCAGTTACAAGGAGCAAGGCGGGCTTGCTAGGACTACAAACACATCCAGTGTCGTCCTCTCTAACTCCAATTTTTGGAACTTCAACCCCGAAAAGAACGAAGACAAATGCAAGTTCTTCGGAAGGAGGAAGCAGTGTGGTGGAATCGCTTAAGAAGACTCTTGCTCTACTTGAGCATTTTGGTTCCAAGTACTCTGGCGTAAAGAACGATGGTCGTTCAAGCAACTCATCATCTCCAACTACACAATTGGATAGGGTGGAAGTCCTGATAGACGGAGAGTCTAGCCATGCA…
	5	Unknown protein	+	25738	26982	1245	1146	99	381	427	2e-117	ATGAGAACATATTGGTCCTTCGGAAAGAATTCCAGGGAGAGAAACCATTCTTTCCAACACCATCCCAAGGCCTTCCATGTATTCGGTCCTCGACACATTTCTTCTCCCGGATGGAGAGAACTCATCAGCTCCAGTTGGAAGGACGAAAGCTACCAAAGAGTGGTGATGGCCTGCTTTGTACAAGCAGTGTACTTGCTTGAACTTGACAGACAAGAAAATAGAAACGGCACAGAAGCTGCCCTTGCACCACAGTGGTGGACACCCTTTAAGTACAAACTGGTTGAAGCCCTTGTAGATGAAAGAGATGGTTCGATATTTGCTGCAGTTTTGGAGTGGGATCAAACAGCAGCCCTGGCTGATTTTATACCCATAAGGCCAATTGGTGCACCAAAAGTGGTA…
	A	Hypothetical protein	+	38804	41679	2876	1398	1478	465	112	2e-22	ATGGCTCCTAAAGGCAAAGGAAATGGGAAGAAGAAAGGGAAAGGTAAAGGGAATTCGAAAGAAACAAAATGCAAAGCAAATTCCGACTTGTATTTCCCAAAAGAAGTCGTCTTTAATATCCTTTCTCGTCTCCCTGTGAAGACCCTTTTACAATTCAGGTGTGTTTGCAAGCAATGGAACAAACTCATTTACAAGCCCGACTTCATAGCTGCTCATTTCCGCCGCTCTTCTTCTTTGCAGCGTTCCGGTTCGTCCCTTATTATAGGCAGCCGCCATCAAGAGTCCAATAATCATGTACTCTCACTATACAACCCGCCTGATTCACTTGTCGAGCTGGACAGCCCCTTTCCTTGCTTCTTTCCCAATATGTACATTGTGGGTCCTACCAATGGCATTGTG…
		Transposable element_Copia_intact	+	52306	58361	6056						TGTTGAGTTTAATTGGTGTGAATGGAAAATGGAGGGACACAACCTTTGAGCAAAAGACATATTATTTTGGAAAAGGTGTGACTGTTCAGATAGTTGTGTCTATTCAGAAAAAGACACAATGTTTCGAATGGACAGACATGACTCTTCCAAAGGATACACCTTTTAGTGAACCATTGCCACCTTTCAGAAAAGGCATATGATGGCTATATAAACCTGCTTTCATCCACAGGTTTGATATGAATGAAAAATTTTCTGAAATAAAAACTCTTCTTGTCTTAAAAACATTCTTTGTGATCAATCAAATCGTTGAGTGAGTTCGATGAATCCAATTATTTGAGGTACCACTATAGTTGGATTGAAATCCATTTTATCCTGAGAGGAAGATTCCAAAATCTCGGG…
	B	RNA polymerase Rpb7 N-terminal domain-containing protein	+	71104	71646	543	543	0	180	258	1e-67	ATGTATTTGAAATCCAAATTGTCATGGAATGTCATAATCCCTGCTGAGATCCTTGAAGTTGGAGGCTTAATGCTTCAAAAGGCAATTATTGTTCGCCTCATGGATGAATTTGCTTCCAAGAAGGCCTCAAAAAACCTTGGTTACTTTATGGCTGTCACTTCACTGGAGAAGATTGGGGAAGGGAAAGTTCGAGAACACACTGGTGATGTTCTTTTCCCTGTGGAATTCGGCTGTCTAACCTTCAAGATGTTACGTGGAGAGATTTTGGAAGGGGTTGTTGACAAGATCTTGAAGCACGGTGTCTTTTTGCGATGTGGCCCCACCGACAAGGTATACCTTTCTCATCAGAAGATGGCGGATTATAAGTATGTGCCTGGAGAAAATCCTATTTTTATGAAT…
	6	Cytochrome B561-related protein	+	76258	78281	2024	987	1037	328	226	7e-57	ATGAGGAAATATTGGCTGCCATGTTCAAGCATTTATGCAATTTTTGCTTCTTTTTTACTTCCGCCTTTCATAGTTTGTTTATCCAATGAAGACATCCAACTCAACAGCCAGTTGATTAGCATCAACCAACATGTTCCCAAGGCGGATTCAGGATTTAAATCTGATTCATGTTCCCAAGTAAATTCACACAAGATATTTGAGATTGAAATTCATGGAATTTTATTATGGGCTTCACTGGGATTCTTGATGCCTGCTGGAATACTCACAATAAGACTCTCCAACACAGAGGAATGTAGCAGAACAAAACTCAAAATTCTCTTTTATGTTCATGGAACTCTTCAGGTGCACTTTAATCATAGTAAGGGTTTAAAAAGTTCAAAATTCATTTATGTGAGCCCA…
		Transposable element_Gypsy_intact	-	79126	91403	12278						tgaagaatgaattcaattgagaataaaccttgggggttatgcaattataggtgtgggatcatgcatgggtatttggctatttattcaatttttagctaaaagtcatgggtaggctagatgccaatgtattggtgtcaatctttcaattacaacaccaaatttcacaaatgagttctttcgaacacctcacaagtgtgacaattttccacatctattgcctcaattgacatccttatgtctaagagatatcattaaatgaaatgattcaagttattggttgcatttattccccacccatatcctctctttcaagaatgacatgggttctaggatggttggagtttgcaacccccaactctcaattaatttatgaaataaatgcaacacccatcacaacta…
		Transposable element_Copia	-	93276	94907	1632	954	678	317	275	2e-71	ATGCAACAAGATGAGAATCTTGAACCAAAATCTGTCGAAGAATGTAGACAAAGAAATGATTGGCCAAAATGGAAAGATGCAATCAAAATTGAATTGGTTTCACTTGAAAAACGCAAAGTTTTTGGACCTATAGTTCAAACACCTGAAGTCGTAAGATATAAAGCACGACTTGTGGCACAAGAATTTTCGCAAAGACCTGGCATTGATTATATGGAGACATATTCTCCGGTGGTGGATGAAATCACCTTCAGCACATTCATTGAGTACCCCAATAGTTGTGAGATCTTACTTGATATTAACAAATATCCATTTCGACCTCATGCAAATAATGAAGAACTTGTTGGTACTGAGGTACCATATCTTAGTGCAATTGGGGCATTAATGTATCTCTCTAGTAAT…
		Transposable element_Gypsy_intact	-	98334	101683	3350						tgatacaagacagcccaagaacacaagaaaacaaacaccaaaatagtccactagttcaaggaactatggacctcttttggtgacccctctcggattcaagaacacaacaagaacaccatgtaatgaggtgtttaacacctaatttccagcagcaaaccaaactatattatgacaataaaaatgaagaacagcaatatttcaaccacaataaccaaacggcttgaacaacaacaacacaaactacaagattaggacaagaaacaaagatagatagttagacaagtgttgatgtagtcttaacaacccaagagcatattcactcttgaacctttaacacttcatacaacaaacacctaactcttacaatgacacaagaggggcatccacctctcaaagcac…
	7	Urease accessory protein G	+	102212	106004	3793	831	2962	276	507	2e-141	ATGGCTTCTTCAAATCATCATATCCATGACCATCACCATCATCATCATCATCATGACCATAGCCATGAGGATACAAAGACAACATCATGGGTAGGAGAAGATGGGAAGGTATACCATAGCCATGATGGGCTTGCTCCTCACTCTCATGAACCTATATACTCACCTGGCTACTTTAGCAGAAGGGCACCTCCACTTACTGACAGGAACTTCAATGAAAGAGCCTTTACTATTGGAATTGGTGGCCCTGTTGGTACTGGGAAAACAGCTCTTATGCTCGCATTATGTAAGCTCTTAAGGGAAAAATACAGTCTTGCAGCAGTAACAAATGATATATTCACAAAAGAAGATGGAGAGTTCTTAATAAAACATGGAGCACTCCCGGAGGAAAGAATTCGAGCT…
CaCM487E08_Tomato	Gene number	Gene name	Direction	Start	End	Gene length	mRNA length	Intron length	Protein length	Score	E-value	Sequence
	5	Unknown protein	-	3258	4442	1185	1116	69	371	424	7e-117	ATGGAGAGAAACCATTCTTTCCAGTACCATCCAAAGGCCTTCCATGTATTTGGTCCTCGACACATTTCTTCTCCCGGATGGAGAGAACTCATCAGCTCTAGTTGGAAGAACGAAAGCTACAAAAGAGCAGTGATGGCCTGTTTTGTACAATCAGCATACTTGCTTGAACTTGACAGACAAGAAAATAGGTACGGCGTAGAAACTGCCCTTGCACCACAGTGGTGGACACCCTTTAAGTACAAATTGGTTGAACCCCTTGTAGATGAAAGAGATGGTTCGATATTTGCTGCGATTTTGGAATGGGATCAAGCAGCAGCCCTTGCTGATTTTATACCAGTAAGACCAACTGGTGCACCAAAAGTGGTATTAGCTATCAGAGGAACACTCTTGAAGAACCCC…
	a-1	60S ribosomal protein L18A	+	14853	16790	1938	537	1401	178	341	1e-92	ATGGTGACTTACAAGTTCCATCAGTACCAGGTTGTCGGGAGAGCTTTGCCCACTGAAACAGATGAGCATCCCAAGATTTACCGTATGAAGTTGTGGGCTACAAATGAAGTTCGTGCTAAGTCCAAATTCTGGTATTTCTTGAGGAAGCTTAAGAAGGTGAAGAAGAGCAACGGTCAGATGCTGGCTATTAATGAGATTTTTGAGAAGAACCCAACAACAATCAAGAATTATGGTATTTGGCTCCGTTACCAAAGTAGAACGGGATACCACAACATGTACAAGGAGTACCGTGACACCACATTGAATGGTGGTGTGGAGCAGATGTACACTGAGATGGCTTCTCGCCACAGAGTTCGCCATCACTGCATTCAGATCATAAAGACAGCAACCATTCCAGCT…
	a-2	60S ribosomal protein L18a	+	17612	19774	2163	537	1626	178	340	4e-92	ATGGTGACGTACAAGTTCCATCAGTATCAGGTTGTCGGGAGAGCTTTGCCCACCGAAACAGATGAACATCCCAAGATTTATCGTATGAAGTTGTGGGCTACAAATGAAGTTCGTGCGAAGTCCAAATTCTGGTATTTCTTGAGGAAGCTTAAGAAGGTGAAGAAGAGCAACGGTCAGATGCTGGCTATTAATGAGATCTTCGAGAAGAACCCAACAACAATTAAGAATTATGGTATTTGGCTCCGTTACCAGAGTAGAACGGGATACCACAACATGTACAAGGAGTACCGTGACACCACATTGAATGGTGGTGTGGAGCAGATGTACACTGAGATGGCTTCTCGCCACAGAGTTCGCCATCACTGCATCCAGATCATAAAGACCGCAACCATTCCGGCT…
	6	Cytochrome B561-related	+	22177	24882	2706	834	1872	277	238	4e-61	ATGAATAAATATTGGCTCCAAATTACTTCTGTGTTAACTTCTTTTGTATTTCCACATTTCATTGTTTGCTTATCCAATGAAGACATCCAACTCAATAGCCAGTTGATTAGCATCAACCAACATGTTCCTAAGGTGAATTCTCATAGGATATTTGATATTGAAATTCATGGAATATTATTATGGGCTTCAATGGGATTCTTGATGCCAGCTGGAATACTCACAATAAGATTCTCCAATACAGAAGAGTGTAGCACAACAAAACTCAAAATTCTCTTCTATGTTCATGGAACTCTTCAGGTACTCTCTGTGGTGTTGGCTACTGCTGGAGCTGTGCTATCAATAAAGAGCTTTGAAAATTTGTTCAACAATACTCACCAAAGAATAGGCTTAGCACTTTAT…
	7	Urease accessory protein G	+	27990	30121	2132	753	1379	250	455	6e-126	ATGGCTTCTTCAGACCACCATATGAATGACCACCACCACCATCATCATCATGACCATGACCATAACCATGAGGACACAAAAGCGACATCATGGGTAGGAGCAGATGGGAAAGTATACCATAGTCATGATGGGTTGGCTCCTCACTCTCATGAACCTATTTATTCACCTGGCTACTTTAGCAGAAGGGCACCTCCACTTAATGACAGGAATTTCAGTGAAAGAGCCTTTACTATTGGAATTGGTGGCCCTGTTGGTACTGGGAAAACAGCTCTAATGCTGGCATTATGTAAAATCTTGAGGGAAAAATACAGTCTTGCAGCAGTAACAAATGATATATTCACGAAAGAAGATGGAGAGTTCTTAATAAAACATGGTGCATTGCCGGAGGAAAGGATTCGA…
CaCM511O09_Pepper	Gene number	Gene name	Direction	Start	End	Gene length	mRNA length	Intron length	protein length	Score	E-value	Sequence
	8	tRNA-splicing endonuclease positive effector	-	48	2714	2667	1785	882	594	298	7e-79	ATGGAAACTGATGACGATGGTGAAGCCATTCTTGTTGAAAAGAGCCTTATAGATATTATCTTTTCTTGGTCTTTTAAGGATGTCCTTAACAAAGACCTTTACAAGGACAAGGTGGAGAACATCCCTTTGACATTTCAGTCCATCGCGTTGTACATGAAGTCGTTCATCTTCCCTCTTATAGAGGAAACACATGCTGATTTGTCTTCTAGCTTTGATAAAGTGGCAAGTGCATCTATTTGCAAAATATCTTCTATTGAGGAGGTGGAGGGTAAAAAGCCATCTGATAAATGGTTATACGTTATTGAGGTGGAAAAGAAAGATAGCAGTGGTGATGGTAGATCATATGAACCTGAGACGGGGGATCTCTTTGCTATTACAGATGTAAGACCAACATGTGTC…
	9	Microsomal glutathione s-transferase	+	15833	17477	1645	435	1210	144	215	9e-55	ATGGCTGGAGTTGAATTGCTCCCTAGAGAATATGGATACGTTGTTCTTGCTCTTGTCGTTTATTGTTTCCTCAACTTCTGGATGTCCTTTCAAGTCGGCAAAGCCCGCAAAAAGTACAAGGTGACTTATCCAACAATGTATGCTATTGAATCTGAAAATAAGGATGCTAAGTTCTTTAACTGCGTTCAGAGAGGTCATCAGAACTCAATAGAAGCTATGCCAATGTTTTTCATGTTGATGATTGTTGGAGGGATTAGGCACCCATTGATTTGTTCATCTCTTGGAGCTGTTTATATTGTGTCTCGCTATTTCTACTTCACTGGCTATTCCACTGGCGATCCCCAAAATCGTCTTAAAATTGGGGGGTTTAATTTCTTGGCAATTATGGGGCTGATGATT…
	10	Hypothetical protein	+	19668	22168	2501	2046	455	681	345	5e-93	ATGGGAAGTTGTTTGAGTAAGAAGAGCACATCTTGTTCTTCTTCTTCTACTACTGCTGCAGTTTCAAATACAAATCAAGAAATCACCAAAATTAATAGTACCCAAGTGGAGATCAAGAAAGAGGTAGAGGGAGAAAGTGTGAAAAAAGAAATCTTTGTTATCAAACACAGAAAAAGCCATGAAGTGGATAGGAAGACTGAAGAAGAAAAGGGTGTTGTTAAAAAGGCAAATGAAGCAGTTGAGTCTGCTAATAACAATGGTGAGTTAGTGAAAGAGAATAATGGTATTGTTGTATCTGCTCCTGTGAGGACTTCAAGTTGTACTAAAGAAGAAGTTGATGCTATTTTGATACAATGTGGGAGGCTTAGTAGGAGTTCATCTATGGGAAAGACGGGACAA…
	11	Harpin-induced protein-related	-	23372	24151	780	780	0	259	244	1e-62	ATGGCAGATCATCAAAGAATCCATCCAGTACCTGAACCAGAACAAGAACCACCAGTACAAAAACCCACTGTTCCTTTAGTACCAAGGGGTTCTTTCAGTTCAGAAAAAGGTGACCCTGAGAAACAACAAGAACCAGTTCCTTTGAGGAGAAGAACAATCCCATATTATCCACCATTAAAACCACCTAAGAGAAGATGTTGTTCTTGCAAAAAATGTCTTTGTTGCACATGTTGTCTGTTATTCCTCATGATCATAATCATTGGTGCTTTAGCTGCTGCTTTCTACTTTGTCTTCCAACCAAAAATACCAAACTACTCTGTTGACAGCATGAGGATCAGTCAATTCAGTTTCAACAATGACATGACTTTATTGTTTGCTACTTTTAATGTTGGCATCACT…
	12	Tubulin family protein	-	27450	38134	10685	2112	8573	703	862	0	ATGGATTCATCCGCTGCTATTGCAACTCCTCCTTGGAATCTCCGTCGTCCTTTTCTTACTGGACAATTTTATCAGGAAGTAAAGGTTACACCTGGAACTACTGAAGGCAAGGGGTTTTCTGTGGACTCAAGTTCCGGAACAGATAAAGTGATAGGTTGCTACCATGCCACCATTCAGGAATTGATTGTTATTGATGATCTTCTTTCCGCCTTGCTTGGAATTGAAGGGCGCTATATTTCTATCAAGAAAGTCCGAGGGAAGGAGGATGCCATAACCTTTCAGGTTGATGCATCTATGGATTTAGCTCTTCAGGAATTCTCAAAAAGGTTGTTCCCGCTATGCGAAAGTTATATCTTGATTAACCAGTTTGTCGAGACAAGGTCACAGTTCAAGACAGGC…
	13-1	Protein kinase	-	40864	43312	2449	1803	646	600	504	5e-141	ATGTGTAGGGGAACCTTTGTGCTAAAATATGTTGCATTAATCCTCATAATCATCTTTCTTCAGATTTCTCAAACCTGCAATGCTTGGATAAAGAAAGAGTACTACTGTCCCCCTTCTGCTTGTGGTCTTATCCGTAACATAAGCTTCCCTTTTCGCTTAAACACCGATGCAGAACATTGCGGTCCTTCACACATTGAATTAGCTTGTGAAAGTAACCAAACGGTCATATGGCTATTCTCCACGAAGTTGTATGTGCAAGCCATCAACTATGATAATCAGACAATTCACCTGGTAAATCCAACTTTACAAACACAAGATCTGTGCTCTTTGAGACCTCAGCTTTTACCAGGCGGTGATTTCACCTTTTCCAGTAGAACAGTTCCCATTTTCATGCTCAAC…
	13-2	Protein kinase	+	43781	46558	2778	1845	933	614	570	7e-161	ATGAAGGGAAGCTTTGGAGTAACTAGAAAAGTTGTTGCAGGTCACGGGTTCAAGCCTTGGAAACAGTCTCTGGCAGAAATGCAAGTATTTTGTCCATTGCTAAGTTTTGGACACAGACTAAAGGGATGTGAGGATTCTTGGTGCAGGAATGATGGTCCCAACGTTCATTTTCCATTCAGGCTCGGTCATCAACCAAAACATTGTGGCTATCCTGGCTTTGAACTACAGTGTAACAATCAAAAAGACACCATCCTTGAGTTCCCCTCGTCTGTTCGCTTAGTTGTTGAAGAAATTGATTATGCCTCACAGCAAATTCACCTTTATGATCCTGACAAGTGCATAGCAGTCAAGCTACCACAACTGAATTTGTCACAATCTAATTTCAGAAATGTCAAAGAT…
	13-3	Protein kinase	+	48153	51377	3225	1677	1548	558	458	5e-127	ATGGTTATCTTCCATACAGTCATCAACTATGATAACCAGACACTTCGACTGGTAGATCAAACTTTGCAAACACAAGATGTATGCTCTTTGAGACCTCGGCTTACCTTCTACGGACATGCTGGAACTTTTGGCTATTCTTCTTATTATCATCTATATCCTAAAAGAACAGCAGAGCCTATTTTCATATTCAACTGTCCTCTTGCTGTTAATAATTCCTCGAGATTTCTGGAAATTGGTGGCTGCAAATCAAGCAGATACACTTATTTAAAGATGGGAGAAATGAATGCCTCCGAAGTGAGTGATGGATGCGGAGCAGAATTTATAGGCCTGACCTCTTGGCCTAATATTAAAGATCATGTCCACGACAACATTTCCCTTTCTGATTTTCATCAAGCAATC…
	13-4	Protein kinase	-	51937	52707	771	771	0	256	347	1e-93	ATGACAAGAAGTTTCAAAGAGAAATTAGGTGAGGGAGGCTATGGCAGTGTGTATAAAGGAAAGCTTCGAAGTGGAAGGGATGTAGCAGTGAAGATGTTGAGCAAGCCTAAAGATGGTGGGCAAGATTTCATGAATGAAGTAGCTGCCATTGGAAGGATCCATCATGTCAATGTGGTCGGACTCGTGGGTTATTGTGTTGAGAGAACAAAGCGTGCTCTTGTGTATGACTTCATGCCCAATGGATCACTCGACAAGTACATCAGCACCAGTCAAGAACAAAGTCCAGTGTTGAGTAGGCAGAGGAAGTATGACATTATTCTTGGAGTGGCTCGAGGAATTGAGTATTTGCATCGAGGATGTGACGTACGAATTTTGCACTTTGACATCAAGCCACACAAC…
	13-5	Protein kinase	-	59317	61845	2529	1887	642	628	483	1e-134	ATGGCTCTTCTTTCAGTTCATTCTATAGAGCTCTCTTTAAAAGTCTGTCAGGGAACAAACATTCTGCTGAAATATTTTACAATAATCATGGTCATATTTCTGCATATTCCTCAAACATGCAATGCTAGGAAGAGCAAACGCCACTGTCCTCCTTCTGCTTGTGGTCATATCCGTGACATAAGCTACCCTTTTCGTTTAAACTCCGATCCAAAACATTGCGGTTTCTCAGAAGCTGAATTAGCTTGTGAAGGTAACAAAACCTTTATATGGCTGTTCTCCAAGAAGTTGTATGTGCAAGCCATCAACTACCATAACCACACAATTCGACTGGTAGATCCAACGTTACAAAGAGATGATCTATGCTCTCTAATACCTCCTTATCTTACCTTCCACCATTAC…
	13-6	Protein kinase	+	64192	66879	2688	1545	1143	514	450	1e-124	ATGCAGAACATTGCGGCTAACCAAACGGTTATATGGTTATTCTCCAAGAACTTCTATGTCCAAGCCATCAACTATGATTATCAGACAATGCACCTGGTAGATCCAACTTTACAAAAACAAGATCTATGCTCTTTAATACCTCTTCGATTTACCCACCAGACTGTCACAAGTCAATTAGCAGTTTACTATGATTCAGAGCCCATTTTCAGGCTCAAATGTCCATTTGCTGTTAATAATGATTCGACACTTGTGGAAATTAGTGGCGGCGAATTAAGCAGATACACTTATTTGAAGATTGGAGAAATGAAGGCCTCTGAAAACTATGGATTCACTCACTACAATTTCATTTCTTCTTGTCATTGGATCAGAAGAATGCTATTCATAGCTGCACTGTATTTG…
	C	Alkaline alpha galactosidase	-	69241	72588	3348	2346	1002	781	1041	0	ATGACAATCACTTCGGGGATAAGGATTTCCGAGAGGAAACTGGTTGTGAAAGACAGAACAATATTAACAAATGTACCTGACAACGTAATCACCACTTCCGGACCTGGAGCAGCATCAGGTCCATTGGAGGGTGTATTTCTTGGTGCTGAATTTGATCAAGACAACAGCCGGCATGTCGTGCCGCTCGGGAAATTACAAGATGTCCGGTTCTTGTCTTGTTTCAGGTTCAAACTATGGTGGATGGCTCAGAAAATGGGTGATAAAGGAAGTGAAATTCCAATGGAAACTCAATTTCTCCTTGTCGAAACCAAAGATGGATCTCACCTCCAATCCAGTAACAACAAAAACAACTACGATGACAACAACAACGATGTTCTTTATGTCGTTTTCCTTCCTTTA…
	14	NBS1	-	79281	88292	9012	1554	7458	517	444	1e-122	ATGGTTTGGGGGCTTTTTCCTATTGACCCACTTCCAGGTGAAGATAATTACTATTTCTTCAATAAAGGTACATATAAAGTGGGTCGAAAAGGATGTGATGTCATTGTCAACAAGGATAAAGGAGTTTCTAGGATTCATGCAGAGATTTTAATAGATGAGATGGTTTCGTTGGGTCATTCATTGAAGAAACCGTCAAATATTTTGTCTAAAGTACGTATAAAAGACTGCTCAAAGTATGGTACATTCCTCAACAGGAATCTGGATTCGATGGAGAAAGTTCATGAGTTTCCAAATAAAGAAACAATGCTTAAGGATGGAGATCTAGTTTCATTTGGAACTGGTAATGCAACTTACAGATTCTCTTACGAGTCCTTCATATTTTTCATTTGCTCCCCAAAG…
	15	Tyrosine-specific protein phosphatase-like	+	89048	90295	1248	1248	0	415	245	5e-63	ATGCTGGCCCATCTCCTCCAAAAACTAAATGGCCACAAACCACCCACCGCCGCCGCCGCCGCTACCACCGTCCTCCTCCGCCGTAAAACCACGTCAGCTGAATACGTATCCTCAAGAAACCGAGACCCCACTTTCGAAAAACTCATGGACAAGTACAAAAACCTCTTCAAAGTCATCGCTATTCAAGACCTCATCCTCGGCGCAACCACCAACGCCGCCGTACCCGCCGGCGTCTCCGTCGACTTCCTCAACCGTCTATCCCAGCGCCTCCATCTCAACCGAGGCGCCACCCATTTCCTCCGTAAGTACCCCCACATCTTCCACATTTTCCATCACCCTACTAAATTACAACCTTATTGTACACTTACCGAAAATGCCCTCAAAATCAGCCGACAAGAA…
	16	FtsH protease	+	95718	98198	2481	2019	462	672	1228	0	ATGTCTAGTGCCCTTTCTTTGTCTGCCTCTCAGTTTCCCCTATGCAAATCCCAAGACTTCTCTAAAGATACTCACAATGCTAAAATCTCCAGCAAAGAAACCCCTTGTCAGAAAACACATTCAGACACCAGAGTAGACAGGAGGAAGCTGTTGAGTACTAGTGGCTTGAGCCTTGTAGCAGGGACTTTGTCTAAGCCAGCAGCAAGAGCTGAGACTGAAGCACCAGTTGAGGCAACATCAAGTAGAATGTCATATTCAAGATTCTTGGACTACTTGAATCGAGGTGCTGTCAAGAAAGTTGATTTCTTCCAGAATAGTGCTGTTGCTGAGATATTGATCAATCCCGCACTTAACAAAGTCCAGAGAGTTAAAGTTCAGCTGCCAGGATTGCCACCAGAA…
	17	YSL transporter	-	100413	105805	5393	2070	3323	689	1084	0	ATGGAAAGATCCAACAGTGTCAACAGAAACAAAAAGAAAGATGACGACACCCAAATACAAGAAGAAGCTTTAGATTCTGTAGAAAAGATTTTTGAGTCGAAAGAAGTGCCACCATGGCGGAACCAGTTAACTCTAAGGGCTTTTTGTGTGAGTTTCATATTGGGTATACTTTTCACATTCATTGTCATGAAACTGAGTCTTACAACTGGTATTATCCCTTCGCTCAATGTTTCTGCTGGACTTTTGGGGTTCTTTTTCGTCAAGACGTGGACTAAACTTCTTGAGAAATCTGGGTATCTCAAGCAACCTTTCACTCGTCAAGAAAATACCGTCATTCAGACCTCTGTTGTTGCGACGTCCGGCATTGCATTTAGCGGAGGTTTTGGAAGCTATCTGTTT…
	18	NC domain-containing protein	-	108688	111908	3221	783	2438	260	342	2e-92	ATGGCCGGAATCCTCTCAAATAAGATCCTTAAAGATGAAATCAAGCCCGGAGATCACATCTATTCTTGGAGAAATGCTTATCTTTACGCTCATCATGGTATATATGTTGGCGATGGTATGGTTATCCATTTTACTCGAGCCGCAGGTCAAGAGATTGGAACTGGGACAGTTTTAGACCGTTTTATATTCAGCTCATCTCCTTCACATCCCTCTGACTCCCCATGTCCTAGATGTGGTGATCAATCAAGGACCGAAGGTGTTATCTCATCATGCCTCGAGTGTTTTCTTTGTGGGGGTGAACTGTATCTTTTTAAGTATGGTGTCTCTCCAGGGCTTTTTATTGCCAAACCTCGAGGAGGAACATGCACAATTGCCCCTTCTGATCCACCAGAGCATGTC…
		Transposable element_Gypsy_intact	+	120364	136670	16307						tgtgacaccttatttcgtccctccccgatgtcatttttaccctttcttattttatcctaccatgtaccctcacccatgtcattataccccgtaaaatacaacaaaataatgaacaaataataaaataactaatcctatcttatcctaacaacctacccaataaaaaaataatacctcacccctaccccctaccccacgttaccccaccccccctctttttttcttgtccaagaagaaaggacccaaaaaaagaaaataccatatacatatacccacatacacacaaaagaaaggggagtaacagaaaaggaaaaaaaagaaagctgcaatcagctctttctctctctctctctagattctactctctctcttcctctctttaaaattgaacctccattc…
		Transposable element_Gypsy	+	136680	140070	3391	2433	958	810	825	0	ATGGTGAACTTCTTGAAATTGCCGACTACACCTCACACTAGTCCTTACAAGTTGCAATGGCTGAATGAATGCGGCGAGATAAAGGTCACAAGGCAATGTGTGATACGTTTTAAGGTAGACAACTACCATGACGAGGTGTTTTATGATGTGATACCAATGCAAGCTTGTCACTTGTTGTTAGAAAAGCCTTGGCAATACGATAGGTCGACCAAACATGATGGAAGGAGCAACTCGATGGATACCAAGGAATTGCAACGCCAAGTTGAGGAACTCCTCAATAAAGGATATATCAAGGAGATTATGATCCCTTATGCGGTTCCGGTGCTACTAGTTCCCAAGAAAGATGGGACTTGGCGTATGTGCGTAGATTATCGAGCCATCAACAAGATAACGGTAAAA…
	D	Transcription factor-related	-	147639	148540	902	762	140	253	116	3e-24	ATGCCACCTGCAGGTGGGTCTACTTTCAGAAGCAGCCATGATGACATGAATTCCTTCGAGGTGTTTCTAGAAGATTGGATGATTCGGCAAGAGCAAATTCTAGAAGAACTACTCCTCGTAGCACAGGACATGGCTTCTAATATTGTAGAATCCCAAGAGGTGAACAGTACTGTTGTTATGAGAGACCTCATATCTCGAGTTCTAGCTCATTATCAAGAATACTATGAAGAAAAATCAAGAATGACTCATAGGAATGTTTTCCAGGCCTTCTCACCTCCATGGTTCACTCAACTCGAGAGGACTTTCCTCTGGATCGCTGGCTTCAAACCTGGCTTAGCTTTCACTCTGGTAACCGAATCTGTAAACGATTTGAGTGAAAATCAAGTCCAGATGATGAAC…
		Transposable element_Non-LTR	-	154271	154811	541	429	112	142	166	5e-39	ATGAAGGTGGCAGAAATGCGGATGTTGCGCTGGATGTGTGGACTGACTCGAGGGGATAGAGTTCGGAATGAGACTATCCGGGAGAAGGTTGGTGTGACTTCAGTGGAGTGTAAGATGCGGGAAGCACGATTGAGATGGTTCGGACACGTGAAGAGGAGGGGCATGGATGCCCTGGTCCGTAGGTGTGAGAGGCTAGCGTTGGATGGTTTTAGGCGGGGTAGGGGTAGGCCGAAGAAGTACTGGGGTGAGGTGATTAGGCGGGACATGGAACAATTACAGCTCACCGAGGACATGACCCTAGATAGGAAGTGTTCCATGCTTATTACGAACCTGTGTGCTTTCCTCTGCTTTCCTCTGTTTTATATTCCTTATGGGTGCCGTATTTATGTTATGTCATCT…
		Transposable element_Copia_intact	+	184933	197885	12953						TGCACGTTTGCAGACATGCAATATGTGCCTTTCACCGCCCAACCGTTGCACCTCTTTACTCCCATTCATTTGTTTCATTAAACTGGTAGAATATCAACATAAGTTTCATACAATTTCTATCTTTATTCCTCCATTATTTTATATTTTTTGACTTATAATTCTTATAATCTTTAAGCCATTGATATTTTATCTTTACTATCCCTATTCATTCTTATATTCATTGCATGAAAAACTTCCTCTACTATAAATAGAGGTAGTCTTGCATAGTTTTGGAATATACATACATAAGATAATAAGATAATATAGAGTTCATAAAAGATAGTAAAAAAAGAAAGTTCATTAGTTGAAAGGAAGGTGTTTCTTTTTGTGGAGCTTTGAACTCAACTCTTGTCTAGAGTT…
		Transposable element_Copia	+	204514	212271	7758	4971	2787	1656	1714	0	ATGAGCACTCAACATTTTCTCCTCAAAATCACAACACTAATTTACTTCTTAATCATTCTCCAACCAACCCTAATCTTTGCAAATTGTACATGTGAACCCCGAGACAACAAATACAATCATCAAGCCAAACACAAAGCCTTATCCTACAAACTAATAGCCATATCTTCAATCCTTTGTGCAAGTGCACTTGGTGTCATCCTCCCAATCCTCTTAAAAAACTTCAAATCTTTGCAAAAAAACGACTATTCATCCCTCCATTTCTTGATCAAGGCGTTCGCGGCCGGCGTGATCCTAGCCACGGGGTTTATACACATTCTTCCTGATGCATTCGAGAGCTTGACTAGCCCTTGCCTTAGTAAAGAAATATGGGGGAGTTTTCCGTTTGCTGGTTTTTTTGCA…
	19	SETH1 transferase	-	213655	214566	912	912	0	303	340	1e-91	ATGGAAACTAGCATCAGCGGTACCTCTTCTCCAACACACCCTAAGTGGAGAAAAGTTGTTTATGGTGGGATGCAACCTGGCTTTGGTGACAATCACACAGATGAATCCTTCCTGGAGGAAATGATCATGAATGCTAATGTTGTCAAAAGAGATTTATTGAAGGTGGTGCTTGACGCAGTTTCTATCTCACAATATCTTTGCATTGTTGCCCTTGTGGTTTTGGTTTGGACCTACACACTCACAAATATCCTCACGGAAAAATATCTTCTGCTATTGAATGTTAGCCTACTTGGATCAGGTTTCTTTATTCTGCTCTTAACTGCGGACATGATACCCTTCAATCTCCTTCTCAATTATCTCCTACAGAATTCCTTCTTCATAACTGCCTTATACATGTTG…
		Transposable element_Non-LTR	+	217060	221065	4006	2565	1441	854	506	2e-141	ATGTGTGAGTTAAGAAACAACATTATCAACCAAAAAATAGGGCAGACAAATCAACAACAACAAACCCAGTATATTCCCTCAAAGTGGGTTCTGGGGAGGGTAAAGTGTACAAAGTCCATACCACTACCTCAGAGAAAATACTTCTGGAGAGTAAAATTGATCTACAACAGTGTTCTGAAAAAATTTGGCCATGGTGGTTTTGGTTTTGGGGAGAGAAATGACGAGGGGGCGACCCTACTGGAGTTTGCGAGGGCCTTTGGGCTGGTGGTGGTGAACTCGGGCTTCCCGAAGAAGGACGAGAACCTGATCACCTTTCGAAGCGCGGTAGCCAGGACTCAGATTGACTTTTTCTTGCTTAGGAAAGGGGATAGGGCGTTGTGTAAGGACTGTAAAGTCATC…
	20	Zinc finger	+	225658	231216	5559	1020	4539	339	380	8e-104	ATGGGGAAGAAGAAGAAGAGATCGTCGTCGGATAAAGTATGGTGCTATTACTGTGACAGGGAGTTCGATGATGAGAAGATTTTGGTTCAACATCAAAAGGCTAAACACTTCAAATGCCATGTGTGTCATAAGAAGCTTTCTACTGCTGGTGGTATGGCCATTCATGTTCTTCAGGTTCACAAAGAAACCGTCAGCAAGGTACCGAATGCCAAAGAAGGCAGAGAGTCAACAGATATTGAAGTATATGGAATGCAAGGAATCCCACCTGATGTCTTAGCAGCGCACTATGGAGAGGAAGATGATGAGATCCCAGCAAAAACTGCCAAAGTGGACATTCCATCATCCCAGTATCTTGGTGGTGCACTTCCAGGATATCCTCCTCGGCCAACTTTTGGCGCA…
	E	DNA binding protein/Transcription factor	+	235754	242806	7053	2538	4515	845	148	8e-34	ATGTGGTTTATATCTTCTACTCTCTATTTTATCCATTTCTATACTGAAATTGCAAAGACAAGCTGGTCAGAGACCTTGTTCGTTCCTCACAAACGCGATTATCCGGATTTGGCTTTTTGTATGAATTGGAGAACTCCTATCCACCATCATCACACACTTCGAAGATTGCTTGATGTACAATCTCGAAATCAGAAAATTGTTTGGGCCCTGGAGTGGATTGGAGATTCCATTGAAGTCTATTTGAAATCTTCATCTGATTCAACTGTTGACAGTAAGTTCATGGACCTTTTAGATGACATTTTTGCCGGTGGTGCTTCAAAGACTGTCAAGGCTGGCGGCAAGTTTCAACCCAAGGCGAAGCCTCGTCCAGTGAAAAAAGGTCCAGCTGTTGCGTCCTCA…
	21	Transcription factor-related	+	244341	245359	1019	387	632	128	164	1e-38	ATGAGTAGACTCTCATTTAGACCGCGGCCTCTTGACATTCACAAGAAGTTGCCAATTTTAAAATCTATTAAGGATTTTGAGGATGATGATTCCCAGACTAATACACGAAACCTTATCCTTCGTCTCACTGTTGAAGCTACAGAAAATGAGGTACCCCAAACTTCTAGCAAGAAGTTGGCTCCTGAAATACCCACTCCTGAGTATGTAGTTGTGGATACATATGAAAGGGATTATTCACGCACTTTTGCTCAGCCAACATCATATATTCATGCTAGAGGAGCTCGGGCTGAGATCGGAGAATTTGTTGAGTATGATCTTGACAATGAGGATGAGGATTGGCTTCTAGAGTTCAACAGAGAGAGAAAAGTTCTTGCAGCTGAAAAGTAA
CaCM511O09_Tomato	Gene number	Gene name	Direction	Start	End	Gene length	mRNA length	Intron length	protein length	Score	E-value	Sequence
	8	tRNA-splicing endonuclease positive effector	-	108	3651	3544	2724	820	907	496	2e-138	ATGGGGTCTTGCAAGAACAAGAAAATCACTGAAATTGGGTTTTGCAAGAAAAAGAAAGAAAAAAGTGTAATGGGGTTTTGCAAGAAAAAGAAACAAAATAATAATTTGAAATTGGGTTTTGCAAGAAAAAGAAAAAAAACTAAATGGGGTTTTACAGAATGTGATATAAAAATGAATATGACTGAAATGGAAACTGACGATGATGGTGAAGCCATTCTTCTTGAAAAGACACTTATAGACGTTATCTTTTCTTGGTCTTTTAAGGATGTCCTTAACGAAGATCTTTACAAGGACAAGTTATTAATTCTATGGTTTATCCCTTGCCTGTTTCATTTGGTGGCATTTGTTACCTGGGATTTTACTCTACTTAGAATGATCCAGATTTTAAGTAGGTGTCGA…
	9	Microsomal glutathione s-transferase	+	7466	8754	1289	438	851	145	213	3e-54	ATGGCCGGAGTTGAATTCCTCCCCAAAGAATATGGATATGTAATTCTTGCTCTTGTCGTCTACTGTTTCTTCAACTTCTGGATGTCCTTTCAAGTCGGCAAAGCCCGCAAACAGTACAAGGTTCCTTATCCAACAATGTATGCTACTGAAGCTGAAAACAAGAATGCTAATTCCTTTAACTGTGTTCAGAGAGGTCATCAGAATTCATTAGAAATGATGCCAACATTTTTCATGCTGATGATTGTTGGAGGAATTAGGCACCCCTTGATTTGTGCATCTCTTGGAGCTGTTTATATTGTATCTCGCTATTTCTACTTCACTGGTTATTCCACTGGCGATCCCCAAAATCGGCTTACTCTTGGGAAATACAATTTCTTGGCAATTATGGCACTGATGATT…
	10	Hypothetical protein	+	12378	14824	2447	2061	386	686	456	4e-126	ATGGGGAGTTGTTTGAGTAAGAAGAACACTTCTTGTTCTTCTTCTAAGTCTACTTCTACTTCTACTGTTGCAGTTTCAAATACAAATCAAGAAATTGTTAAAAATAGTACCCAACTGGACAACAAGAAAGAGGTAGAAGGAGAAAGTGTGAAAAAAGAGATCTTTGTTATTAAACACAGAAAAAGCCATGAAGTGGATAGGAAGACTGAAGAAGAAAAGGGTATGGTTAAAAAGGGAATTGAAGTTGTTGAGACTGTGAAAAATGGTATTAGTAATAGCAATGGTGGGTTAGGGTTAGGGTTAGGATTAGGATTAGGCAAAGAGAATGGTATTGTTGTATCGGCTCCCGTGAGGACTTCAAGTTGTACTAAAGAAGAGGTTGATGCTATTTTGATACAA…
	11	Harpin-induced protein-related	-	15823	16605	783	783	0	260	239	7e-61	ATGGCAGAGCAACAAAGAATTCATCCAGTACCTGAACCAGAACATGAACTTCCAGTACAAAAACCCTCTGTCCCTTTAGTGCCAAAGGGCTCTTTCAGTTCAGAAAAAGGTGACCCTGAGAAACAGCAGCAGCAGCAGCAACCACCTTTTAGAAGAACAATCCCATATTATCCACCATTAAAACCACCAAAGAGAAGATGTTGTTCTTGCAAAAGATGTCTATGTTGCACATGTTGTCTGTTGTTCATCATCATCATAATCATTGCTGCTTTATCTGCTGCTTTTTACTTTGTCTTCCAGCCAAAAATACCAAAGTACTCCGTTGACAGTATGAGAATCACACAGTTCAATTTCAATAATGACATGAGCTTATTGTTTGCTACTTTTAATGTTAACATC…
	12	Tubulin family protein	-	18933	26974	8042	2124	5918	707	986	0	ATGGATTCAGCCGCTGCAATTTCTTTATGCCCATCAACTCCTGGTTGGAATCTCGATCGTCCCTTTCTTACTGGCCAATTTTATCAGGAAACAAAGATTTCGTCTGGAACTTCTGAGTACAAGGGGTTTTCTGCGGAATCAAGTTCCGGAGCAGATAAAGCTATAGGTTGTTACCATGCCACCATTCAGGAATTGATTGTTATTGATGATCTTCTATCTACCCTTATTGGAATTGAAGGACGCTATATTTCGATCAAGAAAGTCCGAGGGAAGGAGGATGACATAACCTTTCAGGTTGATGCATCTATGGATTTAGCTCTTCAGGAGTTTGCAAAAAGGCTGTTCCCGTTATGCGAAAGTTATATCTTGATTAACCAGTTTGTGGAGACAAGGTCACAG…
	13-1	Protein kinase	-	28855	30152	1298	777	521	258	213	7e-53	ATGACCTCTTGGCCTAATATTAAAAATGGCAACAATATTTCCCTTTATGATCTTCATCAAGCATTCATCGAAGGGTTTGAGCTAACTTATCATCTGAAACTGGAAATCATAGAAACGATTCATTCAAGCTTAAGAGCAAGTTACTTTTATATGACTTCTCAACCGTGCAGTGTATTGGGAGCAAAATGTGTGATTGGCCTACCGTTCATAATTGAATTTCTGGTGTACATCAGCACCAGTCAAGAAGGAAGTCCTCTGTTAAGTTGGCAGAGGAAGTATGACATTGTTGTTGGAGTGGCTCGAGGAATTGGATATTTGCATCGAGGCTGTGATGTACGAATTTTGCATTTTGACATCAAGCCACACAACATTCTTTTGGATGAGAATTTCATTCCAAAG…
	13-2	Protein kinase	+	33220	35191	1972	1704	268	567	516	2e-144	ATGTCCATCTTACTTTTCTTGCTATTTATCCCATCGCTTAGCTTAGGACAGAGACTAGAGGGCTGTGAGGATTCTTGGTGCAAGAGTCATGGTCCCATCGTTCATTTTCCGTTCAGACTCAGTCATCAGCCAAAACATTGTGGCTATCCTGGCTTTGAACTACACTGTAACACTAAAGGTGACACCATCCTTGAGCTTCCCTCCTCTGTTCACTTTGGTGTTGAAAAGATTGATTATGTCTCACAGAAAATTCACCTTTATGATCCTGACCAGTGCTTACCAGCCAAGCTACCAAAACTGAATTTTTCACAATTCAATTTGAAAAATGAATACTTACCCATGGTCCTATTAAATTGTTCCGCACCATTACCAGATACTATTCATGACTTCGTTCCTTGT…
	13-3	Protein kinase	+	40897	45756	4860	2874	1986	957	551	6e-155	ATGTCCATCTTACTTCTCTTGGTATTTTTCCCATTTCTTAGCTTAGGACATAGACTAAAGGGTTGTGAGGATTCTTGGTGCAAGAGTGATGGTCCCAACGTTCATTTCCCATTCAGACTCAGTCATCAACCAAAACATTGTGGCTATGATCCTGGCTTTGAACTACACTGTAACACTAAAGGTGACACCATCCTTGAGCTTCCCTCCTCTGTTCACTTTGGTGTTGAAAATATTGATTATGTCTCACAGCAAATTCACCTTTATGATCCTGACCAGTGCATAGCAGCCAAGCTACCAAAACTGAATTTGTCACAATCTAATTTCACAAATGATGACGATCTCACAGTCCTATTCAATTGTTCTGAACCATTCCCAGAAAGTAATGATGGTTACTTGGTT…
	14	NBS1	-	50055	57932	7878	1656	6222	551	356	3e-96	ATGGGAGGAGAGGAGAACCGTGATGTTTCAGGTGAAGATAGTTACTATTTCTTCAACGAAGGTACATATAAAGTGGGTCGAAAAGGATGTGATGTCATTGTCAACAAGGATAAAGGAGTTTCAAGGATACATGCAGAAATTTTAGTAGATGAGATGATTTCTTTGGATCAGTCGAAGAAACCCTCAAATATTCTGTCTAAAGTACGTGTAAGAGACTGCTCAAAGTATGGCACATTCCTCAACAAGAATCTGGATTCGAAGGAGAAAGTTCATGAGTTTCCAAATAAAGAAACGATGCTCAAGGATGGCGATCTAGTTTCATTTGGAACTGGTAATGCAACTTACAGCATAGAAAGTGCAAGTATAACTAAGAAGTGGAGTTTGGATTGCTCACATGTG…
	15	Tyrosine-specific protein phosphatase-like	+	60783	62006	1224	1224	0	407	234	2e-59	ATGCTGACCCATCTCCTCCAAAAACTAAACCATAAACCACCCACCACCGTCTTCCTCCGCCGGAAAACCACCTCAGCTGAATACGTAGCCTCAAGAAACCGAGACCCCACTTTCGAAAAACTCATGGACAAGTACAAAAACCTCTTCAAAGTAATCGCAATACAAGACCTCATCCTCGGTACAACCACCAACGCCGCCGCACCTCCCGCCGTCTCCCTCGATTTCCTCAACCGCCTATCCCAGCGCCTCCATCTCAACCGCGGCGCCACCCATTTCCTCCGTAAGTACCCTCACATCTTCAACATTTTCCACCACCCTATCAAATTACAACCTTATTGTACACTGACGGAAACCGCCCTCAAAATCACCCAACACGAAGCTACAGCTATCAATGCTACT…
	16	FtsH protease	+	66335	68821	2487	2019	468	672	1364	0	ATGTCTACTGCTCTTTCTTTGTCTGTCTCTCAGTTCCCCCTATGCAAATCCCAAGACTTCTCCAAGGATGTTTACAATCCTAAAATCTCCAATAAAGAAACCCCATGTCAGAAAACACATTCAGACACCAGAATAAACAGGAGGAAGCTGTTGAGTACTAGTGGTTTGAGCCTTGTAGCAGGGACTTTGTCTAAGCCAGCAAGAGCTGAGACTGAAGCACCAGTTGAGGTAACTTCAAGTAGAATGTCATATTCAAGATTCTTGGATTACTTGAATCAAGGTGCTGTCAAGAAAGTTGATTTCTTTGAGAACAGTGCTGTTGCTGAGATATTGATCAATCCTGCTCTTAACAAAGTCCAGAGAGTTAAAATTCAGTTGCCAGGATTGCCACCAGAATTG…
	17	YSL transporter	-	70436	74381	3946	2085	1861	694	1091	0	ATGGATAGTAGTAGATCCGATAGTGTGAACAGAAACACAAAGAAAAACGATGGTGATGATGATACCGCCCAAAACGAAGAAGCTTTGTATTCTGTAGAAAGGATCTTTGAGTCCAAAGAAGTGCCATCATGGCAGGATCAGTTAACTTTAAGGGCTTTTTGTGTGAGTTTCATATTGGGGATTCTTTTCACTTTCATTGTATTGAAATTGAGTCTCACCACTGGTATTATTCCTTCTCTCAATGTTTCTGCTGGACTTTTGGGCTTCTTTTTCATCAAAACGTGGACTAAACTTCTCGAGAAATCTGGAGTTCTTAAGCAACCTTTCACTCGACAAGAAAACACCGTCATTCAGACCTGTGTTGTTGCTACTTCCGGTATTGCATTTAGCGGAGGTTTT…
	18	NC domain-containing protein	-	76719	79151	2433	780	1653	259	329	1e-88	ATGGCCGGAATCCTGTCAAATAAGATCCCTCAAGATGAACTCAAGCCTGGAGATCATATCTATTCATGGAGAAACGCCTATCTCTATGCTCATCACGGTATATATGTTGGCGATGGTATGGTTATCCATTTTACTCGAGCTGCAGGTCAAGAGATTGGAACTGGAACTGTTTTAGACCGTTTCATATTCAGCTCATCTCCTTCACATCCCTCTGGCTCCCCATGTCCTAGATGTGGTGATCAATCAAGGACTGAAGGTGTTATCTCATCATGCCTCGAGTGTTTTCTTTGTGGGGGTGAGCTGTATCTTTTTAAGTATGGTGTCTCACCAGGGGTTTTTATTGCTAAAACTCGAGGAGGAACATGCACAATTGCCCCTTCTGATCCACCAGAGCATGTC…
	b	Metal transport protein	+	93899	96774	2876	1023	1853	340	358	3e-97	ATGCCCCTCAACTTTAACTTAGTCGGTAAATGGAAATTTGAGATTGATTTGGGGGAACCGTTAGTTGGGGACAACAAATATAATCATCAAACTAAACACAAAGCCTTATCCTACAAACTTATAGCCATATCTTCAATCCTTTGTTCAAGTGCACTTGGAGTCATCCTCCCAATCCTCTTAAAAAACTTCAAATCATTGCAAAAAAATGACTATTCACCCCTTCAATTCATGATAAAGGCGTTCGCGGCGGGAGTGATCTTAGCCACAGGGTTTATACACATTCTACCAGATGCATTTGAGAGCTTGACTAGTCCTTGTCTTAGTGAAGATTTGTGGGGGAGTTTTCCATTTGCTGGGTTTGTTGCAATGATGTCTGCTATATTTACTTTGATGATGGAG…
	19	SETH1 transferase	-	98039	98950	912	912	0	303	367	3e-99	ATGGAAACTAGCATCAGTGGAAGCTCTTCTCCAGCCCATCCTAAATGGAGAAAAGTTGTTTATGGTGGGATGCAACCTGGCTTTGGTGACAATCACACAGATGAATCCTTCCTGGAGGAAATGATCATGAATGCTAATGTTGTCAAAAGAGACTTATTGAAGGTGGTGCTTGACGCAGTTTCTATCTCACAATATCTTTGCATTGTCGCCCTTGTGGTTTTGGTTTGGACCTACACCCTCACAAATACCTTGACAGAAAAATATCTTTTGCTACTGAATGTTAGCCTACTTGGATCGGGATTCTTTATTCTGCTTTTAACTGCAGACATGATACCCTTCAATCTCCTCCTCAATTATCTCCTAAAGAATACCTTCTTCATAACTGCCTTATATATGTTG…
	20	Zinc finger	+	106724	113759	7036	1071	5965	356	416	2e-114	ATGGGGAAGAAGAAGAAGAGGTCAACCGATAAGGTATGGTGCTACTACTGTGACAGGGAGTTCGATGATGAGAAGATTTTGGTTCAGCATCAAAAGGCTAAACACTTCAAATGCCATGTTTGCCATAAGAAGCTTTCTACTGCTGGCGGCATGGCCATTCACGTTCTCCAGGTTCACAAAGAAACCGTCAGCCAGGTACCGAATGCCAAACCCGGTAGAGAGTCTACTGATATTGAAGTATATGGAATGCAAGGAATCCCAAGTGATATCTTAGCAGCTCACTATGGAGAGGAAGAAGATGAGTCCCCAGTGAAAACTGCCAAAGTGGACATTCCATCATCCCAGTATCTTGGTGGTGCATTTCCAGGATATCCTCCCCGGGCAACTTTTGGCGCGGTG…
	21	Transcription factor-related	+	123308	124023	716	387	329	128	172	1e-40	ATGAGTAGACTCTCATTTAGACCGCGTCCTCTTGACATTCACAAGAAGTTGCCAATTTTAAAATCTATCAAGGATTTTGAGGATGATGATTCCCAGACTAATACACGGAACCTTATCCTTCGTCTCGCTGCTGAAGCTACAGAAAATGAGGTGCCACAAACTTCTAGCAAGAAGTTGGCTCCTGAAATACCTACTCCTGAGTATGTGATTGTGGATACATATGAAAGAGATTATTCGCCCACCTTTGGGCAGCCAACATCATATATACATGCTAGAGGAGCTCGGGCTGAGATTGGAGAATTTGTTGAGTATGATCTTGACAATGAGGATGAAGATTGGCTTCAAGAGTTCAACAGAGAAAGAAAAGTTCTTGCAGCTGAAAAGTAA
CaCM414G15_Pepper	Gene number	Gene name	Direction	Start	End	Gene length	mRNA length	Intron length	Protein length	Score	E-value	Sequence
	22	Peroxidase	-	3067	4450	1384	945	439	314	483	9e-135	ATGTCATCCTCTTCTACATTAATCTTGTTAATTTTCTCATTAATTTACTCTCATGGAAATGCACTTAGTTCTAATTACTATGAGAAAACATGCCCTCAAGTTGAAGATATTGTCACACAAGTTGTTACTGAGGCATCAAAGAAGGACCAAACTGTCCCTGCTGCCCTTCTAAGGATGCACTTCCATGACTGCTTCATAAGGGGCTGCGATGCTTCGGTGTTACTAAACTCCAAGAAGAACACTGCAGAAAAAGATGGTCCTCCTAATGTTTCTTTGCATGCATTCTATGTTATTGATAATGCAAAGAAAGTCATTGAAGCCCTTTGCCCTGGCATAGTCTCATGTGCTGATATCTTAGCCTTTGCTGCCAGAGATTCTGTTGTCATTTCCGGTGGACCT…
	23	Nucleolar pre-rRNA processing protein	+	5489	11194	5706	2226	3480	741	209	5e-52	ATGGGGTCAAAAAACAAGGGTAATAAAGGCAGAAAAGGGGAACGGCCAGCCGATTCCTCCGCCGGAGCTGGAGATGAAAACGGCGGAGGAAATAGAACTGAGAAGGGTGTCATCAATGATTCTCGATTTGCGGCGTTACATTCGGATCCTAGATTCCGTGAACCACCGCAGAAGAAGTCGAAAGTGACAATTGATTCACGATTTAATCGAATGTTCACTGACAAAAACTTCACATCATCAAAAGCGCCAACTGATATTAGAGGTAGACCCCGTAAAGCCTCCTCTAAAAATCCTCTCGACCATTATTATCATATTGAGAAAGAAGAAGAAGAGGAGGAGGGTGAAAAACAGAGGAAGCAGAAGGAGAAACTAAAGGTGATAGAATCTGAAAGTGATGAA…
	24-1	Aspartyl protease family	-	11878	15116	3239	1410	1829	469	420	6e-116	ATGGCTAATTCTTGTACAATTCGTTATTTTGTGGTTGCCCATATTCTTTTCTTGGTGATTCTTGGATTGCAGTGGCAGAGTAGTGATGGGTTTGGGACGTTTGGATTTGATATACATCATCGGTATTCGGATCCGGTGAAGGGTATTTTGGACCTTCATGGTTTGCCCGAGAAGGGCAGTGTTGAATATTATTCAGCTTGGACTCAACGTGATCGGTTTATTAAGGGTCGACGTCTTGCTGATACAATTTTAACAAAGATTGAGGTTGGAGTAAAATCAAACAACAACAACATACCCGGTATATTCCCACCATGTGGGGTCTGGGGAGGCTTGCATTATGCAAATGTCACTGTGGGCACACCTGGGCTATCATTTTTAGTGGCACTTGACACTGGCAGT…
		Transposable element_Copia_intact	+	17365	20804	3440						TGTTAAAGTAGAATTATTTCATTACTAGGACTCTTTGTAATTAGTGTATGACTCTTGATAGTTATTCCCTGTATCTATCATTTTTACTTTGTACAACTATATAAGCTTATATTCATGAATACATCTAGATAAGGAAGAATACTTGACTTCTTAATCTCCTTATTATTTTTGTTATTTCACATGGTATCAAAGCCTTAAACAAAATTCTCTTCCACGTTTTTCCACTATGTCTGTCGTTCCCGTCACTTCTTCTTCCTGCACTTCTCCCACTCCTGTCATCACCTCTACCCATTCTTTTGCTGTTACACTTACACCAAAAAATTATTTGGCATGAAAAACTCAATTTATTCCTCTTCTAAATTATCAAAACCTTCATGGTTTCATCAATGGTACGAATCC…
	24-2	Aspartyl protease family	-	24536	28752	4217	1659	2558	552	547	4e-154	ATGTCATCTTTTGTTAGTTTGTTTCTAACAATGTTCTTGATTTTCCCATTTGGACAATGTAATGGCCGTGTTTTCACATTTGAAATGCACCATCGTTTCTCTGAAACTGTCAAGAAATGGTCATTGCAGAAAGTTGCGGGTCCACTTCAAGATTGGCCAGCCAAGGGAAGTTTACAGTATTATATACATTTGGCTAACCATGATCGGTTGCTACATGGAAGGAGGCTTTTCAAATTTGATGGACGACTTACTTTCTCTGATGGCAATTCTACTTTCCGGATCAGCTCTCTTGGATTCTTGCATTACACTACGGTGACTTTGGGGACACCTGGATTGAAGTTTCTTGTGGCTCTTGATACTGGGAGTGATTTATTTTGGGTGCCTTGTGAATGTGGCAGA…
	25	Unknown protein	-	33782	36244	2463	2463	0	820	1144	0	ATGGCGTCCAGCTCCCCTTTCTCTCCTCCGCCGTCCGCCGCGGGGGAGGGCGACTTCAATTACGACGTCGCTTGGTATGGTAACATCCAGTACCTTCTCAATATCTCCGCCGTCGGAGCTTTAACTTGCCTCCTTATCTTCATTTTCGGTAAGCTTCGAAGCGACCACCGTCGCATGCCGGGGCCCACTGCTATTGCCTCCAAGCTCCTCGCTGCCTGGCACGCCACTGGCGTTGAAATCGCCCGACACTGCGGCGCCGATGCAGCACAATATCTTCTTATTGAGGGCGGGAGCTCTGCGTTGCTATTATTACTGGCAATTCTTGCTCTTGCTGTTATGCTGCCGTTGAATATTTATGCTGGTAAAGCTCCTATGGCTGATCAGTTTTCGAAGACCACG…
	26	Protein phosphatase 2C	+	48215	50851	2637	1173	1464	390	679	0	ATGTTATCAAGGTTGATAAATTTCTTAAAGGCATGTTGCCGGCCATCGTCGGACCGTTGTGTAAACACTGGTGCAGATTCAGCTGGACGGCAAGAAGGACTTCTTTGGTATAAGGACAGTGGACAACACTTACTAGGTGAGTTCTCTATGGCTGTTGTTCAGGCCAATAATTTGCTGGAGGATCAAAGCCAGATTGAGTCGGGTTCACTAAGCTTGCTTGATTCTGGCCCCTATGGAACGTTTGTTGGGGTATATGATGGACACGGTGGGCCTGAAACAGCACGGTATATCAATGATCACCTCTTTCAGCATCTCAAGAGGTTTGCAGCTGAACAAAATTCCATGTCTGTTGATGTAATACAAAAAGCATTTCAAGCAACAGAGGAGGGATTCCTTTCT…
	27	Protein kinase	-	52434	54580	2147	1251	896	416	217	6e-55	ATGAGTCGAGGTTTCTTTCAAAGTCAACAAAACATTTGGGGAGGAGTATCAGCTGGAATTTTGATAGTATTTTTTGGTTCAATTTTTTTCTGCTTCAAGAGAAAGCTTTATGCATGCTTTGGGTTACCGGAGAACAAAAAAGGAACTCTAGAAGCTGAACAACTGATGCTGAAGACCTTCCAGTTAGAACAATTACAAAAGGCAACTAACAATTTCTGTCAAGATTGTCTGGTTGGTTCTGGTGCATTTGGAAATGTCTATCGAGGAACAGTTGATGGGGAGGGAACATTAGCTATAAAGAAGGCACATACTGAGTCATACACGAGTACTGAAGATTTTGAAAATGGGTCAAAGGGAGCAAAAATTCTGGTGTATGAGTATGTTCCAAACGGTTCTCTG…
		Transposable element_Gypsy_intact	+	55583	64341	8759						tgtcatgatatgaggatgatcacgaagctggcagcaattcaaatggtcattaggaaacatttctttccaattaagttattttagtcctaagtccgtagagttttcatatttcactttagtccttgtaatttttaattcttagtaaccagctgccacgtgtcatagctgaatagtattttttttatatagctgttgtactgcatttctgaaattatcaatgaatatatgaacttatcttcctttctcttcttttctctctcccttactctaaagcttctattttcttcatgatttgagctcactctcagctcatatcgtgacattggtatccaagcacgcgatttcttgggtcaacaatgtcggataaccaaaagttcaagggattggaggagggtatga…
	28	Amine oxidase	-	64551	66008	1458	1458	0	485	565	1e-159	ATGCCGCCGTGCCTCAGTCTTCCCGCCACCCTCTCCCTCCCTTCTCCAATTCTTCTCTTCTCCACGCGCCACCGCTTCCAACGCCTTAAACTGCCGCATGCTTCGTCAAAAATAGCCCTCGACTCCCCATTACCCAATCACACGTCAACCTCTCAGCGTAATGCCATCGGAGTTATCGTGATCGGCGGCGGCTTAGCTGGCTTAGCAGCTGCCACTCGGCTTCAAGCCGATAACATCCCGTTTCTCCTTCTAGAAGCTTCTGATGCAGTTGGTGGTCGTGTTCGTTCCGATGTAGTTGACGGATTTATCCTTGATCGCGGTTTCCAGATTTTCATTACTGGTTACCCTGAAGCTCGAAAAGTCCTTGATTATGACTCTTTAGACCTCAGAAAGTTTTAT…
	29	NEP1-interacting protein	-	71167	72690	1524	720	804	239	369	1e-100	ATGGAATTTTACGCATACCCATCTCGAGCTTTGCCTTCAGCATCGTCTATTTCATCTATTTCAATTGGAGATTTGGTTGAAAGGGCCAAAGATTGCTTCACCCTTGGGGTATCTACAATCGTCGGCAATGTATTCTCTGCGATCTTCACCTTCTTCTTTGCTCTTGTGGGCACCTTATTAGGAGCAATGACTGGAGCTTTGATAGGGCAAGAGACAGAAAGTGGATTTGTCCGAGGGGCTGCAGTTGGTGCCATATCTGGTGCTGTTTTCTCTCTTGAAGTATTTGAATCATCTCTATTACTGTGGCAGTCTGATGAATCTGGAATTGGATGTCTTCTTTATTTGATTGATGTAATCACGAGCCTATTAAGTGGTAGACTGGTTCGTGAGCGGATTGGT…
		Transposable element_Gypsy_intact	-	75892	81842	5951						tgtcacgggcctaattttaaccacgtgcggacagcttaagactcacgatattgaggctaaacttcagtcctaaaacagcctagattcgtcccaagaacttccgaacactcacacgaactcacaaggaagtagtaagaaagacactcgattttgggaggcccgaagagccaattttcagattgtattacttgaataatttgaactgaatgatctgcccaagagggcctttacaagctatttataatgtcccttagtcaagggaaacaattaatgctagtcaacattactctatttggacatacaagctatgaacaattaaaaagggcttggtctagtatgctgattctggacagcagccactgctcagctggtcaaggtttccaaacccaataaatgttg…
		Transposable element_Gypsy_intact	+	95839	109040	13202						tgttgacacctaatttttgtcctccacgactaaatttattcctgagtttctttgatttttaataaaatcaaaatatttatttcatctgaataaaacttttcaaaatatgttggacgtaattttatcattttaagtagcgattatatattaatatgttcaattatacgagattatatgatttgactacttaaatatttatgctatggaatatcaaattttaatcaaaacttaacttgaaaataaattcaaatgattaaaattttaatttaaatataatttactctcaaaaataatttatttggataaatatgtttgattttatcgaatgaagaaactcgggattaaatgagatattaattcatttcaaattttgacttaattgagacaatctattagatt…
CaCM414G15_Tomato	Gene number	Gene name	Direction	Start	End	Gene length	mRNA length	Intron length	protein length	Score	E-value	Sequence
	22	Peroxidase	-	1782	3031	1250	945	305	314	474	3e-132	ATGTCATCTTCTTCTGCATTAATCTTGTTTATCTCATTGCTAATTTTCTCACAAGGGAATGCACTTAGTTCAAATTACTACGAGAACACGTGCCCTGAAGTTGAAGATATTGTTACACAAGTTGTTACTGAAGCAACAAAAAAGGACAAAACTGTCCCTGCTGCTCTTCTACGAATGCACTTCCATGACTGTTTCATAAGGGGTTGTGATGCTTCGGTGTTACTAAACTCAAAGAAAAACACTGCAGAAAAAGATGGTCCTCCTAATGTTTCTTTGCATGCATTCTTTGTTATTGATAATGCAAAGAAAGCCATTGAAGCGCGTTGCCCTGGCATAGTCTCGTGTGCTGATATCTTAGCCTTTGCTGCTAGAGATTCAGTTGTCGTTTCTGGTGGACCT…
	23	Nucleolar pre-rRNA processing protein	+	5052	9356	4305	2307	1998	768	211	3e-52	ATGGAGTCAAAAAACAAGGGTAATAAGAACAGAAAGGGGAAAAGGCCAGCCGATGCCTCCTCCGCAGACGGAGATGAAAGCGGCGGAGGAAATAGAACTGAAAAGAGTGTCATCAATGATTCTCGATTTGCGGCGTTGCACTCGGATCCTAGATTCCGCGAACCACCGCAGAAAAAGTCTAAAGTTACCATTGATTCTCGATTTAATCGTATGTTCACTGATAAAAACTTCGTATCATCAAAAGCACCGACTGATATTAGAGGCAAACCCCGTAAATCTTCTGCTAAAAACCCTCTTAACCATTATTACCATATTGAGGAAGAAAAAGAAGAACAGGGTGAGAAACAGAAGAGGCAGAAGGAGAAATTAAAGGTGTTAGAATCTGAAAGCGATGATGAC…
	24-1	Aspartyl protease family	-	10754	13845	3092	1395	1697	464	457	5e-127	ATGCCTAATTCTGGTAAAATTCGTAATTTTTTCCTTGCCCCAATTATTTTCTTGGCGATTCTTGGATACCAGTTGAAGACAACTGATGGGTTTGGGACATTCGGGTTTGATATCCATCACCGGTATTCGGATCCGGTAAAGGGTATTTTGGACCTTCATGGGTTGCCTGAGAAGGGGACTGTTGAATATTATTCAGCTTGGACTCAACGTGATCGGTTTGTTAAGGGCCGTCGCCTTGCTGATACAACTAATCCCACAGTGCCCCTTGCTTTTTCTGGAGGAAATGAAACTTTGCGGCTCAGTTCTTTGGGATTCTTGCATTATGCAAATGTCACTGTGGGCAGTCCTGGGCTATCATTTCTAGTGGCACTTGACACTGGCAGTGACTTATTTTGGCTA…
	24-2	Aspartyl protease family	-	18187	22576	4390	1566	2824	521	657	0	ATGTCTTCTTTTGTGATGTTCTTGCTAACAATAACATTGCTCTCAATTTTCCCATTTCGACAATGTCATGGCCGTCTTTTCACTTTTGAAATGCACCACCGTTTCTCTGAAACTGTCAAGAAGTGGTCACTGCAGAAACTTGCTGCTCCACTTCAAAATTGGCCGGTAAAGGGAAGTCTTCAGTATTATACTCAGCTGGCCAACCACGACAGGTTGCTACATGGCAGGAGGCTTTTTAAATTCGATGGACCACTTACTTTCTCTGATGGCAATTCCACTTTCCGGATCAGCTCTCTTGGATTCTTGCATTACACCACGGTGACTTTGGGGACACCTGGGTTGAAGTTTCTTGTGGCTCTTGATACTGGGAGTGACTTATTTTGGGTGCCTTGTGAATGC…
	25	Unknown protein	-	26227	28686	2460	2460	0	819	1141	0	ATGGCAGCCAATTCCACTTTCTCTCCTCCGCCGGCCGCCGGTGACGGAGACTTCAATTACGACGTCGCTTGGTATGGTAACATCCAGTACCTCCTCAATATCTCCGCCATTGGAGCTTTGACTTGCCTTCTTATTTTCATCTTCGGGAAGCTTCGAAGCGACCACCGTCGCATGCCCGGTCCCACTGCCATTGTCTCCAAGCTCTTAGCTGCCTGGCACGCCACTGGTGTTGAAATCGCCCGCCACTGCGGGGCTGACGCTGCTCAATATCTCCTTATTGAGGGCGGCAGCTCTGCCCTGCTATTATTCCTCGCCCTTCTTTCTCTTGCTGTAATGCTGCCGTTGAATATATATGCTGGTAAGGCTCCTATGGCTGATCAGTTTTCAAAGACTACAATA…
	26	Protein phosphatase 2C	+	37257	39786	2530	1173	1357	390	652	0	ATGTTATCAAGGTTGATAAATTTCTTGAAGGCATGTTGCCGGTCATCGGCGGATCGTTATGTACATAGTGCTACAGATTCAGCTGGACGGCAAGATGGACTTTTTTGGTATAAGGACAGTGGACAACACTTACTTGGTGAGTTCTCTATGGCAGTTGTTCAGGCCAACAATTTGCTGGAGGATCAGAGCCAGATTGAGTCAGGTTCTTTGAGCTTGCTTGATTCTGGCCCATATGGAACGTTTGTTGGGGTATATGATGGTCATGGTGGGCCTGAAACATCACGGTATATCAATGATCACCTCTTTCAGAATCTCAAGAGGTCTGCAGCTGAACAAAATTCCATGTCTGTTGATGTAATACGAAAAGCGTTTCAAGCAACAGAGGAGGGATTCATTTCT…
	27	Protein kinase	-	40880	42744	1865	1293	572	430	225	3e-57	ATGAGTAGAGGTTTCTTTCAAAGTCAGCAACACATATGGGGAGGAGTATCAGCAGGAATTTTGATAATATTGTTTGGTTCAATTTTTTTCTGCTTCAAGAGAAAGCTTTTTGCATGCTTTAGGTTACCGAAGAACCAAAAAGGAACACTAAAAGCTGAACAGCTGATGTTGAAGCTGTTCCAGTTGGAACAATTACAGAAGGCAACTAATAATTTCAGTCAAGAGTGTCTGGTTGGTTCTGGTGCGTTTGGGAATGTCTATCGAGGAACATTTGATGGGGAGGGAACACTAGCTATAAAGAAGGCACATACTGAGTTATACACAACTACTGAAGAGTTTGAAAATGAGATCAGGTTGGTCTCGAAAGTGAAGCACAAAAATCTCGTTAGCTTGGTGGGA…
	28	Amine oxidase	-	43563	44996	1434	1434	0	477	566	7e-160	ATGCCGCCGTGTCTCTGCCTTCCCGCCACTCTCCCTCACCCTTCCTCAACTCTTTTCTCCACGCGCCGCCGCTTCCCACTACTAAAACCGCCGTATGCTTCCTCAAATATACCCGTTGGCTCAACTTCTCAGCCTAATACCACCGGAGTCATTGTCATCGGCGGCGGTTTAGCTGGCCTAGCAGCTGCCATTCGGCTTCAAGCTGACAACATCCCCTTTCTCCTTCTCGAAGCTTCTGATGCCGTTGGTGGTCGCGTTCGGTCCGATGTAGTTGACGGATATACCCTTGATCGTGGTTTCCAGATTTTCATTACTGGTTATCCTGAAGCCCGAAAAGTCCTTGATTATGACTCTTTAGACCTCAGAAAATTCTATTCGGGGGCTCAGGTTTACTATGGT…
	29	NEP1-interacting protein	-	47104	48512	1409	720	689	239	367	3e-100	ATGGACTTTTATGCATACCCATCTCGTGCTTTGCCTTCATCATCCTCTGTTTCTAATTTTTCAATCGGAGATTTCGTTGAAAGGGTTAAATATTGTTTTAGCTTTGCCGTATCTACGATCGTCGGCAATGTATTCTCTGCAATCTTCACCTTTTTCTTTGCACTAGTGGGCACCTTATTAGGAGCAATGACTGGAGCTTTGATAGGGCAGGAGACAGAAAGTGGATTTGTTAGAGGTGCTGCAGTTGGTGCCATATCTGGTGCTGTTTTCTCTCTTGAAGTCTTTGAATCATCTCTATTACTATGGCAGTCTGATGAATCTGGTATTGGTTGTCTTCTTTACTTGATTGATGTAATCGCGAGCCTATTAAGTGGTAGACTAGTTCGTGAGCGGATTGGT…
CaCM779F05_Pepper	Gene number	Gene name	Direction	Start	End	Gene length	mRNA length	Intron length	protein length	Score	E-value	Sequence
		Transposable element_Gypsy_intact	-	6	10644	10639						tgtagaaatagaaacaaaaatatcaaatcttatttttatttaatttttgaaaattatttagggccaagaagcatcgaaaaagtaattaaaggaaaaaggacgagtcaaaattgggtgtcaacagttgaccctgagggaccgaagatttgtgtggaaatctttaggcactcacgttgacgtaaccaattttatctcgggcgaaacaaaatgtttgaaagattatggccggacttcggtttttgagctgcctacatatctcgagctccatgagaaatcaggccatttgtagttcgaatcatagcaaaatttggtaaacatcaaaatttttccccagtttagaattatggtgacactgagtttcttcgaggatgatttcagcacgaatggagtggatatgag…
		Transposable element_Copia	+	10662	12845	2184	1521	663	506	473	2e-132	ATGACAAGAATGTGTTGGATTTATTTTCTCAGATTCAAATTTGAAGTACCTGAAGTATTCTGGAAATTCAAAGCTTTGGTAGAAAATCAAAGTGGTTGCAGGATGCAAACGCTTAGATCAGATAATGGTACTGAGTACACAACTGATCGATTTGAAAAGTTTTGTGAAAATACAGGTATTGAGCATCAACTAACTTCCCCGTATACTCCGCAACAGAATGGGGTCAGTGAAAGGAAGAATAGGACGATAACGGAGATGTCGAGGTGTTTTTTATATAAGAAAGGCCTACCAAAATATTTATGGGCAGAAGCAGCTAACACTGCTGTTATTTTGCTGAACAGATTGCCTACCAAAGCAGTTGACGGCAAGACACCTTTTGAGGCGTGGCACGGGTATAAG…
	30	Acidic endochitinase precursor	+	15190	16355	1166	765	401	254	436	2e-121	ATGAAGTTCTTGAGTTCACCATTGGCATTAACTTGCGTCTTTTTCTTGTTCCTAACAGGAAGCTTGGCACAAGATGTTGGTTCAATTGTGACCAACGACTTGTTCAACAATATGCTAAAGAATAGGGACGATGATAGATGCCCTGCCAAGGGCTTCTACACTTACGATGCATTCATAGCTGCTGCCAATTCCTTTCAAGGTTTTGGTACTACTGGTGATGATAGTGCCCGTAAGAAGGAAATAGCTGCCTTTTTTGGTCAAACTTCTCATGAAACTACTGGTGGTAGCCTTAGTGCAGATGGTCCATTTGCCGGAGGTTATTGCTTTGTTAGGGAAGGCAACCAAATGGGTAGCGGATTTTATGGCAGAGGACCCATCCAATTGACAGGGCAATCTAAC…
	31-1	Unknown protein	+	18255	19940	1686	1059	627	352	369	4e-101	ATGACTGTGTTTCTAGTTATCACAACTTTGTCCTTGTCCAGAGAGATTAGGCTGCAGGGAATTGGGAAAAAGCCTAAGTTGAACTCATTATCCAGCTGCAATTTCTTTTCAGGTAAATGGGTGTTTGATAACCGGTCTCACACTATTTATAGCGGGTCGAATTGTTCCTTCATTTCGTTCTTGGATGATGGAATGGCTTGTCAGAATTATGGGAGAAAAGATGTCAACTATCTCTACTGGAAATGGCAACCCCATGATTGTGACCTTCCAAGATTTAATGCCACGGCAATGTTGGAGAAGTTGAGGAACAAGAGGCTTGTGTACGTGGGAGATTCACTCAATAGGAATCAGTGGGTTTCAATGGTCTGCATGCTGGAGTCGTCTATTCATACTCATGTC…
	31-2	Unknown protein	+	23697	25503	1807	1113	694	370	446	2e-123	ATGTCCAGAGGAATAACTGGAGCTCCAAAGTTAGTAGAGAAGAAGCTCCCGAAAAGCTCTTTATCTGGCTGCAATTTCTATTCTGGCAAATGGGTATTTGATAACCAATCTTGCCCTTTGTATAACGGGACAAATTGTTCGTTCATGGATGATGGAATGGCTTGTCAAAAGTATGGGAGAAAGAATCTTGATTATCTTTACTGGAAATGGCAACCCAATGATTGTGACCTTCCAAGATTTAATGCGATGGCGATGTTGGAGAAGTTGAGGAACAAAAGGGTTGTTTATGTTGGAGATTCACTCAATAGGAATCAATGGGTTTCAATTGTGTGCATATTAGAGTCTGAAATCCCTAAGCATCTCAAATTTGTTCACTATAATGGCTCTTTGGTCACCTTT…
		Transposable element_Gypsy	+	37045	40553	3509	2769	740	922	601	5e-171	ATGGATTTGCTGACTAAGCATCTATTGTCTGGAAAAACGGAGAAGGTGAAAGCTGTTGTATCCCAAGGAAGAGCTGACTCTAATTCAGAAAAAGAGGTGAATTATTTAAATAATCAGGGGGGGTTTCGAGGCAATAACCAAGGAAATCAAGGCGGAACTATTACGACAAAGCTGTTGGAGCAGCAAATGAGCCAACTCTCAGTAGTATTGAATCAGAGGAAGAGCAGAACTTTGCCAAGTGACACAGTTCAAAACCCTCGAAATGATGGCTCTTGCATGGAAATTATCACATGGAATGGTAAGGTATTACCAGGCCTGTCTGTGGGCAAAGCTGTGATTGAAGAGGATATTGAGCATGAAAAAAGTTATCCAGTGGAGTCTGAGAAACTGAACGAGGTT…
		Transposable element_Gypsy	-	40935	43174	2240	1638	602	545	248	8e-65	ATGGAAAAGTGGTTTGTCCAGAGTGGTCGCCGGTCGCCGCTCAACAAACAAAAGCCACAATCGTCAGTCGCCGCCTCAAACACAGTCATCGACGCCTCTCAACAAACACGAAACACCACAGTCGCAGTCGCGGGTCTTTTTTTTTTGCGGGTCGCCGGTCGCAGTGTCTTTGTAAAGAAATGGAGTAGATTGCCGGTACCCGTTGGTATATTGTCTCTTAGGAAGAGCGGGACTTTGCCAAGTTGTACAGTTCAGAACCCTCAAAATGATAGCTCTGGCATGGAAATTACCACACGGAGTGGTAAGGTATTACCAGGCCGGTCTGTGGGCAAAGCTGTGATTGAAGAGTATATTGAGCATGGAGAAAGTTATCCAGTGGAGTCTGATAAACTGGATGAA…
		Transposable element_Gypsy	-	44188	46929	2742	1341	1401	446	102	8e-21	ATGGTGGACCGTCAGTCTTGCGATGGACCACCAGTTCAACCGTCAGTGTTAAACAGAACAAGGCATCCTAAAACACTCACTGACGGCCCATGTGGTGGACCGTCAGACTTGCGACGGACCACCACTTTGGCCTTTAGGGCTATACAGAATTTGACTCTCAAGGACCATCAGCGACGGCCTAAGTGGTGGACCACCAGTCTTGCAACGGACCACCACTTTGGCCGTCAGAGCAAAGCAGAACTAGCCTCTCCAGGATCATCAGCGACGGCCCATATGGTGGACCGTCAGTCTTGCGACGGACCATCACTTTGGGCCTTTTTCTCTGAGATTCACTCTAGAATTGGGGATCTAGATTCCATTATCATTTTCTCCATTGAAGATCGAAGAACAGTAACTGTG…
	32	Chitinase	+	57516	58999	1484	795	689	264	469	2e-131	ATGAAGTTTTGGGCAGTGGTTTTGCTTGGTCTCTTGTCTCTAACAGGAGCATTGGCACAAGATGTTGGTGCTCTTGTTAGTAAAGACATGTTTGAGAGAATGCTATTGCATCGCAACGATGCCAATTGTCAAGGCAAAGGATTCTATACTTATGATGCTTTTATAGCAGCAGCAAGGTCCTTTGGTGCTTTTGGAACTACTGGAGACACCAACGCTCGTAAGAAGGAAATTGCTGCCTTTCTGGCTCAAACTTCTCATGAAACTACTGGGGGGTGGGCAACAGCTCCAGATGGTCCATATTCATGGGGATACTGCTTCAAACAGGAACAAGGCAACCCTCCTGATTACTGTGTCGCAAATCAACAGTGGCCTTGTGCTCCTGGTAAAAAATACTTTGGT…
	33	Pentatricopeptide repeat	+	60302	61717	1416	1416	0	471	563	1e-159	ATGGGGAAATTTCCACCTTCCTTAAGGTCAGCTAACTTTGCTCTAAACACTCTCGTCAAAACTCCATCCCCTTCCCCACCCCCACCCCCACCCCCTACCTCAAAACTCGTTTATTATCCCAAAAAATCTCAATCACCCAAGAAAAAAACCACACCAAATACTGAAGAACCCCAACTTCCATCTATTATAACAGCCTTTGATTCAACTACTCTTTCTGATGCCAAAACCCTTTTCAATTCCCTCATTTCCAATACCAAAAACCAACCCCCTTCAGACAACAAATTCTACAATGCAATCCTTCAATCATTTTCCTCCAATTCATCTCTCCAAGATTCAATCTTTTTCCTGAATCACATGATCAAGATTCACCCTACTTTCTCCCCTGACAGGTTTACATAT…
	34-1	Hypothetical protein	+	65309	66184	876	876	0	291	136	3e-31	ATGACAATTTCATCTAAATCTAGAAGTCTCTTATATCCTGTTAGATCCATCAGCTTGCCTACAAGATTACATCCTAATGGCCTAAAAATTGAAGACGAATTAAACAGGCTGAAAAGCTCAGAAACGTCGTCACATAGCGTAGAAACAATTCAGGCTGGTGTTGTTGGACTTGTAGAATTATACAATTCCTTTCAGGAACTAATTCAGTGTCCAAACACACAAAAAGATCTTGTCCAACATCAAAATGGTGCATTTGTAGAAGAGGCACTAGAGGGATCACTTGAGTTACTTGACTCATGTGCTAATATTAGAAACTTGTTGTGTACTATCAAGGAACAAGTGCAACATCTTCAGTCAGCGTTACGACGAAAAGGTGGAGATTCAAGCATTCAGAGGGAA…
		Transposable element_DNA	-	73586	74350	765	681	84	226	189	6e-47	ATGGATACTGTTGAGGTGATTATCTCAGACCCATATCACAAGCATATTGAGGAAGACCAGGTTTATTTGACGAAAAAAAATTTAAAGTTAATGATGAAGGATTATACAATAAGGGAGAAATTTCAAACACGAAGTAAAATGTCAAGTAAGAAATGTTATACATTATTTTACAAATCAGAGAACTGTAATTTTTTAATGCATGCATCAGGTATGGGAGATTCTGAAATGTTTAGAATAAGAGAATTCATACCTCAACATACTTGTCTGGTGAAGGACAAGATCTATCCAAAGGTGAATGCTACAAGTATGTTGATAGGTGGTATGGTTAAACAGAAATTCAAAAACCACAAACGAAAATACATTGTGACCGAAATAAAAAATGACATGAAGGAAAAGTTT…
	34-2	Hypothetical protein	+	79828	80721	894	894	0	297	220	2e-56	ATGGCTAATTCGAGTCACGCTAGGTCCACTAGTTTTCCTTCTCGTTCACAGCCGGAGTATCTTAGAGTTGAGATTGAGCTAAACAGGCTCAAAACATGGGAATCCTCATCATTTTCTTCAACAACAACCCCTCTAATTGGTTTGAACACCATTCAAGAAGGCCTTGTAGGTCTAGCGGAGTTGTATAATTGTGTTCAAGACCTTCTCAAGTCCCCAACAATTCAACAAGTTCTCCTCAAACATCAAATGGGACGATTATCAGAGGAAGCTCTTGAGGTCTCTGTTGGATTAATAGACTCATGTGGCATGACGAGGGAACTAGTCTTGATGATGAAAGAACACGTGCAGGATCTTCTATCAGCATTGAGGAGAAAAGTAGGAGATTCAAGCATGCAAAGT…
	34-3	Hypothetical protein	+	87383	88234	852	852	0	283	206	3e-52	ATGGCAACTTCTTCATCAAAAACCAATAACAGATCCATCAGTTTGCCAAGCAGATCCCATCCAGCATTTCAGAATATTGAAGAGGAGCTCAACAAGCTCAAGACTTGGGAGTTCTCAGCTTCACCTACTGCAGAAGTTGTTTATAATGGTGTAGTTGGTTTGGGGGAGGTGTGTAAGTGCATGGGTGATGTTTTAAACTTGCCCCTGACACTTCAAGCCCTTTCAGAGTGCCAAAATAAGAGATGGGTCGATGAAATCTTGGATAAATCTGTGAGATTTCTTGATATTTGTGGCACTACAAGAGACCTCGTGTCACAGTTTAAGGAAAATATTAAAGATGTTCAGTCCTTATTGAGGAGGAGAAAGGGAGATTTGAGCATCACCAGCTACACCTCATTT…
	34-4	Hypothetical protein	+	89861	90715	855	855	0	284	192	7e-48	ATGGCAAGTTTTTCATCAAAAACCAATAACAGATCCATCAGTTTGCCAAGCAGATCACATCCAGCTACTCAGATAATTGAAGAGGAGCTCAACAAGCTCAAAACTTGGGAGTTCTCTGCTTCACCAACTGCAGAAGCTGTTCACAATGGTCTAATTGGTTTGGGGGAGGTGCATAAGCGCATGGTTGATCTTTTAAACTTGCCCCTGACACTTCAAGCCCTTTCTCAGTGTCAAAATAGGAAATGGGTCGATGAAATCTTGGATAAATCTGTGAGATTTCTTGATGTTTGTGGCACAACAAGGGACCTAGTGTCACAGTTTAAGGAAATTGTTAAGGAGGTTCAGTCCTTATTGAGGAGGAGAAAAGAAGATTTGAGCACAAACAACTACAGCACATTC…
	34-5	Hypothetical protein	+	93368	94225	858	858	0	285	213	2e-54	ATGGCAAGTTTCTCTTCGAAATCCAATAACAGATCCATCAGTTTGCCAAGCAGATCACATCCAGCTACCCAGATAATTGAAGAGGAGCTCAACAAGCTCAAAACTTGGGAGTTGTCTGCTTCACCAACTGCAGAAGCGGTTTACAATGGCCTACTTGGTTTGGTGGAGGTGTATAATTGCATGGGTGATCTTCTTAACTTGCCTCAGACACTTCAAGCCCTTTCTCAGTGCCAAAATAAGAAATGGGTCGATGAAATCTTGGATAAATCCGTGAGATTTCTCGATGTTTGTGGCACAACAAGGGACCTTGTGTCACAGTTTAAAGAAAATGTTAAAGATGTTCAGTCCTTGTTGAGGAGGAGAAAGGGAGATTTGAGCATCACCAACTACACCTCGTTC…
	34-6	Hypothetical protein	+	97008	97697	690	690	0	229	159	4e-38	ATGGCTGCTCTTCCTTGTTCAAAAACCAAGCCCTTTCGATCAATCAGTTTGCTCGTTAGATCACACCCCACAACTCAGAGAGTTGAAGAGGTGCTCAATAAGCTCAGTGGATTGGAGACATCAGTTGTACCAACAGCAGAGACATTTTGTAACGGTTTGCTCAGGTTGGAGGAGTTACAGAAGTGCATGGATGATCTTCTTAACTCTTGTCAAACTCTTCAGATACTCTCCCAACACCAACACGCGAAATGGTTTGAGGAGTTATTGGAAAAATCAGTAACAATTCTTGATGTTTGTAGCACTACAAGGGAATTTGTCTCTCAGTATAAGGAAAATGTAAGAGCTCTTCAGTCCTCACTCAGAAGAGGAAAAGGAGATGCCAGTGCCGAAGCTGGAATT…
CaCM779F05_Tomato	Gene number	Gene name	Direction	Start	End	Gene length	mRNA length	Intron length	protein length	Score	E-value	Sequence
	30	Acidic endochitinase precursor	+	800	1923	1124	765	359	254	496	4e-139	ATGGAGTTTTTGAGATCACAAATGGTATTATGTTGTGTCTTTTTGTTGTTCCTAACGGGAAGCTTTGCACAAGATGTTGGTACAATTGTGACAAGTGACTTGTTCAACGAGATGCTGAAGAATCGAAACGATGATAGATGTCCTGCCAAGGGCTTCTACACTTATGATGCATTCATAGCTGCAGCCAATTCATTTCCAGGTTTTGGTACTACCGGTGATGATACTGCGCGTAAGAAGGAAATTGCTGCCTTTTTCGGTCAAACTTCTCATGAAACTACTGGTGGTAGCCTAAGTGCTGATGGTCCATTTGCCGGAGGATATTGTTTTGTTAGGGAAGGCAATCAAATGGGAAGTGGATTTTATGGCAGAGGACCTATCCAATTGACAGGGCAATCTAAC…
	31-1	Unknown protein	+	4784	7379	2596	1383	1213	460	472	1e-131	ATGGCATATTTCAACAAATTGAAAACAGAAAAAATGAATGGGAGACCAATACTATTCTGGAGCTATTGGAATAACAAGTTAATGGGTGTTCAGCTAACCATTCAGCTGATGGTAGCACTTATCACTGCGGTTCTACTTATCACAACTTTGTCCCTGTCAAGAGCCATTATTAGGCCAAAGGAAAATGGGGATAAGATCCAGTTGAACTCATTATCCAGATGCAATTTCTTTTCGGGTAAATGGGTATTCGATAACCAATCTCGTCCTCTTTATAATGGGTCCAATTGTTCCTTCATTTCGTTTTTGGATGATGGAATGGCTTGTCAAAATTACGGGAGAAAAGACCTTGATTATCTCTATTGGAAATGGCAACCCCATGATTGTGACCTTCCAAGATTT…
	31-2	Unknown protein	+	8135	10174	2040	1233	807	410	492	7e-138	ATGAATGGAAGACCAGTACTTTTCGGCTCTAGTTTAAAGAACAAGGGAATGTGTATTCAGCTAAGTTTTCAGTTGCTGGTAGTGACTATCACTGCAGTTTTAGTTCTTACGGTTTTGTCGATGTCCAGAGGTATTGGTCAAGCTCCAAAGTTAGTCGAGAAGCAGACCCAGATAAGCTCGTTATCTAGCTGTAATTTCTATTCTGGTAAATGGGTATTTGATAATCAATCTCGCCCTCTGTATAATGGGACAAATTGTTCGTTCATGGATGATGGAATGGCTTGTCAGAAGTTTGGGAGAAAGAATCTTGACTATCTCTACTGGAAATGGCAACCCAATGATTGTGACCTTCCTAGATTTAATGCTACGGCTATGCTGGAGAAGTTGAGGAACAAAAGG…
	32	Chitinase	+	10887	12443	1557	807	750	268	410	3e-113	ATGTTTTGGGGTTTTGTTTTGTTTTGTGTGTTGTCTACAAGAGGAGGATTGACACAAGATGTTGGTGCTCTTATTAGTAAAGACATATTTGAGAGAATGCTATTGCATCGTAATGATGCCAATTGTAATGCCAAAGGATTTTACACTTATGATGCTTTTATAACAGCTGCAAGGTCCTTTGCTGCTTTTGGAACTACTGGAAACACCAACACTCGTAAGAAGGAAATCGCTGCATTTTTGGCACAAACTTCTCTTGAAACAACCGGGGGGTGGGGAACAGCTCCGGATGGTCCATTTTCATGGGGATATTGCTTCAAGCAAGAACAAGGTAGCCCACCAGATTACTGTGTTGCAAATCAACAGTGGCCTTGTGCTCCTGGTAAAAAATACTTTGGTCGA…
	33	Pentatricopeptide repeat	+	15218	16627	1410	1410	0	469	564	2e-159	ATGGGGAAATTACCACCTTCCTTAAGGTCAGCTAACTTTGCTGTAAACACTCTCATCAAAACTCCATCTCCATCCCCATCCCCATCCCCACCTCCAACCTCAAAACCCCATTATTATCCCAAAAAATCACAATCACCCAAGAAAAAACCCACATCAATTACTGAACCCCAGCTTCCATCATCTATTCTAGCCTTTGATTCAACATCTCTTTCAGATGCTAAAACCCTTTTCAATTCTCTGATTTCCAGTACCAGAAACCCCTCTACAGACAACAAATTTTATAATGCAGTTCTTCAATCATTTTCCTCCAATTCAACTCTCCAAGATTCAATCTTTTTCCTTAATCACATGATCAAGGTTCACCCTCCTTTCTCCCCTGACAGGTTTACATACCATGTT…
	34-1	Hypothetical protein	+	18854	19732	879	879	0	292	215	2e-54	ATGGCAATCTCATATAAATCTAAAAGTTTATTATTTCCTGTTAGATCTATTAGCTTGCCTACAAGATTACATCCTAATGGCCTAAAAATTGAAGATGAATTACACAAGCTGAAAAACTCCGAAACGTCGTCGTCGCATAGTGGAGATACAATTCAGGCTGGTATTGTTGGGCTTGTAGAATTATACAATTCATTTCAGGAACTAATTCAGTGTCCAAGCACACAAAAAACTCTTGTTCAACATCAAAATGGGGCTTTTGTAGAAGAGGCAGTAGAAGGATCACTTGAGTTACTTGACTCGTGTGCTACAATTAGAAATTTATTTTGTACTATTAAGGAACAAGTGCAGCATCTTCAATCAGCGTTACGACGAAAAGGTGGAAATTCAAGCATCGAAAGG…
	34-2	Hypothetical protein	+	33118	33975	858	858	0	285	211	3e-53	ATGGCAACTTTTTCATCAAAATCCAATAAAAGATCCATCAGTTTGCCAAGCAGATCACATCCAGCTACTGAGAATATTGAAGAGGAGCTTACCAAGCTTAAAACTTGGGAATTCTCTGCTTCACCAACTGCAGAAGCTGTTTATAATGGTCTTGTAGGTTTTGGGGAGGTGCATAGGTGTATGGGTGATCTTTTAAACTTGCCCTCGACTCTTCAAGCCCTTTCCCAGTGTCAAAACAAGAAATGGGTCGATGAAATCTTGGATAAATCTGTCAGATTTCTTGATATTTGTGGCACAACAAGGGAGCTCGTGTCGCAATTAGAAGAAAATGTTAAAGATGTTCAGTCTTCACTGAGGAGGAGAAAAGGAGATTTAAGCATCAACAACTACACCACATTC…
	34-3	Hypothetical protein	+	35309	36166	858	858	0	285	195	2e-48	ATGGCAACTTATTCATCAAAATCCAATAAGAGATCCATCAGTTTGCCAAGCAGATTACATCCAGCTACACAGAATATTGAAGAGGAGCTTAACAAGCTTAAAACTTGGGAATTCTCTGCTTCACCAACTGCAGAAGCTGTTTACAGTGGTCTAATTGGTTTGGGGGAGGTGCATAAGTGCATGATTGATCTTCTAAACTTGCCTCTGACACTTCAATCCCTTTCTCAGTGTCAAAACAAGAAATGGGTCGATGAAATCTTGGATAAATCTGTGAGATTTCTTGATATTTGTGGCACTACAAGGGAGATCACATCACAATTTAAGGAAAATGTTAAAGATATTCAGTCTACATTGAGGAGGAGAAAAGGAGATTTGAGTATCAACAAGTACACCACATTC…
	34-4	Hypothetical protein	+	38426	39286	861	861	0	286	202	2e-50	ATGGCAACTTTTTCATCAAAATCAAATAAAAGATCCATCAGTTTGCCAAGCAGATCACATCCAGCTACCCAGATTATTGAAGAGGAGCTCAACAAGCTCAAAACATGGGAATTCTCTGCTTCACCAACTGCTGCAGAAGCTGTTTACAGGGGTCTAATTGGTTTGGGAGAGGTGCATAAGTGCATGATTGATCTCTTAAACATGCCTCTGACACTTCAATCCCTTTCTCAATGCCAAAACAAGAAATGGGTCGATGAAATCTTGGATAAATCTGTGAGATTTCTTGATATTTGTGGCACAACAAGGGATATCGTATCGCAATTTAAGGAAAATGTCAAAGATGTTGAGTCTTCACTAAGGAGGAGAAAAGAAGATTTGAGCATCAACAACTACACCACA…
	34-5	Hypothetical protein	+	43495	44352	858	858	0	285	207	7e-52	ATGGCAAGTTTTTCATCAAAATCTAATAAAAGATCCATCAGTTTGCCAAGCAGATCACATCCAGCTACTCAGAACATTGAAGAGGAGCTAGACAAGCTTAAAACTTGGGAATTCTCTGCTTCACCAACTGCTGAAGCTGTTTATAATGGTCTAATTGGTTTTGGGGAGGTACATAAGTGTATGGGTGATCTCTTAAACTTGCCCTCGACTCTTCAAGCCCTTTCCCAGTGTCAAAACAAGAAATGGGTCGATGAAATCTTGGATAAATCTGTCAGATTTCTTGATATTTGTGGCACAACAAGGGAGCTCGTGTCGCAATTAGAAGAAAATGTTAAAGATGTTCAGTCTTCACTGAGGAGGAAAAAGGGAGATTTGAGTATCAACAAGTACACCACATTC…
	34-6	Hypothetical protein	+	46178	46999	822	822	0	273	179	1e-43	ATGGCTGCTCTTGCTTGTTCAAAAACCAAGCCTTTTCGATCGATCAGTTTGCCCAACAGATCACACCCCACAACTCAGAGAGTTGAAGAGGTGCTGAATAAGCTTAATGGATTGGAGACATCAGTTGTTGCACCAACATCAGAGACAATTTGTGATAGTTTGCTTGGGTTGGAGGAGTTACAAAAGTGCACAGATGATCTTCTTCAGTTGCCTCAAACCTTTCGAATCATATCTCAACGCCAACATATCAAATGGTTCGAGGAGTTATTGGGAAACTCGGTTGGGATTCTTGATATTTGTGGCACTATAAAGGAATTCGTCTCTCATTATAAGGAAAATGTAAGAGCTCTTCAATGTTCACTCAGAAGACGAAAAGGAGATTCAAATGCAGAAGCTGGA…
CaCM303O04_Pepper	Gene number	Gene name	Direction	Start	End	Gene lengtn	mRNA length	Intron length	Protein length	Score	E-value	Sequence
	35	Syntaxin	+	16	471	456	456	0	151	171	3e-42	ATGAATGATTTTCAGACCTTGAGAGGAAAAGTCTTGTCAGATTACAAAGACTGCCTCAGGAGAAGATATTACAACGAGACGGGCCAAGAGCCAACAGAGGAAGTGATTGAGAAGATGGTTTCAGGAGGAAGCGGGAAAGTTGAAATATTTGCAGCAAATAAGGAGATGAATCTTGATGACAAAGACAGGCACGAGGCTGTAATGGACTTAAAGAAGAGCCTGGACAAACTTCATCAGGTCTTTCTTGATATGGCGGTTCTTGTAGAGACTCAAGGCGAACAGATTGATGACATTGAGCATAACATGGCCATTGCTGGAAGCTTCATCAGTGGTGGAACCAACAGTCTTTTCTATGCTAAGCAGCAGCAGAAGAAGGGAGTGGCATGGTTATGTTGGGTA…
	36	Aldose 1-epimerase family	-	990	4739	3750	909	2841	302	439	2e-122	ATGGCAGCACTGTCTATGACCTGGTCTTGCTCTCCCTTAACCTCCTCTAAATTTCGCCGTGTCAATCGATACCCAGGGATGGCATTTGCAAGTGTGAAATCTACTGAAGGGTTGGGAAATTTACCCAAGGTTGTTTTGACTTCTCCTCATGGAAGTGAGGCAGAGCTGTATCTATATGGAGCTTGTGTCACATCTTGGAAAGTAGACAGTAAAGATCTACTTTTTGTTCGACCAGATGCTGTATTCAATGGACAGAAACCAATCAGTGGAGGAATACCACATTGTTTCCCACAATTTGGACCTGGCCCAATCCAGCAGCATGGATTTGGAAGGAACATGAATTGGTCCCTTGTTAGCTCTGAAAATGTGGAGGAGAAACCTGTTGTTACCGTGGAGCTA…
	37-1	Laccase	-	5827	7972	2146	1797	349	598	871	0	ATGGCAAAGAATACAAGTTTCTTAGGCTTCCTTGTCTTTGGGTTTCTTTGTTTCATTTGTCTACCTGCCGAGGCTGCCATTAAGAAATATCAATTTGATGTTCAAGTGTCAAATGTGAGCAGATTGTGCCATGCAAAGCAAATGGTTACAGTAAATGGGAGATTTCCGGGGCCAACTATATATGCTAGAGAAGGAGATAGAGTTCAAATCAATGTTACTAATTATGCACACTATAACATGTCCATCCATTGGCATGGTTTGAAACAATATCGCAATGGCTGGGCAGACGGACCAGCTTACATAACTCAGTGCCCTATCCAGACAGGAAAGAGCTATGTTTATGACTTCAATGTAACAGGACAAAGAGGAACCTTATGGTGGCATGCACATATTTTTTGG…
		Transposable element_Gypsy_intact	-	9836	28063	18228						tgtcacaccccttttttgactccgaaaaaaatttatgttttaagtttcgaaagggttttattatttaagtgacaagaaatgaaaatttatttcggaaaaggattatttacgtttttttactcagagtcgccacttggcataatctggcgcgccaagtcaccattagaaaatccttttcaaaaccatttgactctttgaactggtttgcaaacagagattccggctaaggaattctgttgaccgaggggaaggtattaggcacctatcgatcccgtggttcaaccacggtcgcttggtagagtgtatcgactatttggcactaagaagtgtatgaatcacacaagaagcacgcaaaataatcaaaacaaaacaaaacaatccgaaatgtaaagtccagtc…
		Transposable element_Copia_intact	-	33822	40433	6612						tgttaactatcgaacttgagctgaaaaacgatgaagaaggaggaagaagctaggcttccatgaagatcagagtaaatctgaaagcttcctgtgcatttcttgaaaactgaaaaaaatgaaaatatctctgtttttcttctctgtacaagtgtgttgggccttgtgtttatataggatccgaaaaatagaaaaatcatgcaatggactacttgtcttagcgggtcaagcccaatacaaagatatagactaactaatcaaataaatagaatacaggtggaaatagatcatgttatccaacaccccccttcaagttggtgggtgccaacactcccaacttgcgcagatgaagatgatgagcagcaccagggagaattttggtgaaaagatcagccagctgag…
	37-2	Laccase	-	41409	43788	2380	1659	721	552	810	0	ATGGCACAGCAGAGAAGTTTGTTAGGCTTTTTTCTCTTTGGATTTCTTTGTTTCATTTGTCTACCTGCTGAAGCTGCACTTAAGAAATATCAATTTGATGTAAAATTGTCAAATGTGAGCAGATTGTGCCATGCAAAACAAATGGTAACAGTAAATGGAGGATTTCCGGGGCCAACTATATACGCTAGAGAAGGAGACAGAGTTCAAATCAACGTTACTAACTACGTACAATATAACTTGTCCATCCATTGGCATGGTCTGAAACAATATCGCAATGGTTGGGCAGATGGGCCAGCTTACATAACTCAGTGCCCTATCCAGACAGGGAAGAGCTATGTTTATGACTTCAATATAACAGGACAAAGAGGAACCTTATGGTGGCATGCACATATTCTTTGG…
		Transposable element_Copia_intact	+	51720	55682	3963						tgttgagaatgatgggaagcagtaaatagaattagttaggagttgtaacaaaattagttaggagttatacagctgtaagtttatgagtaagtggagcctagagtgagttacctagctcatgtatatatatagttgtgtaggcattacttgtaactaactcggatatttttgttcaataccaattctctctctctctctctgagttctctctcttcctcaatgtactattccattgaacttgatctccattactgagatttcatcatggtatcagagccattgggaagcttcccagctctgtttctcttctcattttatagactaacttcagtatctagatctgagctctatgttctgttatctctggtgcatttctgcgtgtacattgtgtgcatttga…
		Transposable element_Gypsy_intact	-	60038	66490	6453						TGTCACGCCTCAAATCCTATTGGGGCGGACTGGCACCCGTAACCGAGGAGGTCCGGGAGAACCATCTCATAACCTTATACTTCCCATGCATACCTCTATGACAACCCGAAATTCGGACAGCATCATGTCGCATATAAAAGGAAATAATCACCTGTATAAGCTCGAGCACACATATATATGTATATACAATACTTGGCCGTTGGAGCCATCACGTCTATTAACAAAACACCACCTTGACTGTACATTAGGTCTACAAAGCCTCTAGACAATACACAGAGTTTAACTAAGGTCGGGACACACTCCGCCATATAACTAACTCCTATACAATACCAAAAGTGACTGGATATGACACGGAAAACCCTGAAGCAAACTGGAGCTCACCAAAAGCAGCTAGATATC…
		Transposable element_Copia	+	66976	69099	2124	306	1818	101	107	2e-22	ATGGATCTTGTTCGAGTAACCGGATACCTTCTGACATTCATTAGTGCAATAAACATAGATAATTCAGCATACATAGCACATCTTAAGGGAGGATTTATAAATGAGGATAGAACGAAGCATATTTTGCCAAAGTTTTTCTACATACATGAGTTACAAAGGAATGATGATATTAACGTGCAACAGATTCGTTCAACTGACAATGTGACTGATTTATTCACCAAGTCTTCTCCAATTAGTCCTTTTAAGAAGATGGTGTACAAGATCGGGATGCAAAGGTTCAAGGAGGCTCTCATTAGGGGGAGTTAA
	38	Tubby-like protein	+	75517	77303	1787	1221	566	406	554	5e-157	ATGTCTTTCAAGAACATTGTTCGTGAGCTGAGGGTGATGAAAGACGGGATAGGGAATAATATATCAAGAAGGGGAGCAGAAAGAAATCATTGGAGCAACAGAACCCGGTCACATATAGTCCCTGATGTAGCCATGTCTGATCCCACTGAACAAGGGGAATGGGCTAATTTACCACCTGAGCTTCTTTTGGATATCATACGCCGGGTTGAAGAGAGTGAGGCATCCTGGCCTGCTCGTTCTGTGATTGTCTTTTGTGCTTCTGTTTGTAAATCATGGAGGGAGATTACCAAGGAGATTGTTAAGACTCCTGAGGAATGTGGTAGGCTTACATTTCCCATTTCACTTAAGCAGCCGGGTCCCCGTGAATCCCCAATCCAGTGCTTTATTAAACGGGACAGA…
	39	Ubiquitin-protein ligase	-	80326	83819	3494	2178	1316	725	337	2e-90	ATGTGCATTGAACTAATTAAATTTGTAACTCGAATTTCGATGTTACTACCAGCGATTGAAGAAGCACGTCCTGGATGCAACTCTGGAATACAAGTACTTTGCCAGTTAACCCGAGCACTTGTCAAAGCCAAGGAGATTCTTCAGCATTGTAGTGAATCCAGTAAACTGTACTTGGTACTAACTGGAGATAGTATACTTTCAAGATGCAAGAAATCAAGAAACTTGCTTGAACAAAGCTTGAGCTCTGTGCAGAATATGGTTCCTGTGATGTTGGCTACAGAGATATCACAACTGGTTGCTGACCTGAGGGCTGGGATATTCAGCTTGGATCCGTCTGAAGAGGAGGCAAGGAAGGTGTTGAGTGAACTACTTCATCAGTATACATCTACAACACATTCA…
		Transposable element_Copia	+	90695	91819	1125	1125	0	374	397	7e-110	ATGACTGTCGAAGATCTTATTGTCCGTATTGAAGAGGATAATAAGGCTGCCGAGAGAAGGTCAAAAGGAAATTCTACAATTAATGGAGCACATGTTGTAGAAGATGACCAAAACAATTCTAAGAAAAGAAAGAAAGTTGAACAAGGAAGCTATCAACCCAAGAAGAAATTCAAAGAAAAATGCTTCAATTGTGGCAAGATTGGCCACAAGTCCACAGATTGTCGTGCCCCAAAGAAAGACAAGAAAAATGATCAAGCAAATATGATTGAATCCAATAAAGAATGCGATGATATGTGTGCTATGTTCTCAGAATGCAACTTGGTGGGGAATCCACGCGAATGGTGGATGGATTCTGGTGCCACCCGCCATGTATGTGCCAGCAAAAAGTTGTTTTCGTCA…
			+	92481	95046	2566	1134	1432	377	288	7e-77	ATGACATCTTCGGACTCATCCTTTCAGAAAGAGGCAGTCAATAGTGAGATTGATTCAATCTTAAGCAACCATACATGGGAATTGGTTGACCTTACTCTTAGAAATAAACCTTTAGGTTCCAAATGGATCTATAAAAGGAAGATGAGAGCGGATGGTACTATTGACAAATACAAGGCAAGACTTGTAGTAAAAGGCTTCAAACAAAAAAAAGGACTTGATTACTTCGATACATACTCGCCAGTAACAAGGATAACATCGATTCTAATGTTAATTGTCTTGACTGAGGTATGTGATCTTCAAATCCATCAAATGGATGTGAAAACCGCATTCCTAAATGGAGAATTGGAGAAAGAAATTTACATGGAACAGCCTGAGGGTTTTGTGGTTCCAGAAAAAGAG…
	40	MYB transcription factor	+	106784	107020	237	237	0	78	103	3e-21	ATGGCATCAAATTCACTCAGTGCTTGGACCCCAAGAGAAAACAAGAAATTCGAGCAGGCACTTGCTGTGTATGATAAGGATACACCTGATCGCTGGCAAAACATTGCTAGATACGTTGGTGGAAAATCAGTTGAAGAAGTTAAACATCACTATGCTATCCTTGTGGAGGATCTCAAACACATTGAGTCTGGCGACGTCCCATTCCCAAAATACAAGTCAGATGGAAAGTCTCGTTAA
CaCM303O04_Tomato	Gene number	Gene name	Direction	Start	End	Gene Length	mRNA length	Intron length	Protein length	Score	E-value	Sequence
	35	Syntaxin	+	22	477	456	456	0	151	157	2e-37	ATGAATGATTTTCAGGCTTTGAGAGAAAAGATCTTGTCAGATTACAAAGACTGCCTCAGAAGAAGATATTACAACGAGACGGGGAAGGAGCCAAACGAGGAAGTGATTGAGAAGATGGTTTCAGGAGAAAGCGGAAAAGTTCAAATATTTGCAGCAAAAACAGAGATGAATCTTGATGACAAAGATAGGCACGAGGCTGTAATGGACATAAAGAAGAGCCTGGACAAACTTCATCAAGTGTTTCTTGATATGGCTGTTCTAGTTGAGACTCAAGGTGAACAGATTGATGACATTGAGCATAATATGGCCATTGCTGGAAGCTTCATCAGTGGTGGAACCAACAGTCTTTTCTATGCTAAGCAGCAGCAGAAGAAGGGAAGGGCATGGATATGTTGGGTA…
	36	Aldose 1-epimerase family	-	947	4914	3968	909	3059	302	443	1e-122	ATGGCAGCATTGTCTATGACCTGGTCTTGCTCTCCCTTAACCTCCTCAAAATTTCGGCGAGTCAATCGATATTCAGGAATGGCATTTGCAAGTGTGAAATCTACTGAAGGGTTGGGGAATTTACCCAAGGTCGTTTTGACTTCTCCTCATGGAAGTGAGGCTGAGCTATATCTATTTGGAGCTTGTGTCACATCTTGGAAAGTAGACAGTAAAGATCTACTTTTTGTTCGACCAGATGCTGTATTCAATGGTCAGAAACCAATCAGTGGAGGAATACCACATTGTTTCCCACAATTTGGACCTGGCCCAATCCAGCAGCACGGATTTGGAAGGAACATGAATTGGTCCCTTGTTAGCTCTGAAAGTGTGAAGGAGAAACCTGTTGTTACTGTGGAGCTA…
	37-1	Laccase	-	5919	8076	2158	1680	478	559	867	0	ATGACAAAGCAGACAAGTTTTTTAGGCTTACTTGCCTTTGGATTTCTCTGTTTCATTTGTCTACCTGTTGAGGCTGCCCTTAAGAAATATCAATTTGATGTGAAATTGTCAAATGTGAGCAGATTGTGCAATGCAAAACAAATGGTTACAGTAAATGGCGGATTTCCAGGGCCAACTATATATGCTAGAGAAGGAGATAGAGTTCAAATCAATGTTACTAACTATGTACAATATAACTTGTCCATCCATTGGCATGGTTTGAAACAATATCGTAATGGTTGGGCAGACGGTCCAGCTTACATAACTCAATGCCCTATCCAGACAGGAAATAGCTATGTTTATGATTTCAATGTAACAGGACAAAGAGGAACCTTATGGTGGCATGCACATATTCTTTGG…
	37-2	Laccase	-	11018	13193	2176	1680	496	559	868	0	ATGGCAGCGCGGACATGTTTGTTAGGCGTCCTTGCCTTTGGTTTTCTTTGTTTCATTTGTCTACCTGCTGAGGCTGCCCTTAAGAAATATCAATTTGATGTTAAAGTGTCAAATGTGAGCAGATTATGCCATGCAAAACAAATGGTTACAGTTAATGGAGGATTTCCGGGGCCAACTATATATGCTAGAGAAGGAGATAGAGTTCAAATCAATGTTACTAACTACGCACAATATAACTTGTCCATCCATTGGCATGGTTTGAAACAATATCGCAATGGTTGGGCAGACGGTCCAGCTTACATAACTCAGTGCCCTATCCAGACAGGAAATAGCTATGTTTATGACTTCAATGTAACAGGACAAAGAGGAACCTTATGGTGGCATGCACATATTCTTTGG…
	38	Tubby-like protein	+	21003	22676	1674	1218	456	405	555	4e-157	ATGTCTTTGAAGAGCATTGTTCGTGAGCTGAGGGAGATGAAAGATGGTATAGGGAATATATCAAGGAGGGGAACAGAAAGAAAGCATTGGAGCAACAGAACCCGGTCACATATAGTCCCTGATGTGGCCCTTTCTGATCAAATTGAACAAGGGCAATGGGCAAATTTACCACCGGAACTTCTTCTTGATATCATCCGTAGGGTTGAAGAGAGTGAGTTATCATGGCCTGCTCGATCCGCCCTTCTCTTTTGTGCATCTGTTTGCAAATCGTGGAGGGGAATTACCAAGGAGATTGTTAAGACTCCTGAGGAATGTGGTAGGCTTACCTTTCCCATTTCACTGAAACAGCCGGGTCCCCGTGAATCCCCAATCCAGTGCTTTATTAAACGGGACAGAGCT…
	39	Ubiquitin-protein ligase	-	24660	28265	3606	2145	1461	714	347	2e-93	ATGTGCATGGAACTAATTAAATTTGTAGCTGGAGTTTTAATGTTACTTCCAGCAATTGAAGAAGCCCGTCCTGGATCCAATCCTGGAATACAGGTACTTTGCCAGATAAACAGAGCACTTGACAAAGCCAAGGACATTCTTCAGCATTGTAGTGAATCCAGTAAACTATACCTGGCACTAACTGGAAATGTTATACTTTCAAGATGCAACAAATCAAAAAAATTGCTTGAGCAAAGCTTGAGCTGTGTGCAGAATATGGTTCCTGTGATGTTGGCTACACAGATATCGCAACTGGTTGCTGACCTGGGAGCTGGAATATTCAGCTTGGACCCATCTGAAGAGGAGGCAAGGAAAGTATTGAGCAAGCTACTTCATCAGTATACGTCTACAACACATTCA…
	40	MYB transcription factor	+	44000	44236	237	237	0	78	100	3e-20	ATGGCATCAAATTCACTCACTGCTTGGACTCCAAGAGAAAACAAGAAATTCGAGCAGGCACTCGCGGTCTACGATAAGGACACATCTGATCGATGGCAAAACATTGCTAGATACGTTGGTGGGAAATCAGTTGAAGAAGTTAAACATCACTATGCTATACTTGTAGAGGATCTTAAGCACATTGAATCTGGTGACGTCCCATTCCCAAAATACAAGTCAGGTGGAAAGTCTCGTTAA
CaCM529L23_Pepper	Gene number	Gene name	Direction	Start	End	Gene length	mRNA length	Intron length	protein length	Score	E-value	Sequence
	41	RNA-binding S4 domain-containing protein	-	1097	1468	372	246	126	81	129	7e-29	ATGAGGAAGCTTAAATTTCATGAGAAGAAGCTGGTGAAGAAGGCCAACTTTCTAGAATGGAAGAGAGAAGGCGGTCACAGAGAACCTGCTGTCATGCGTCGTTACCTCCTTACTGGCAGAGACGACTACAAAAAGTACAACGGTTTGTGCAGAACGGTGCAGAAGCTAGTGAATATACTGAAGCAGATGGACCCAAGAGATCCATATAGAATAGAGATGACTGATGCTCTTATAGAGAAGCTGTGA
	42	Serine/threonine protein kinase	-	3101	9034	5934	1269	4665	422	827	0	ATGGTTCATAAAGCTGATTTAGTTATTATTGGAATTTGTGTCGGTGTGGCTTTTGGAATTCTCATTGCATCACTTGTGTTTTTTGGAATTCGGTGGTACAAAAGACATGCTCGTCTTCAGGGCCATGCGAACGAACGAAGCATAGCAACTCTTCCAATACGGACAAATGGAGTTGAAACAAGCGTTGATTTTAGTGCATCTCTGTCGAATTCTGTAGCTATTAAGACGTCAGGATTTCCTGCTAAAAATTCACAACACAGTTGGTGGAGTCACCCTAGTAAAGATCACCTTGTTTCAGCATCTGGAATACCAAGATACTCTTACAAGGACATTCAAAAAGCTACCCAGAACTTTACAACCATTCTGGGACAAGGCTCTTTTGGCCCAGTGTACAAAGCT…
		Transposable element_Non-LTR	-	13431	14458	1028	954	74	317	346	3e-94	ATGTCTGGTCGCTCGACGACAGAGGTAATCCACCTGGTGAGAAGATTTGTGGAGAAGTATAGGGAAAGGAAGAGGAATTTACACATGGTGTTCATCAATCTGGAGAAAGCTTATGACAAAGTCTCGAGGGAGGTTCTATGGAGATGCTTGGAGGTGAGATGGGTCCCGACGGCGTACATTAGAGCTATTAAGGTCATGTACGATGGAGGGAAGACTCGGGTGAGGACGGCACGAGGAGACTCAGATCATTTCTCGGTAGAGAAAGGGTTGCATCAAGGATCGACTCTCAGCCTGTTTTTGTTTGCCCTGGTGATGGACGTGTTGACGCGGAATATTCAAGATAAGGTTTGGAGGCAAACCCTCGAATCTAAGGGGTTTAGGTTGAGTAGGTCCAAGACG…
		Transposable element_DNA	+	31851	34315	2465	2346	119	781	231	7e-60	ATGGATAAATTAAGAAACCTAGCTACTAAAGGTGTTAAAAATTTTTGTCCCGAAAGCAGTAGTGGTAGTAAAAAGCGAATTACTAGCGGTAGAGGTAGTTCAAGTAGTAGATATACCCGTGTACCTTCGCCTCCGGTACCGCTTGATATACCTTTTGAGGAAGAAATAGGTGTAGAAGAAGAAAATGAAGTAGGTGCGGTTAATTTAGACGAAGATAATGAAAATATTGCTGAGACACCCGCAGTAGGAGATGCTAACGTTAGATCTGAATTAGTTAACCTCCTTTCCCGTCCTCCCAGTGCCCCAAAACCTTGTAAAAGAACTAGTATTACATGGCAATTTTTTGAACGTATATCAGATATTGAGGTGCAATACAATATTTGTCAACAAATATATAAG…
	43	F-box family	-	46467	47783	1317	1275	42	424	762	0	ATGGTTGAAATAGCCGAATCTTCGGAATCTGGGTCGGAAGAGGATAGTTTTCACAGACAAGTTAGTAGCTTTGGAAGTAGTGGCTCGAGGAATACAAGCCCATTAGGGCGAATAGGTTCAAGAAACACAAGCCCTTCAAGGCAGAAAGTGGTTAAGACGAAACCCAGGGGATTGGATGAAGAGACTGTAACCACTTTTGTTAAACCTGTTCAACCAGATGTTCAGATGGAAGATAATATCTGGCCAATGCTGCCAGAAGATTTGCTGAATGAGATTTTAGCTAGAGTGCCACCCTTCATGATATTTCGACTCCGATCTGTTTGTAAAAGGTGGAACTCAATTTTGCAAGATCACGGCTTTTTGAAGTTTCACTCTCAAGTTCCCTCCCATGGACCTTGC…
	44	Esterase/lipase/thioesterase	+	54217	57313	3097	1125	1972	374	488	4e-136	ATGGGAGCGGTGACGTCATCAATGGCAGCAAAGTTTGCATTTTTTCCACCGAATCCGCCTTCGTACGGAGTGGTGATGGAAGAATCGACGGGGAAATTGAAGTTGACTGAAGTACCGGAGAAGGAAAATGTCGACGTATTGAAGCTACAAACGAAGAAGGGAAATGAGATTGTGGCCGTGTATATTAAGAATCCGGCGGCGATTTTGACGGTGCTTTATTCGCATGGTAACGCTGCTGATTTAGGGCAGATGTATGAGTTGTTTACTGAACTCAGTCTACATCTTCGGGTCAATTTGATGGGATATGACTATTCAGGATATGGGCGATCCACTGGCAAGCCTAGCGAGCAGAACACTTATGCTGACATAGAAGCTGTGTATAAAAGTCTTAAAGAGACA…
		Transposable element_Gypsy_intact	-	59909	75351	15443						tgtcacactcctttttttcgtactccaaaaaacatggttatagtttaaagttcgaaagggttttaattattaaagtgacaaaagatgaaaatttgttttggaaaaggattattaatatttttttatttagagtcgccacttggcatagtcgggtgtgccaagtcaccgttagataatcctttccaaaaccatttgactctttaaactggtttgcgaacagagattccggctaaggaattctgttgaccgaggggaaggtgttaggcacctctcgatcccgtggttcaaccacggtcgcttgataaagtgtattgactatttttggcactaagaaatgtataaaccgcacaaaaagcatgcaaaataatcaaacaaaaacaaaacaatccgaaatgtaaa…
	45	Mitochondrial RNA polymerase	+	75795	86855	11061	3468	7593	1155	1015	0	ATGTCCAGTACTAAAACCCCCATTTCACTAACCATCAAATTCAACCAATTAACTGATTTAGAAACAAACCCATATCATAATTCCCCTATTATGTGGAGAAACATACTCAAACAATTCTCTTCAACAACCCCACAAAAGCTTCTTCTAAACTCCAAGAATCGTACTTACAGCTTTCTTGGTTTTGCCCAAGATCCTTTTTTTAAGGACAGAACAAAATTCAGACCATTTATCCCTGTTTCTTGTTCAATTAACGGATTTCCTGAAACGGGGTTTCGGAATCTTGGTGAATTTTTGACTGGAGATGAGTTTTTGAGCAGACCCTTATTGAGTAACAGTGATTTTTGCAGAAGGAGTTATGCCAGTGTAGCTGAGGCGGTTGTAGTATCCTCCACTGACGCG…
	46	Gibberellin induced protein	+	92162	92869	708	339	369	112	149	6e-35	ATGGCAGGGAAAATGAGCATTGCCTTGTTTGTTCTTTTGGTGGTTTTTCTGACCCAAAATCAGGTTTCAAGAGCCAAAGTAATGGTTGATGAGCAGCAGCAACAACAAAGAAATAACCAACTATATGGTGTTAGTCAGGGAAGCCTCCATCCTCAAGATTGTCAACCAAGATGCACGTATCGTTGCTCAAAGACATCATATAAGAAGCCGTGCATGTTTTTCTGCCAGAAATGTTGTGCAAAGTGTTTGTGTGTTCCTGCTGGTACCTATGGGAATAAGCAAACTTGCCCTTGCTACAACAACTGGAAGACCAAGAGAGGTGGCCCAAAGTGCCCATGA
	47	Forkhead-associated domain-containing protein	-	94826	106301	11476	2286	9190	761	588	5e-166	ATGGACCCGCCGCCGCCCCGGAACCCTAACACCGCCGTTGCGTCCGATGAACCGACTCACCCCTCAAACTCAGACGATGTTTCAACCTCAACCTCAACCTCAACCTCAACTCCTCTGACTTCCATGAAACCTCCACCTCCGAAATTTCTAAGCAAGCCGGACTCCAATTCATCTCAATCAGAACCGGTAATTTCTCAAAGCGGTGCAGAACAGCCTGCTGAAAGTGCTAATGCTCAACTTAGCTCCAGCTCGAGCTCCGTGTCCAAAAGTAAAGACGACAATGAAGACAAGAAGAAAGACCAAAGACCCAGTGCTTCTGTTCCGTACACAATTCCAACGTGGAGTGGACGCCCCTGTCATCAGTTTTACCTTGAAGTGCTTAAAGATGGCTCCATCATT…
	48	Hypothetical protein	+	119441	137267	17827	6495	11332	2164	3672	0	ATGAAGGCGGGGAGTGCTGCAAAGCTGATTGTTGACGCGTTGCTTCAGAGGTTTCTTCCACTTGCCAGGCGTCGCATTGAAACTGCTCAAGCTCAGGATGGACAGTACCTTCGGCCATCTGATCCAGCCTACGAGCAAGTACTGGATTCATTGGCCATGGTTGCACGTCACACACCTGTTCCTCTTCTGGAGGCCCTTCTAAGATGGAGAGAAAGCGAATCTCCTAAAGGTGCAAATGATGCATCAACATTTCAGAGAAAGCTTGCAGTGGAGTGCATCTTTTGTTCCGCATGTATTCGCTTTGTGGAATGTTGTCCACAAGAAGGGCTCACAGAGAAGCTTTGGATGGGGCTTGAGAATTTTGTATTCGATTGGCTTATAAATGCAGACAGAGTTGTT…
CaCM529L23_Tomato	Gene number	Gene name	Direction	Start	End	Gene length	mRNA length	Intron length	protein length	Score	E-value	Sequence
	41	RNA-binding S4 domain-containing protein	-	750	1088	339	246	93	81	135	8e-31	ATGAGGAAGCTTAAAGCTCATGAAAAGAAGCTTCTGAAGAAGGTGAACTTCCTTGAATGGAAGAGAGAAGGAGGTCACAGAGAAGGTGATGTCATGCGTCGTTACCACGTCACTGGCAGAGACGACTACAAAAAGTACTCAGGTTTGTGCAGAACAGTGCAGAAGCTTGTGAATATACTGAAGCAGATGGACCCAAGAGATCCATATAGAATAGAAATGACCGATTCTCTTCTAGAGAAGCTGTGA
	42	Serine/threonine protein kinase	-	2061	5723	3663	1269	2394	422	797	0	ATGGTTCATAAAGCTGATTTAGTTATTATTGGCATCTGTGTCGGTGTGGCTTTTGGAATTCTCATTGCATCACTTGTTTTCTTTGGAATTCGGTGGTACAAAAGGCGTGTTCATCTTCAGCACCATCCAAATGAGAGATCTCTAGCAACTCTTCCAATACGGACAAATGGACTTGGAACAAGCGTTGATTTTAGTGCATCTCTGTCAAATTCTGTAGCTATTAAGACATCAGGATTTCCTGCCACAAAACCACTGCACAGTTGGTGGAGTCACCCTTCTAAAGATCAATTTGCTTCAGCATCTGGATTACCAAGATATTTTTATAAGGACATTCAAAAAGCTACCCAAAACTTTACAACCATTCTGGGACAGGGCTCTTTTGGTCCAGTGTACAAAGCT…
	43	F-box family	-	17087	19522	2436	1263	1173	420	757	0	ATGGTAAAAAGTGGGTCTTTGCCAGAAGAGGACAGTATTCACAGGCAAGTTAGCAGCTTTGGAAGTAGTGGCTCCAGGAATACAAGCCCATTAGGGCGTATAGGATCAAGAAATACAAGCCCTTCAAGGCAGAAAGTGGTTAAGACGAAACCAAGGGGATTGGATGAAGAGACTGTAACCACATTTGTTAAAGCGGTTCAACCAGATGTTCAAATGGAAGATAATATCTGGGCCATGCTCCCAGAAGATTTGCTGAATGAAATCTTAGCTAGAGTTCCACCGTTCATGATATTTCGGCTCCGATCTGTTTGTAAAAGGTGGAATTCAATTTTGCAAGATCATAGCTTTTTGAAGTTTCATTCCCAAGTGCCCTCCCATGGACCCTGCCTTCTTACATTT…
	44	Esterase/lipase/thioesterase	+	24478	28132	3655	1134	2521	377	496	1e-138	ATGGGAGCGGTGACATCGTCCATGGCAGCAAAGTTTGCGTTTTTTCCGCCGAATCCGCCGTCGTATGGAGTGGTGGTGGAAGAATCGACGGGGAAATTGAAGTTGACTGAAGTGGCGGCGAAGGAAAACGTTGACGTATTGAAGCTACCGACGAAGAAGGGAACGGAGATTGTCGCGGTGTATATTAGGAATCCGGCGGCGACGCTGACGGTGCTTTACTCGCATGGCAACGCGGCTGATCTAGGTCAGATGTACGAGTTGTTTGTCGAACTAAGTCACCTTCTCCGGGTCAATTTGATGGGATATGACTATTCAGGGTATGGGCGGTCCACCGGCAAGCCTAGTGAGCAGAATACTTACGCCGACATAGAAGCTGCATATAGATGTCTTGAAGAGACA…
	45	Mitochondrial RNA polymerase	+	30784	40830	10047	3030	7017	1009	1325	0	ATGTCCTGCACTAAAACCCCTATTTCCCTAACCATCAGATTCGACCAATTCACTGATTTAGAAACAAACCCATATCATATTTCTCCTATTATGTGGCGAAACATAGTCAAACAGTTCTCTACAAGAACCCCGCAAAAGATTCTTCTTACCTCTAAGAATCATGCTTATAGTTATCTTGGTTTCGGCCTACATTCTGTTTTCAAGGATAAAAGAACATTAAGATCCTTTATCCCTGTTTCTTGTTCGAATAGTGGATTTCTTGAGATGGGGTTTCAGAATCTTGGTGAATTTCTTCCTGGGGATGAGTTCTTGAGGAGACCCTTGTTGTGTGCTATGAAAAGTCAAGTGAGTAACAACGATATTTGTAGAAAGAACTATGCTAGTGTAGCTGAGGCTGTT…
	46	Gibberellin induced protein	+	44874	45546	673	339	334	112	176	6e-43	ATGGCTGGGAAAATGAGCATTGTCTTGTTTGTTCTTTTGGTGGTTTTCCTGACTCAAAATCAGGTTTCAAGGGCCAACATTATGCGTGATGAGCAGCAGCAACAACAGAGAAATAACCAACTGTATGGTGTTAGTGAGGGAAGACTCCATCCTCAAGATTGTCAACCAAAATGCACGTACCGGTGTTCAAAGACATCGTATAAGAAGCCGTGTATGTTTTTCTGCCAGAAATGCTGTGCAAAGTGTTTGTGTGTTCCTGCTGGTACCTATGGCAATAAGCAAAGTTGCCCTTGCTACAATAACTGGAAGACCAAAAGAGGTGGCCCAAAGTGCCCATGA
	47	Forkhead-associated domain-containing protein	-	47057	54124	7068	2388	4680	795	652	0	ATGACGACTGACATGAACCCGCCGCCGCCCCGGAACCCTAAAACCGCCGCGGTTGTAACCCAGGAACCTCATGCTTCAAACTTAGATGAAGTTTCGACCTCAAACTCTACTCAAACTTCAATGAAACCCCCACTTCTAAGCAATTCGGATTCAGATTCGGATTCATCCAAACAATTCGATCAACAGAAGTCCCAATCACAACCTTTTATTTCTCAAAGTGATTCAGAACCTACTAGTGATTCAGAACCTACTAGTGTCAATGCCCAAAAAGACTCCAACTTGAGTTTAATGAAACCTCCACCTCCAAAATTCCTTAGCAAGTCGAACTCGGATAAAATTGGTGCTGAACATGAACAAAGTGCCAATTCTCAAGATGACTCCAGCTCTGTGTCCCGAAGT…
	48	Hypothetical protein	+	59990	74986	14997	5760	9237	1919	3359	0	ATGAAGGCTGGGAGTGCAGCTAAGCTGATTGTTGACGCGTTGCTTCAGAGGTTCCTTCCGCTTGCTAGGCGTCGCATTGAAACTGCTCAAGCTCAGGATGGACAGTACCTTCGGCCATCTGATCCAGCCTATGAGCAAGTACTGGATTCATTGGCTATGGTTGCACGCCACACACCTGTTCCTCTCCTGGAGGCCCTTCTAAGATGGAGAGAAAGCGAATCTCCCAAAGGTGCAAATGATGCATCAACATTTCAGAGAAAGCTTGCAGTGGAGTGCATCTTTTGTTCTGCGTGTATTCGCTTTGTGGAATGTTGTCCACAAGAAGGGCTTACAGAGAAGCTTTGGATTGGGCTTGAGAATTTTGTATTCGATTGGCTAATAAATGCAGACAGAGTTGTT…
CaCM699L14_Pepper	Gene number	Gene name	Direction	Start	End	Gene length	mRNA length	Intron length	protein length	Score	E-value	Sequence
	49	Nodulation protein-related	-	97	3299	3203	1029	2174	342	471	3e-131	ATGGTTGAGGAAATTTGTTTCTTTGCAAAGGATAGTATCATCATAAAACCTCCCAAGAAGTCTCCAGCATTGTTAAGGATGGTGGTTGTAGCTTTTACGCTGATCTTTGGTATTTATATCTGTTCAATTTGTCTTAAACAAACTAACATGGAGAAAACGAGCAAATACTTGAACATTGAAGTCATAGAAAGGCCTTGTCATAACTATGACATGGATCGATCCCAAATTCCATACGTGCATTATCCGAAGCCAAAAACCTTTAGCCGGAACGAATGTGGCTGTAATCCTGTACGGCTCTTTGCCATTCTCTCAATGCAGAGGTCTGGGAGTGGATGGTTTGAGACACTATTGAATAGTCATATGAATGTAAGCTCCAATGGTGAAATATTCTCTGTCAAA…
	50	Patatin-like protein	+	14482	16690	2209	1230	979	409	519	1e-145	ATGGAAAACGTAGCTGCAGGTGGATCATCTCGAGTAGCAATGCCCCCTCCCAACACAGGGAAGCTGATAACCATTCTAGCCATTGATGGAGGAGGAATTAGAGGAATCATTCCTGGGGTTATCCTTGCCTATCTTGAATCACAACTTCAGGAATTGGATGGGAAAGATGCAAGAATTGCAGATTATTTTGATTTGATAGCAGGAACAAGCACGGGTGGGCTTGTAACAGCCATGTTAGCTGCACCAAACAAAGATAAACGCCCTTTCTATGCTGCCAAAGATATAGTACCTTTCTATCGTGAGCACTCCCCAAAAATCTTTCCCCAGAGCGGGATTAATGTTTGCAGTGGACCATTTGCTGGGGTTATAAATCTAGCTAAAATGTTGAAGGGACCTAAA…
	51	Unknown protein	-	17404	26912	9509	2058	7451	685	724	0	ATGGATTCTATACCGGTGAATTGGGAGGCACTGGACTCTCTAATTATCGATTTCGTCAAATCCGAAAACCTAATCGAAGACTCAATTTCTCCGTCCACTTCGCCGTCGCCTTCTCTGTCTCCATCGCCGTCTTCGTCCACGTCATCATCATCGTCTTCTTCATATCAATCACGATTACTTATCCGGCAGATCAGACGGTCAGTAGAGTGTGGTGAAATTGATGCCGCTATCGATCTCTTGCGTGTGCATGCGCCTTCTGTTCTCGATGATCATCGTCTTCTCTTCTGTTTACAGAAGCAGAGGTTTATTGAACTTTTGAGGAAAGGAACTGCAGAGGATCGAGAATCTGCCATTAGATGCCTCCGAGAGTCCCTGGCACCTTGTGCATTGGATGCATAT…
	52	Methionyl aminopeptidase-like	-	31678	37034	5357	966	4391	321	487	4e-136	ATGAAAAGTTACTATGGACAATTTGAATTTGATCTTCCATCATGTGAGAACAAGGTTGAACAAATTGAAAGTTCCTGTAATGTTCCTGCTTCTGCTTATGAACTTCCAAACACCAATCGCAAACGTTTAAGACCAGGTCAAATTTCTCCTCCCCGACCAGTTCCAGAACAAATACAAAGACCTCCTTATGTGAAGTCTAGGAAGCCACCTGGGATTGGTAGTGGCCCAGAAGTGCATGATAGAAAGGGGACAGAAAAGATGAGAGCTTCGGGAAGGCTTGCTGCTCAGGTTCTTCAGTATGTTGGGACATTAGTCAAGCCAGGCATCACGACAGACGAAATTGACCAAGCCGTTCACCAAATGATCATTGACAATGGAGCATATCCATCACCTCTTGGT…
		Transposable element_Copia_intact	+	54278	59037	4760						tgggaaaactcagagactttgggaacgcataccttgggaggtgtgtgtgtagttaggaattagagtttataattctagttgttgagttatagggattagagtttataattcctatttgttggttataagagttttgtaatcagtcgttgttgaggctcagggttatttactgaagttggggttaaatcctgtagaggtgcaggtcgtggtttttttacaccttttgagccgggtgttttccacgtaaaaattcactgtgttctttactttttgttttattgcttttgtggaacacgtcaggcaacccgttccatcaataggcaacagttaggcgaaaataagataattagtagggcacgaattcttaacaaatggtatcagagcgaggttatcttaaaa…
	53	Cyclin-dependent kinase inhibitor	+	74187	75188	1002	573	429	190	157	3e-37	ATGAAGGTTGCGGTGAAGATGAAAAGAGAACGGGAGGTTTTAGAGGTGGCTGAGACGAGGAAGAGGAAGAAGCGCGATGCCGATTTGGAGATGTTACCAACTACTGTAGCTTGTGTTAGAAGTCATGATTCTGGAGTCTCAGTTGCACCGGCGAGTTTAGAATTATCTCCAGTGAGCGAGCTCACTTCCCAGGGAAATACTACTGTTTCGTGTAAACCGGCTGTGAGTTCTAACTTTGCAGATAATGAATCAAACGATGCCACAAAAGGAAGCTCGAAATTTTTAGATCTGGATGAGGACGACAGTGTGGAAATTGCAACCAGTAATTCAGAGTTGAGAGAAAGCGATTTAAAAGTTGAGCTTCACAAACTGGAGGCAACACCGCAACAACAACTTGCT…
	54	Steroid nuclear receptor	-	77797	81991	4195	1725	2470	574	387	2e-105	ATGACCAACAACGTGGATTCTTGGTTCCAGGGCGTTTATGTTGTATTTGCCTTTTGCTCTGCTCTAATTTTGGGTGCTCTCAAAAGTGTGCTGGTAGGTCCAATTGCTGGCTTAATACTTATTTTAGGAAATGTTGGGGTGATTTTATGTCTCTTCCCAGCACATGTTTTCTGGACAGTATACACCCTTGTCAAGACTAATAGGTTTGATGCGCCGCTTAAAGTTGCTTTATTGTTCGCTTTGCCAGCTTTATTTGGTATTTGGTTGGGATTAAGCATAGCTGGTAGTGTTCTTGTGGGAGTTGGATATGGATTCTTTGCTCCTTGGGTTTCTGCCTTTGAAGCTTTCAGACATGACGACGAATTTCACAAGTTTGTTCATTGCATTGTGGATGGAACA…
	55	Hypothetical protein	+	86165	92285	6121	1716	4405	571	273	2e-71	ATGAAGATAAAAGTAGTTCATCGAAGTGAACCCCCAAATCAAGAACGTGTTATCTACCCAGATATGCCCATGCCCAAGAAAGAAGTTGTTGATGAGGAACACGAAAATCAACAACAACTTGGAAATCTGGAAACTGTGCCTGAACCTGATTCAGGAATACCCAACTCGAGCAATGGCAATTTGAGTCTTGTTGTTGATGGTTCTATCCCAATTAGCACTGTAACCCCATCTACCCAAACTCCCTCTTCTGCCTTGCTGGGTAAAAGGAGGAGGAAGCCGAAGGAGTTGATTGATCAGATTTCAACAGTTCCCTTCAGGATGAAGAAAAGGGTAATCAAGAAATACTCTCCTGCTTCTCAATTCAACAATGGAGTAGCTGATACTGGGCGCAGGTCAATT…
	F	Hypothetical protein	-	93707	98253	4547	792	3755	263	125	7e-27	ATGTACAACAAAAACAATAACTCATCCACTGACCACAGCAACAGCACCAACAACAACAACAAACATTATTCAATGAGTCCAAGAATCTCTTTCTCCAATGACTTCATTGAATCTTCAACTACTTCTTCTCAGCATCATCAACAACAAATGATGATGAAGAATCAAGAAAGGTCTTATAGTGATGCTCCTGTTTCCTCTGACTTTGAATTCTCCGTCACTAATTATTCCATGATTAGTGCTGATGAACTTTTCTCTAAGGGCAGGTTACTGCCCTTTAAAGAGACTCAAAAGACTATTACTACTATTCGAGATGAACTCCTCAATGACGACGACGATGATGATAATGATTTTACCTTGACGATACCCAAAAGTTCTACTAGGTGGAAGGGTCTATTAGGC…
	56	fw2.2	+	105872	106874	1003	552	451	183	287	9e-76	ATGTATCCAACGTCTGTTAATCAAGACTACGGCAAATTCTCCTGTGAAGGATACCATCCAGGTCCAATGAAACAACCACCTTACAATGTTCCTCACTATGCATCACCCGCCGGTATGCCGGTGCATTCATCCGCCACCACCAACACGGTGGCGTGGTCAACCGGTCTTTGCCACTGTTTTGATGACCCTGCTAACTGTTTAGTTACTTGTGTTTGCCCTTGTATCACTTTTGGACAGATTTCTGAAATACTAAACAAAGGGACAACTTCATGTGCTAGTAGAGGTGCATTATATGGTTTGCTGGGAGTGACAGGATTGCCTAGCCTATATTCATGCTTCTATAGGTCCAAAATGAGGGGGCAATATGATCTGGAAGAAGCACCTTGTGTTGATTGTCTT…
CaCM699L14_Tomato	Gene number	Gene name	Direction	Start	End	Gene length	mRNA length	Intron length	protein length	Score	E-value	Sequence
	49	Nodulation protein-related	-	69	2877	2809	1020	1789	339	459	2e-127	ATGGCTGAGGATATTTGTTTCTTCGCCAAGGATAGTATAATCATAAAACCTGCCAAGAAATCTCCAGCATTGTTAAGGATGGTGGTTGTAGCGTTTACGCTGATCTTTGGTATTTATATCTGTTCAATTTGTCTTAAACAAACTAGCTTGGAGAATACAAGTAAATACTTGAACATTGAAGTCATGGAAAAGCCTTGCCATAACTATGACATGGATCAATCCCAAATTCCATATGTGCATTATCCGAAGCCAAAAACTTTTAGCCGGGCTGAATGTAGCTGTAACCCTGTTCGGCGCTTTGCCATTCTCTCAATGCAAAGGTCTGGGAGTGGATGGTTTGAGACACTATTGAATAGTCATATGAACGTAAGCTCCAATGGTGAAATATTCTCTGTCAAA…
	50-1	Patatin-like protein	+	14318	16844	2527	1227	1300	408	512	2e-143	ATGGAAAGGGAAGTTGAAGGTGAATCATCTAGAGTAGCAATGCCACCTCCCAACACAGGGAAGCTGATAACCATTCTCACTATCGATGGAGGAGGAATTAGAGGAATTATTCCTGGAGTTATTCTTGCATATCTTGAATCACAACTTCAGGAATTGGATGGTGAAGATGCAAGAATCGCGGATTATTTTGACTTGATAGCAGGAACAAGCACGGGTGGTCTTGTAACAGCCATGTTAGCTGCACCAAATAAAGATAAACGCCCTCTTTATGCTGCCAAAGACATTACTCCTTTTTATATTGAGCACTCCCCAAAAATATTCCCCCAGATCAGTTGTTGCAGTGGACTATTTGCTGGAGCCATAAATCTAGCAAAAATGATTAACGGACCTAAATATGAC…
	50-2	Patatin-like protein	+	18521	20327	1807	1209	598	402	520	9e-146	ATGGAAAACTCAGCTGCAGTTGGAGTAGCAATGCCGCCTCCTAACAAAGGGAAGCTAATAACCATTCTCTCCATCGATGGAGGAGGAATTAGAGGAATCATTCCCGGGGTTATCCTTGCATATCTTGAATCACAACTTCAGGAATTGGATGGTGAAGATGCAAGAATCGCGGATTATTTTGACTTGATAGCAGGAACAAGCACGGGCGGCCTTGTAACAGCCATGTTAGCTGCACCAAACAAAGCTAAACGCCCTCTTTATGCTGCCAAAGATATTACTCCTTTCTATCTTGAGCACTCCCCCAAAATCTTTCATCAGATTGGTGGACCATTTGGTGGGGCAATAAATCTAACAAAAATGTTGAACAGACCAAAATATGATGGGAAGTATCTTCACACA…
	51	Unknown protein	-	24953	33276	8324	2088	6236	695	714	0	ATGGATTCTTTACCGGTGAATTGGGAGGCACTAGACACACTGATTATCGATTTCGTCAAATCGGAAAACCTAATCGAAGACTCAGGTTCTCCTTCAACTTCGCCGTCGACGTCTCTATCGCCGTCTTCGTCAACCTCATCTTCATCTTCTTCCTCTTATCAGTCAAGGTTGCTTATTCGGCAGATCAGACGTTTAGTGGAGTTTGGTGACATTGATGCCGCTATTGATCTCTTGCGTGTGCATGCGCCTTTTGTTCTTGATGATCATCGTCTTCTCTTTTGCTTACAGAAGCAGAGGTTTATTGAGCTTTTGAGGAAAGGAACTACAGAGGACCGAGAATCTGCCATTAATTGCCTCCGAGAGTCACTGGCACCTTGTGCGTTGGATGCATATCCAGAA…
	52	Methionyl aminopeptidase-like	-	36475	41056	4582	990	3592	329	483	6e-135	ATGAAAAGTTACCATGGACTATTTGAATTTGAACTTTTTTCATGTGAGAACAAGGGTTCAGCAAATGGAAAGTTTCCCTTATTTTACTATGTTTCTGCTTCTGCCGGTTTGCTAAATGTAGATGAACTTCCAAACACCAATCGCAAACGTTTAAGACCAGGCCAAATTTCTCCTCCTCGACCAGTTCCAGAACAAATACAACGGCCTCCATATGTGAAGTCTAGGAAGCCACCTGGTATTGGTAGTGGCTCCGAAGTGCATGACAAAAAGGGAATAGAAAAGATGAGAGCTTCAGGAAGGCTTGCTGCACAGGTTCTTCAGTATGCTGGGACATTAGTCAAGCCAGGCATCATGACAGATGAAATTGACCAAGCCGTTCACCAAATGATCATTGACAAT…
	53	Cyclin-dependent kinase inhibitor	+	55288	56277	990	639	351	212	177	9e-43	ATGAGAAGAAAGTATAAGTGCAAGTCGAAGGGAATTATTGGAGAAGTTGTGATTATGGAGGTTGCGGAGGTAGCAGTGAAGATGACAAGAGAACGGGAGGTTTTAGAGGTGGTTGACACAAGGAAGAGGAAGAAGCGTGATGGTGATTTGGAGATGTCACCAACTGTAGCTCGTGTTAGAAGGAATTCCGTAATCTCAGAATCTCCAGCAAGCGAGCTTAGTTCCCAGGGAAATACTGTGTTGTGTGAACCGGCTGTGAGTTCGAACTTTGATAACGTTTCAGCATCTGGTTTTGGAGATAATGAATCAAGCAATGTCACAAAAGGAAGCTCGAAATTTTTAGATCTGGATGAGGACAGTGTGGAAATTGCAACCAGTTATTCAGAGTTGAGAGAAAGT…
	54	Steroid nuclear receptor	-	59274	62563	3290	1740	1550	579	392	3e-107	ATGACCAACAACGTAAATTCTTGGTTCCAGGGTGTTTATGTTGTTTTTGCGTTTTGCTCTGCTTTATTTTTGGGTGCTATCAAAAGTTTGTTGGTGGGTCCAATTGCTGGGCTAATACTTATAATAGGAAATGTTGGGGTGATTTTATGTCTGTTCCCAGCACATGTTTTCTGGACAATTTACACCCTTGTCAAGACTAATAGGTTTGATGCACCACTTAAAGCAGCTTTGTTGTTCGGTTTGCCAGCTTTATTTGGTATTTGGTTGTGTTTAAGCTTAGCTGGTAGTGTTCTAGTGGGAGTTGGATATGGTTTCTTTGCTCCTTGGATTTCTGCCTTTGAAGCTTTCAGACACGACGATGAATTTAACAAGTTTGTTCATTGCGTTCTGGATGGAACA…
	55	Hypothetical protein	+	66435	71293	4859	1569	3290	522	366	2e-99	ATGAAGATTAAAGTAGTTCATCGAAGTGAACCCCCAAATCAAGAACGTGTTTCGATTCCCTACCCAGATATGCCCAAGAAGGAGGTTTTTGATGAGGAACAGGAAAATCAACAACTTGGAACTCAAGAACCTGAACCTGAGCCTGATTTTGCAATACCCAAAATGGGGGATGACAATTTGAGTCTTGTTGATGCTTCTATTCCAATTAATTCCATAACCCCATCTACCCAAACTCCAATTTCTTCTTTGCTGGGTAAGAGAAGAAGGAAGCCTAAGGAGATGGTTGATCAGATTTCAACAATTCCCTTCAGGAAGAAAAGGGTATTCAAGAAACAGTCTCAATCCAGCAATTTTTTGTCACATTCCATGACTGTGTACTTTTACCAAGAAATTACTTTT…
	56	fw2.2	+	86425	87095	671	492	179	163	338	2e-91	ATGTATCAAACGGTAGGATATAATCCAGGTCCAATGAAACAACCTTATGTTCCTCCTCACTATGTATCTGCCCCCGGCACCACCACGGCGCGGTGGTCGACTGGTCTTTGTCATTGTTTTGATGACCCTGCTAACTGTTTAGTTACTAGTGTTTGCCCTTGTATCACCTTTGGACAGATTTCTGAAATACTAAACAAAGGAACAACTTCATGTGGGAGTAGAGGTGCATTATATTGTTTGCTGGGATTGACAGGATTGCCTAGCCTATATTCCTGCTTCTACAGGTCTAAAATGAGGGGGCAATATGATCTGGAAGAGGCACCTTGTGTTGATTGTCTTGTACATGTATTCTGTGAACCTTGTGCTCTTTGCCAAGAATACAGAGAGCTTAAGAACCGT…
