# Supplementary material for: Comparative analysis of pepper and tomato reveals euchromatin expansion of pepper genome caused by differential accumulation of Ty3/Gypsy-like elements
Source: BMC Genomics. 2011 Jan 29;12:85. doi: 10.1186/1471-2164-12-85 (PMC3042944; doi:10.1186/1471-2164-12-85)
Supplement: Additional file 3 — Information about duplicated genes. [file 1471-2164-12-85-S3.XLS]

## Sheet: Sheet1
Additional file 3. Information about duplicated genes
Gene number*	Number of duplication times in pepper	Number of duplication times in tomato	Gene name
13	6	3	Protein kinase
24	2	2	Aspartyl protease family
31	2	2	Unknown protein
34	6	6	Hypothetical protein
37	2	2	Laccase
50	1	2	Patatin-like protein
* Gene number indicates number of the orthologous gene set in Supplemental Table 2
