# Supplementary material for: Comparative analysis of pepper and tomato reveals euchromatin expansion of pepper genome caused by differential accumulation of Ty3/Gypsy-like elements
Source: BMC Genomics. 2011 Jan 29;12:85. doi: 10.1186/1471-2164-12-85 (PMC3042944; doi:10.1186/1471-2164-12-85)
Supplement: Additional file 4 — Sequence information of the 72 intact Ty3/Gypsy-like elements. [file 1471-2164-12-85-S4.TXT]

>Tom_3-59
tgtgacgtcccgccatccattcaggccgaacgccacccaacgaggcagccagcaggcgcagcaggcgcaggggagcaggctgaccacgcaggtcagcagccaaggaggcctgcagcagctgaagaggcagcagttacagcagtttcaactgttacaacagttagtggggcggctgttacagaagttacaagtctttgagaggcttgtggagatcatggggcagactaggagcatctaggagtcctttttggaagacttagaagcttgtcttgtaggcatagtcttaggaacttgtatagtttatttactaactcttaggcagcattagagtagtataaatagtagattactttacttgtaaagcatccaattattttcaagtaatagaagttccttcttccaaagttctgtcttacttcttattttcttagcgatctgagttttaggcttactagagtttgcaagaacgtgcaagagtcgtgagtaaaccgtctagtgccgcacggaacttagtccgaatcaaaaagtccgtgacagttggtatcagagcattggtttatcgtaggaaaatgacgaacggaggaaacggtggcggcacccccaacgttcagggaggaaagaagaacaaaaagggaaagaacaagaagggcaatgaacccagtctgcccaaccctccaccgggcgacctgccagcaggcagtcttccaccaggcgacctgccatctggcagtgtcccctcgggcgacctgccatcaggcagtgttccaccaggaggtttaccatcaagcggtctgccaacaaatgatcctccaccaggcgacggacaaacatctttccaggagaatacagatgtggaaagtgaagacgacgtcagcgacgacgttatagacgtcactgttggacatgaatggattgccagcattgagagggcaagacttgctgttgagattttggggcagcgcttgaatggtttggacagcgatgttaaaaaccttgaagaaaattcccttgaagaagttaacatcatccggaaggagttggatctacgcaagcggactgaattggagttgaaggagtccattacctccttggagttcaggttgttggatgccaccacaatgatccagaccctgaagaacaaggtagtagccctcgaagaagagagggaggttgcagcaacagcatcacttggccaggagagggagaccagggtcgaggttcccaagccaccaacatttaagggtgtccgagacgccctagaggtaggcaatttcttatggcacttggaaaattatttcaggtgtaatcgggtcaggagcgatgcaagcaagatcaacactgccgtgttgtatctttccgacgtagccatgttgtggtggaaacgcaaagatgccgagatcaagaggggcacacgcaccatcgacacatgggaacaattccttgaggaattcaagaaagctttcttccccaacaatgctgtttatgagatgaagcgcaaacttcgggagttgaagcagacgggaagtattagggcctatgtgaaggagttcacaatcttgaccctccagattccccaactcacggaagatgacatgctgttcaccttcatggacgggctgcagaattgggcgaggaccgagttagagcggcgtcaagtaaaaaccatcgatgaggccatcactcaagccgagaccttgacagacttcaaacacgatcgtttggacaaggcaaagggcagggaggcaaagggcagtcaagctaaaggtgggggagaccgtggccgaggcagagaaccgtcggcacaacccaagcagcaagacacacccaagtccgatggcaaacggttcgaacgccgaaagttctcggagaagcggacgcagtccagtagaggagacgggtgctatatatgtggcggaccacatggttacgctaggtgcccagagatgaagagccttggtgccatcgtccgtgagcagaaggaaaaggaggcacaagacaaggcgaaaccggcagacaccactcaattgggcatggttggaatctgtggtgccatagcaaagcaggctgacaacccgggggatttcagcacacaatatgtggatatctccatcaatgggcaagcagttcgggccatggtagattccggggctgaggctaacatcatgaccaaggcggcggcagagaaattgggactgaaaattgttccaagtaacaatcgcctcaagacggtcaatgccccaccaactcccgtgtgtggaattgctcatggggtcggcatcactttaggacggtggaagggtaagacaaactttaccgtagctcctttggatatatccgatgtcattcttgggcaggaattctttcaacgttgccacacgatgatcgatccctaccttcaacaactcatggtgatggagggggaagggtcttgtatggtgcctcttattagggtgccgaagaaagacggatatgctcaactgtcggccatgcagattgtgaagggcctgaagaaaggagcgccaacctttttagccaccatcgcaagttcgagtgaagaccatggtgctatgcagccactgccacctattatagaatctgttttgcaggaaaacagtgatgtgatgccggaggagctgccgaagacactacctccaaggcgcgaggtagatcacatgattgagttggaggcaggagccaagccacctgcgcttgcaccttatcgcatggctccgcccgaattagaagaactgaggaagcaattgaaagagctcctcgaagccggtcatattcgtccatcaaaggcaccctatggagcgccagtgctgtttcagaagaagaaagacggatcgatgcgtttatgcattgactacagggcgctcaacaagatcacaatccggaacaagtatccaatcccactgatcgcagatttgttcgatcgtcttggagaggccaaatacttcaccaagatggacctccggaaaggctactatcaagtgcgcattgcagaaggggatgagccaaagacagcatgtgtgaccaggtatggagcattcgaatggttggtgatgcccttcggcttaaccaacgcacctgccacattttgcacgctgatgaacgagattttgcatccctacttggaccagttcgtagtggtgtacttagatgacatagtcgtctatagtagcactttgcaggagcatgtagagcacttgaagaaggtcttcaaagttttgcgggaaaatcagctctatgtcaagcgggagaagtgcgagttcgcccaaccaaagatacatttcttgggccatgtgatcagccaaggtgagcttcgtatggacgaggcaaaggtaaaggcgatccaagattgggaagcgcctacaaaaatgaccgagctacgttcttttcttggacttgctaattattatcgcaggttcatcagcgggtactccgctattgctgcaccactgaccgagctgctgaagaagaacaggccttggttgtggagcgtggagtgcgaggaagcgttcgagggtcttaaggctgcggttactaaagagccagtcttgatgctgcctgatttcactaagaccttcgaaatccatacggatgcttctgattttgccattgggggagtcttgatgcaggagaagcaccccatagcattcgaaagccgaaaactgaatgaagcggaacgacggtacactgtgcaggagaaggagatgacagccattgtgcattgtctacgcacatggaggcattatctactaggctccaaatttgtagtaaaaactgacaatgttgccactagctattttcagtcgcagaagaagatcacaccaaagcaggctcgttggcaggatttcttagctgaatttgactacaacttggagtacaaaccaggaaggggcaatgtggtagccgatgcattgagcagaaagactgagttagcggccatctcctcagtccgtagtgaattccaaggcgcaatcaaagacggtatgcaacgcgatccggaagccaagaagattatggagctagctgctcaaggccaaaccaaacggttttgggtagaagacggattcttgcttaccactggccggaggatctatgtaccaaagttcgggttcatcaggcggcgtattatcaaagaaagccacgacactccgtgggctgggcatccgggacagaagagaacgagggcgttagtggaggccttctatttctggccacgtatgcgggaagagattgagcagtacgtgcagacttgtctagtgtgccagcaagacaagatagagcaaaggcaaccaggagggctgttggagccgttacccatagctgatcgtccatgggagagcatatctatggacttcattacttctttgccgaagtcaaacgggtttggcactattatggtcgtagtggatagattttccaaatatgctacattcatgcctgccacagccggttgtactgctaaggaagctgcacaattgttctttaagaatgttgtgaagtattgggggctgccgaggttcatcattagtgatcgggatcctcgtttcacagggaacttttggagtgaactctttgagattcttggttcaaaacttcacttttccaccagtttccacccccaaactgatggccaaactgaacgtgtcaacgccttgttggaatgctatttaaggcactatgttagtgcacatcagaaggattgggctaagctcctagacatggcgcaattttcttataatttgcagaggagtgaatctacagggcgcacaccgttcgagttagcaacgggccagcaaccccaaactccgcactcattgccaacattgttcgaagggaagagtttgggcgcttacaaccttgccaagggttgggaggagcaactcgaccttgccaaatcttatttgagcaaggcggcaaggaggatgaagaagttcgccgaccgcaagcgtcgtcccaccaactatgaagaaggtgatatggttttggtaaagtttaatccgaggcagtttaaggcgcttagaggcatgcatcacaacctggtgcggaaatatgagggtccgttcaaaattgttgccaaggtgggtaagatttcatacagattggagttacctccacacttcaaaatccacccggtctttcatgccagcgtccttaagccttatcatgaggacaaggacgatcccagccggaacaaatcacaacgggcccctatcaccgttactgcctcgcataatcgtgagattgaagctatcatagattaccaagccaagcggaaacgaggacaacaggccagtgccatgtttctcgtacattggaagggacaaactccggaggaagccacatgggagaagtacgaagacttgtggcagttcaaaggcaaaattcaggagttcttgcagcagtgcgtcgcggtcgtcgcatcatggggtgggggagattgtgacgtcccgccatccattcaggccgaacgccacccaacgaggcagccagcaggcgcagcaggcgcaggggagcaggctgaccacgcaggtcagcagccaaggaggcctgcagcagctgaagaggcagcagttacagcagtttcaactgttacaacagttagtggggcggctgttacagaagttacaagtctttgagaggcttgtggagatcatggggcagactaggagcatctaggagtcctttttggaagacttagaagcttgtcttgtaggcatagtcttaggaacttgtatagtttatttactaactcttaggcagcattagagtagtataaatagtagattactttacttgtaaagcatccaattattttcaagtaatagaagttccttcttccaaagttctgtcttacttcttattttcttagcgatctgagttttaggcttactagagtttgcaagaacgtgcaagagtcgtgagtaaaccgtctagtgccgcacggaacttagtccgaatcaaaaagtccgtgaca
>Tom_2-7
tgtgacgtcccgccattcatccatgcagagccacccaacctggcagccagcagcaggcgcaagggggtagacagcccaagccggccagcaagccaaggggcaggcagcagttggagaggcagccgttacaacagtttcagcagttacggcagttacagctgttacaactgttacagcaggtagtggggcggcagttacaaacattgaagaggcttgttcaaggcctctaggcgttagggcagactaggagtatctaggagtcctttttggaagacttagaagcatgtcttgtaggcatagacttaggaacttgtatagtgtagcatttactaactcttaggcattagagtagtataaatagtaattcattttacttgtaaagcatccaataatttcaaaaagtaatagaagttccttcttccaaaattctgtctacttcttattttcttaacgatccgagtgagaggctaacttgagtttgcaagaacgtgcaagaatcgtgagtaaaccgtgaagtgccgcacggagtattgtccgaatcaaaaagtccatgacaattggtatcagagcaggttcatcgtaatagaatgacgaacgaaggagacggaagcggcactagcaacacccccaacgttcaggtagtaaagaagagcaagaaagggaagaagcagcagaagggaaatgaacccaatctgcccaatctgcccgatcttccacccactgatccttcaccaactgatcttccactaggcggtcttccatcaagcagtcttccaccaggcggtcttccaccaggcggtcttccatcaggcggtctaccaccagatgttcctctaccaagcgatagacaaacatctttccagcataatattgtcgatggaagtgacgaagacgacagcgaagataccatagacgtcacttttggaattgaatggcttgcaagcgtcgagagggcatggctagctgttgagattttaggccagtgcttgaatgggttggacagtgatgtcaatgacctgaagagcactcccttgaggaagttgacgccattcggaaggagttggaggtacgcaagcggtctgtattagcgatgaaggaaaccattacttccttggagttcagatttttggacgcccttacgacgatccaggcgctgaagaacaaggtagaagctctcgaagaagagagggaggttggagcatcaacatcacttgaccaggaattggagtccagagtcgaggttcccaagccaccaacattcaagggtgtccgcgacgcctctagaggtaggaaattttgtatggcacttggaaaattatttcaggtgtaatcgggtcaggagcgatgcaaacaagatcaacactgtcgtgttgtatctttccgatgtagccatgttgtggtggaaatgcaaagatgccgagatcgagagaggcacacgcaccatcaacacatgggaacaattccctgaggaattcaagaaagctttcgtccccaacaatgctgtttatgaaatgaaacgcaaactccgggagttgaagtagacgggaagtatttgggcatatatgaaagagttcacaatcttaaccctccaaattccccaactcacggaagatgacatgctattcaccttcatggacgggctgcagaattgggcgaggatcgagttagagcagcgtcaagtaaaatccattgatgaggccatcactcaagccgaaaccttgacagatttcaaacatgatcgtttggacaaggcgaagggaaaggaggcagggggtagtcaagctaaaggcggggggagaccattgccgaggaagagaacagtcggcacatcccaagcagcaagacatgcaaaagcccgatggcagacggtttgaacgtcagaagtactcggagaagcggacgcattccagcaatggagacgggtgctatatatgcagcggaccacacggttatgccaggtgcccagagatgaaaagccttagtgccatctatcgtgagcggaaggaaaaggaggcacaatacaaggcgaaatcggtagacaccactcagttggacatggttggaatgtgtggagccatagccaaacaggccgaccacccgggggatttcagtacgcaatatgtggatatctccatcaatgggcaacctgttcgggccatggtagattccggggctgaagccaacatcatgaccaagacggtggtagagaaattgggactgaaagttgttccaagtaacaatcgcctcaagatggtcaacgcctcaccaactcccgtgtgttgaattgctcatggggtcagcattactttaggacggtggagaggtaatacgaattttatcgtagctccgttggacatatccgatgttattcttggacaggaattctttcagtgttgccacatgatgattgatccctatcttcaacaactcatggtgatggaaggggaagggtcttgtatggtgcctcttgttagggtgccaaagaaagacggatatgcccaattgtcggccatgcagattgtgaagggcctgaagaaaggagaaccaaccttcttattcaccatcacaagttcgggtgaagaccatggtgctatggagccattgccacatatcatagaaactgttttgcaggaaaacagtgatgtgatgccggagaagctgccaaaaactctacctccaaggcgtgaggtagaccaaatgatcgagttgtaggcgggagccaagccacctacgctttcaccttatcgcatggctccgcctgagttagaggaactgaggaagcagttgaaagagctcctcgaagcaggtcacattcgtccatccaaggcaccctatggagcaccggtgctgtttcagaaaaagaaagatggatcgatgcgtctatgcattgattacagggcgcttaacaagatcacaattcggaacaagtatccaatcccgctgatcgtagatttgtttgatcatcttggagaggccaagtacttcaccaagatggatctccagaaaggctactatcaagtgcgcattgtagagggggatgagccaaagacagcatgtctgaccaggtatggagcattcgaatggttggtgattcccttcggcttaaccaacgcacctgccacattttgcacgctgatgaatgagattttacgtccctacttggaccagttcgtagtagtgtacttagatgacatagtcgtctatagtatcactttgcagaaacatgtggagcacttgaagaaggtcttcaaagccttgcgggagaatcagctttatgtcaagcgagagaagtgtgagttcgcccaaccaaagatacactttttgggccatgtgatcagccaaggtgaacttcgtatggatgaggcaaaggtaaaggtgatccaagattgggaagcgctgacgaaagtgaccgagctacattcttatcttggacttgctaattattatcgcaggttcattagcgggtactccgctatagctgccccactgaccgagctgctgaagaagaacaggctttggctgtggagcgaggagtgccaggaagcatttgaaggtcttaaggctgcggttattgaagaaccagtctttatgctgcctgacttcaccaagaccttctagatccatacggatgcttccgattttgccatagggggagtcttgatgcaggagaagcaccccatagcttttgaaagccggaagctgaatgaagctgaacaacggtacactgtgcgggagaaggagatgacgaccattgtgcattgtctacgtacatggaggcactatctactaggttccaaatttgtagtgaaaaccgacaatgttgccactagctattttcaatcacagaagaagatcacaccaaagcaggctcattggcaggatttcttaacaatttgactacaactttgattacaaactaggaagtggcaatgtggtagccgatgcattgagcaggaacactgatttggcggccatctcctcagtctgtagttaattccaaggcgcaatcaaagatggtatgaaacgcgattagaaagccaagaagattatgcagctggctgctcaaggcaaaaccaaatggttttgggtagaagacggattatttcttaccactggccggaggatttatgtaccaaagttcggattcagcaggcggcaaattatcaaagaaagacacgacactccgtgggctgggcatccaggatagaagagaatgagggcattagtggaggccttctatttctggccacgaatgcgggaagagatcgagcagtatgtgcagacttttcttgtgtgccagcaagacaaggtggagcaaaggcaaccaggagtgctgttggagccattacccatagctgatcatccatgagagagtatatctatggatttcatcacttctttgccgaagtcaaacgggtttggcacgattatggttatagtggatagattctcaaagtatgctactttcatgccttccacagccggttgtactgctaaggaagctgcacaattgtttttcaaaaatgttgtgaagtattgggggctgccgaggttcatcattagagatcgggatcctcgtttcacaggaaacttttggagtgaactctttgaaattcttggttcaaaacttcacttctctaccagtttccacccccaaactgatggccaaactgaacgcgtcaacgccttgttggaatgttatcttcggcactatgtcagcgcacatcagaaagattggtctaagctcctagacatggcgcaattttcttacaatttgcagaggagtgaatctacagggcgcacaccgttcgagttagcaacaggccagcaaccccaaactccacactcactgccaacctgttttgaagggaagagtttaggcgcttacaaccttgccaagggttgggaagaacaactcaaccttgccaaatcttatttggacaaggaggcaaggaggatgaagaagttcgccgaccgcaagcgttgtcccaccaactacaaagaaggtgatatgattttggtaaactttaatccgaggcagtttaaggcacttagaggcgtacatcacaacttggtgcggaaatatgagggtccgttcaaaattgttgccaaggtgggtaaaatttcatacaagttggagttacctccacacttaaggatccacccggtctttcatgcaagcgttcttaagccttatcatgaggataaggacgatcccagccggaacaaatcacaacgggcttctatcaccgttactgcctcgcatgatcgagaaattaaagctataatagattaccaagccaaacggaaatgaggaaagcaggacagtttcatgtttctcgtacattggaagggacaaactcctgaagaagccacttgggagaagtacgaagacttgtggcagttcaaagacaaaatttaggagttcttgcagtaatgcgtcgcggtcatcgcatcattgggtgggggagattgtgacgtcccgccatccatccaggtagaacgccacacaacctggcagccagcagcaggcgcaaggggaaagatagcccaagccgaccagcaggccaatgggcaggcaacagttggagaggcagccgttacaacagtttcagctgttacggcagttacagccgttacagctgttacagcaggtagtggggcggcagttacaagcattgaagaggcttgttcaaggcctctaggcgttagggcagactaggagcatctaggagtcctttttggaagagaagcatgtcttgtaggcatagatttaggaacttctatagtgtagcatttactaactcttaggcattagagtagtataaatagtagttcattttacttgtaaagcatccaataatttccagcaagtaatagaagttccttcttcaaaaattctgtctacttcttattttcttagcgatccgagtgagaggctaacttgagtttgcaagaacgtgcaagaatcgtgagtaaaccgtcaagtgccgcacagagtattgtccgaatcaaaaagtccgtgaca
>Tom_2-9
taagacgtcccgccatccatccaggcagaacgccacccaacctggcagccagtaggaggcgcaaggggggagacagcccaagccggccagcaggccaaggggcaggcagcagttggagaggcaactgttacaacaatttcagcagttacggtagttacagctgttacagctgttacagcaggtagtggggcggaagttacaagcattgaagaggcttgttcaaggcctctaggcgttagggcagactaggagcatctaggagtcatttttgaaagagttagaagcatgtcttgtaggcatagacttaggaacttgtatagtgtagcatttactaactcttaggcattagagtagtataaatagtagtttattttacttgtaaagcatccaataatttcagcaagtaatagaagttccttcttccaaaattctgtctacttcttattttcttagcgatccgagtgagaggctaacttgagtttgcaagaacatgcaagaatcgtgagtaaaccgtcaagtgccgcacggagtattgttcgaatcaaaaagtccgtgacaattggtatcagagcaggttcatcgtaatagaatgacgaacgaaggagacggaagcggcgctagcaacacccccaacgttcaggtagtaaagaataacaagagagggaagaagcagcagaagggaaatgaacccaatctgcccaatctgcccgatcttccacccactgatcctccaccaactgatcatccactaggcggtcttccatcaggcagtcttccaccaagcagtcttccaccaggcggtcttccatcaggcggtctaccgccagatgttcctccaccaagcgatggacaaacatctttccagcataatattgtcaatggaagtgacgacgacgacagcgaagataccatcgacgtcacttttggacatgaatgtcttgtaagcgtcgagagggcaaggctagctgttgagattttaggccagcgcttgaatgggttggacagtgatgtcaaagacctgaagagcactcccttgaggaagttgacgccattaggaaggagttggaggtatgcaagcggtctgtattagcgatgaaggaaaccattacttcctttgagttcagattttcggacgcccttacgatgatccagacactgaagaacaaggtagaatctctcgaagaagagagagaggttggagcatcaacatcacttgtccaggtaaggtagtccagagtcgaggttcccaagccaccaacattcaagggtgtctgcgatgccctagaggtaggaaatttcctatggcacttggaaaattattttcaggtgtaatcgggtcaggagcgatgcaaacaagatcaacactgccgtgttgtatcttttggatgtagccatgttgtggtggaaacgcaaagatgccgagatcaagatgggcatacgcaccatcaacacatgggaacaattccttgaggaattcaagaaagctttcttccccaacaatgctgtttatgaaatgaaacacaaactccgagagttgaagcagacgggaagtattagggcatatatgaaagagctcacaatcttgaccatccaaattccccaactcacggaagatgacatgctgttcaccttcatggacgggctgcagaattgggcgaggacagagttagaggggcgtcaagtaaaaaccattgatgaggccatcactcaagccgaaaccttgacagatttcaaacatgatcatttggacaaggcgaagggcaaggaggcagggacacgcccaagcccgatggcagacggtttgaacgtcagaagtactcggagaagcggatgcattccagcaatggagacgggtgctatatatgtggcggaccacacggttatgccaggtgcccagagatgaagagccttagtgccatcgttcgtgagcggaaggaaaaggagacacaagacaaggcgaaatcggtagacaccactcagttgggcatggttggaatctgtggacccatagccaaacaggccgaccacgcaggggatttcagtacgcaatatgtggatatctccatcaatgggcaaccagttcgggccatggtagattccggggctgaagctaatatcatgacctagatggcggcagagaaattggaactaaaaaatgttccaagtaacaatcgcctcaaaacggtcaacgccccaccaactctcgtgtgtcgaattgctcatggggtcagcatcactttaggacggtggagaggtaatacgaattttaccgtagctcctttggacatatccgatgttattcttggacaggaattcttttagtgtagccacacgataattgatccctaccttcaacaactcatgctgatggaaggggaagggtcttgtatggtgcctcttgttagggtgccgaagaaagacagatatgcccaattgtcggccatgcagattgtgaagggcctgaagaacggagcaccaaccttcttagccaccatcgcaagttcgggtgaagaccatggtgctatggagccattgccacctatcatagaaactgttttgcaggaaaacagtgatgtgatgccggaggagctgccaaaaactctacctccaaggcgtgaggtagaccacatgatcgagttggaggcgggagccaagccacctgcgcttgcaccttatcgcatggctccgcctgagttagaggaactgaggaagcagttgaaagagctcctcaaagcaggtcatattcatccatacaggcaccctatggagcgccggtgctgtttcagaaaaagaaagatggatcgatgcgtctatgcattgactacagggtgctaaacaagatcactattcggaataagtatccaatcccgctgatcgcagatttgtttgatcgtcttggagaggccaagtacttcaccaagaaggatctccggaaaggctactatcaagtgtgcattgcaaggagggatgacccaaagacagcatgcgtgaccaggtatggagcattcgaatggttggtgattcccttcggcttaaccaacgcacctgccacattttgcacgctgatgaatgagattttacgtccctacttggaccagttcgtagtagtgtacttagatgacatagtcgtctatagtatcactttgcagaaacatgtggagcacttgaagaaggtcttcaaagccttgcgggagaatcagctttatgtcaagcgagagaagtgtgagttcgcccaaccaaagatacactttttgggccatgtgatcagccaaggtgaacttcgtatggatgaggcaaaggtaaaggtgatccaagattgggaagcgccgatgaaagtgacctagctacgttcttttcttggacttactaattattatcgcaggttcattagcggatactccggtatagatgccccactgactgagctgctgaagaagaacaggctttggctgtggagcgaagagtgccaggaagcatttgaaggtcttaaggctgcggttactgaagaaccggtattgatgctgcctgacttcaccaagaccttcgagatccatacggatgcttctgatttttccattgggggagtcttgatacaggagaagcaccccatagcttttgaaagccggaagctgaatgaagctgaacgatggtacactgtgcaggagaaggagatggcggtcattgtgcattgtctacgtacatggaggcactatctactaggctccaaatttgtagtgaaaacttacaacgttgccactagctattttcaatcacagaagaagatcacaccaatgtggtagctgatgtattgagcaggaagactgatttagcggccatctcctcagtccgtagtgaattcgaaggcgcaataaaagatggtatgcaatgcgatacggaagccaagaagattatgtagtttgctactcaaggccaaaccaaacggtcttgggtagaagacaaattcttgcttaccactggccggaggatttatgtaccaaagttcggattcatcaggcggcaaattatcaaagaaagccacgacactccgtgggcttcgcatctaggacagaagagaacgagggcataagtggaggccttatatttctggccacgaatacaggaagagatcgagcagtatgtgcagacttgtcttgtgtgccagcaagacaaggtggagaaaaggcaacaaggagggctgttgtagccattacccatagctgatcgtccatgggagagtatatctaaggatttcatcacttctttgccgaagtcaaacaggtttggcacgattatggtcgtagtgaatagattcttcaagtatgctactttcatgcctgccaaagccggttgtactgctaaggaagctgcacaattgtttttcaaaaatgttgtgaagtattgggggctgccgaggttcatcattagcgatcgggatcctcgtttcacaaggaacttttggagtgaactctttgaaattcttggttcaaaacttcacttctccaccagtttccacccctaaactgatggccaaactgaatgcgtcaacgccttgttggaatgctatcttaggcactatgtcagtgcacatcagaaagattgggctaagctcctagacatggcgcaattttcttacaatttgcagaggagtgaatctacagggcgcacaccgttcgagttagcaacaggccagcaaccccaaactccgcactcactgccaacctgttttgaagggaagagtttgggcgcttacaaccttgccaagggttgggaagaacaactcgaccttgccaaatcttatttgggcaagtcggcaggttttggtaaagtttaatctgaggcagtttaaggcacttagaggcgtacatcacaacttggtgcggaagtatgagggtccgttcaaaattgttgccaaggtgggttaaacttcatacaagttggagttacctccacacttaaggatccacccggtctttcatgaaagcgttcttaagccttatcatgaggataaggacgatcccacccagaacaaatcacaacgggcccctatcaccgttattgactcacatgatcgagaaattgaagctataatagattaccaagccaaacggaaacgaggacagcaggccagtgccatgtttctcgtacattgaaagggacaaactcctgaaaaagccacttgggagaagtacgaagacttgtggcagttcaaagacaaaattcaggagttcttgcagtaatgcgtcgcggtcgtcgcatcattgggtgggggagattgtgacgtcccgccatccatccaggcagaacgccacccaacctggcagccagcaacaggcgcaagggggcagacagcccaagccggccagcaggccaatgggcagatagcagttggagaggcagccattacaacagtttaaactgttacggcagttatagctgctacaactgttacagcaggtagtggggcggcagttacaagcattgaagaggcttgttcaaggcctctaggcgttagggcagactaggagcatctaggagtcctttttggaagacttagaagcatatcttgtaggcatagacttaggaacttgtatagtgtagcatttactaactcttaggcattagagtagtataaatagtagttcattttacttgtaaagcatccaataatttcagcaagtaatagaagttccttcttccaaaattctgtctacttcttattttcttagcgatccgagtgagaggctaacttgagtttgcaagaacgtgcaagactcgtgagtaaaccgtcaagtgatgcatgaagtattgtctgaatcaaaaagtccgtgaca
>Tom_7-127
tgttagacccgcaatctacttgatctaactacgtgcagacatgccaaggacttgggcattggtcttggcatggatgatggcaaaacagtgcaacacaagttcaaggtgcttgggtgttggcaaggcagcttgaacgtgcatggtttacgtgcgggctaagggcgttggcaagacagcatgttgacttgatgaagcaaggctgtgaagacttggcaaggtcaaagacaaaggcagttcacccgaaattgctgaaataaaactaagtgtggaagacagctaaaatattctaagtgttggaagctggcaggattattctaagtgttggaatgaagcctgaaatattctaagtgttagaatattagtatttcgtgtagataagaatgtaatttgaattagattctatctgttggaaatatagctgttggaaagttagttttgaaccctgggctgacatgtgtcggacaggtgtcatgtgtaaccgccgcatgtaaccgcttgtaactgccattgtgcagaattttgatttaaggtggaaattcgtctaaggcaagggacagagagttctttagccttagactgatttgtgaagccttcctttgtattaattatcgattaataaaggttgggacttagtcctgtaaacgctgcctgtttattgtttgacattgctgtttaagtatttctatacttagtcaattctgtgggtgtaagtaggctgaagtattacagacgctgtaagactgcctagagtggtgtgcgagaaaaacaaattgaccctctttcaattggtatcagagcacggttaaacaatggtgaaaaacgcagaactatgggagttggcacgaaaaattgaatccttcgtcgggtttactgaagatgttctggcagaccctacgtttgtggatttattcacacaaatcattgagttgagagtggacgctgagaaagttcagggagaaattggtggatatcgacaaaatgttgataaccacatcactgaaatcttggactttcgtgctacaactacacagaaattggagggactgcagaaggaaaatgagaaccttcgtgcagaactcgtcgttttgtgtcgggctgtggctgcgttgagtttgactcgtgttgaattatctaaggttaagattccagatcctaaagccttcagtggcgcaaggagtgctaaagaacttgaaaatttcatatgggacatggaacagtactttaccgctgcaagagtgccggacgctgataagttaaacattaccacaatgtacttgtcgggtgatgcgaaactttggtggaggactcgtaatgcagacgacgtaagtgctggtcgtcctagaattgatacatgggataagcttataaaagaaatgcgcgatcaatttcttcctagcaatgcatcttggcttgcaagggataaattgaaaaggttaaggcagacgggttcagtgagggaatatataaaagaatttacctctgtgatgttagacatacaaaatatgtctgatgaggataaacttcacaatttcatttcgggcatgcaaggctgggctcaaaacgaactacgaaggcagaatgttaaagatctgcctggggcaattgctgctgctgattcgttggtagatttccggacgactcgtccttcgacagatgtcccttctacttcgaaaaataagaaaaagaatgaaaagaaaggggaatggagaaaggatagtcgtaaagagaatgcaaacgataaaggaaaggcacaaatgaaggatgggaaagacagacccaagagtaaagatggaaactctaaaggctgttggacttgtggtggtcctcatttggccaaatcttgtccaaatcgggaaaaagtgaatgctttgcttgctggtaatgtgaatcaaagggaggaggatgaagaaatcgtggctgcaatggcaaacccattgggattatccttcaatcacattatggggatcaataatgttggagagatctctagcacttcgaatcctcatgcttccttaattcatatagaaatgaaagtgaaggaacaatgtgtgatggcaatggttgatacaggggccacacacacgtttgtagatgtgaagattgctacaaaattggggctgaagttgtctaaaagcccttcctacgtaaagacagtcaatgctaaggcacaagccattgtgggcatggcttatagtgtgtctatgtcgactggaaattgggtgggaaaacataatttgatggtgatgccgcttggagactttgaaattatacttgggattgatttcctaagaaaataccagtttgttccgtttcctcacttagatggagtgatggtaatgagtggaagtgatgctggttttctgaagggtgttcatccgtttggaaacattaataaagttgcgaagaagaaagacaaggaaatgttgttgtctgctatgtcgattgacaaagggctgaagaagggtgatgaaactatacttgctaccttggtcgaaattaaacctgatgtgaagatgaaagtgcctgattgtgttgctgaattacttaaacagtatgctgatgttatgccacctgaattaccaaagaaattaccaccaaggagggatattgatcacaagattgagttgctgcctggtacggttgcccctgcacaggctccttatcgtatggctcctaaagaattggttgaactacgcaaacaattgaatgaattgctagatgctggattgattcagccgtctaaagctccatatggctcccctgttctatttcaaaagaaacaggatggaacaatgagaatgtgtgtagactaccgagcgctgaataaggcaactataaagaacaaatatccggttccgttggtgcaagatttaatggacaggttaagcaaggcatgctggttcacaaaacttgatttgagggcaggctattggcaggttaggatagcagagggtgatgaaccaaaaacaacatgtgtaactagatatggttcctatgaattccttgtaatgtcgtttgggctgactaatgccccggcaacattctgcaatttaatgaacaatgtactgtttgactaccttgatgacttcgttgttgtttacttagatgatattgttatatatagtcgaacgttggaagaacatgttaatcacctaagtctggttctgtctcaattgagaaaatacacactttatgtcaagatggaaaagtgtgaatttgctcaacaagagataaagttcttggggcatcttgttagtaaaaaccaagttcgaatggatcctaagaaagtgcaggccattgttgattggcaggcacctcgtcatgtgaaggatttgaagtcgtttcttggcttggctaactattatcgaaagtttattgctggttactcaaagaaggcagcgtctttgacagatctgttgaagaaagatgcaaaatgggtttggtccgaacagtgtgaaaaagcatttcaaaatttaaagaatgctattgcatcagaacctatactcaaattgcctgattttgagttaccgtttgaagtacacactgatgcgtcagacaaggcgattggtggcgtattagtgcaggaaggtcatccagtagccttcgaaagtagaaagttgaatgatgctgaacaaagatactcaacacatgagaaagaaatggttgcggtggtacactgtttgcaggtttggagagtctatctcttaggcactcgatttgtggtaagaactgataatgtagcaaatacattcttcaaaacacagaaaaagttgagtcctaaacaagcacggtggcaagaattcctggcagaatatgatttcatgtgggaacataaaccaggaaaacacaaccaggttgctgatgcgctgagtaggaaagaagtgtttgttgcagtatattcaatttcaaaactggaaactgatttctatgatagaatcaggttgtgtgctgcaaatgattcgttatatgttaaatggatgggtcaggtgcaggagggcacaatgagacggtattggatcgaggacgatctgctctattttaaaggggggagaatcgttgtgccaaatcagggcgggttgcgcaaagacttgatgaaagaagcgcatgactccgcttgggctggacatccaggcgttgaaaggatgttagccttactgtctcgtatgtatttttggccgaaaatggaagacgatatagaagcgtacgttaagacttgtcatgtttgtcaagttgacaagacagaacgtaaaaaggaagcagggttgctgcaacctttgcctattcctgaaaggccatggctatcggtaagcatggatttcatttctggattccctaaagtagatggcaaagcatctatcatggtggtagttgacaggttttcaaaatattctgtttttattgctgctcctgagttatgctcatctgaagttgctgctgagttattctataaacatgtgattaaatactttggtgttccggctgacattgtgagtgatagagacacaaggttcacgggtagattttggacagcattgttcaatatgatgggaactgaattaaaattttctactgcaaatcacccacaaacagatggacagacggaaagaattaatcatttgttggaagagtacttgaggcactatgtgactgcaagtcaatggaattgggtggcattgttagacactgcgcagttttgctataatctgcacaagtcgtctgcaacagaaatgagtccttttgaaatcgtcttaggcaaacagcctatgacgccattagatgttgctaaatctaaaaatcagggaaagtgtccagcagcatacagagttgcaagggacagacttgaaatgttatctgaggcacaagatagcttgcgcaaggctcagcatcgcatgaagaagtatgctgaccagcatcgtcgctcagttgagttcagtgtgggggacaaggtgttgctgaaacttaccccacaaatctggaaacagattgtaagtaagaccagacatcggggtttgatacctaagtatgatggtccattcgaagtggtaaaacgagtgggcgaagttgcttataggttgaagctgccagaaaggttgaaaattcaccccaccttccatgtgagtttcttaaaaccttactttgcagatgaagatgatccggacaggaacagatcaaagagggctcctccatcagtacctacacagtatgatgctgaaattgagaagatccttgatcaccgggttttgggcacgagtaagaagaatactaagactgagttcttggtccattggaaaggcaagagtgcagcagatgctgtttgggagaaagcaaaagacctatggcagtttgatgctcaaatcgatgactatctcaaaacagtctcgatgaggacattgagttcaagtggtgcgggtggtctgttagacccgcaatctacttgatctaactacgtgcagacatgccaaggacttgggcattggtcttggcatggatgatggcaaaacagtgcaacacaagttcaaggtgtttgggtgttggcaaggcagcttgaacgtgcatggtttacgtgcgggctaagggcgttggcaagacagcatgttgacttgatgaagcaaggctgtgaagacttggcaaggtcaaagacaaaggcagttcacccgaaattgctgaaataaaactaagtgtggaagacagctaaaatattctaagtgttggaagctggcaggattattctaagtgttggaatgaagcctgaaatattctaagtgttagaatattagtatttcgtgtagataagaatgtaatttgaattagattctatctgttggaaatatagctgttggaaagttagttttgaaccctgggctgacatgtgtcggacaggtgtcatgtgtaaccgccgcatgtaaccgcttgtaactgccattgtgcagaattttgatttaaggtggaaattcgtctaaggcaagggacagagagttctttagccttagactgatttgtgaagccttcctttttattaattatcgattaataaaggttgggacttagtcctgtaaacgctgcctgtttattgtttgacattgctgtttaagtatttctatacttagtcaattctgtgggtgtaagtaggctgaagtattacagacgctgtaagactgcctagagtggtgtgcgagaaaaataaatcgaccctctttca
>TomPeToGS2_2-10
tgtaacgattcaaaaaaaaagagaattatgtaaataagtatttaagggcataattgtcctttcacgttttaaatgaataaataaataaataaataaaacagattagtatttatttattttaatgttatttgactaattcttgaattagtctcctaatccaattagtcctctctctctcacgcttctaaactccctctctcacgttctccatcttcctcacattatttctgccaaaaatatcaataattttcatgcttgaagaactcacaaaaaatttttaagcaaaagaaaaagtaatcaaaacgtcaaggctaagagaggttcgtcgagagaggtatactttgaagtgaattgggagtggtttggaggagttttccgggcagcaacattaaagtttgaacatcgattaaggtatgagtttctctcatggaattctttctccaagagtactttctttcggacgtttcttaaactcttgaaactaaggttgttccccttcgtatgtccttgtccttagctccctaatgaatttgtaggatgggtatgttgtgctgctagatttttgcatgaatgatgtgtttaaattaaatatgaatgtgtttatgtgcggggaatcgcgataatgatcatcagaatatgatcggaaaaagttgatgtatgggtgtgtatagggcagtgttttaggcattgttttggggtatataagttgtttatttatcatgtattttatgtgtgaaatgggtgtgcaatgcgatgtttattttgatgaagcatagtgaagtgaatgaaccatgaaatctccctaagaactaatgtgaaacttgatgaaaaaaagtgcagaaaaatagtggaataaatttccaaaaacatagaaataggtttaaaaagaatctggaaatttttgggatgtcaaagaattaaaaaaatattaagggaataaaggtgaggctgtgggggttcgaacccaccacctcatagcctccattcccagcgaaattaagaggaaaatgaggggggctgtgggggttcgaacccacaacctccctattcaagcgaatttaattaaaaataataataatagtaaattaaaattctaattaaagttggaaaattaattctcttatgtaaacatggagatttaatttagaatcttaattaaaaataggatattaattcttttatgtaaatattgagatttaaattggaattctaattaaattagaaaattattctttcatgtaaatgattgaaatttaatttagaattctaattaaaatagaaaatttattatttcacgaaaatgttgagacttaacttagagttctaaatttatgaatattagaactaaaatcaatgaaaaatataaatgatatccaaataattcaaaatttgggttctcgtgtccaaacctccgtattgatacataagtcatacgtgagtgaaatattcaagaataatgtcatctacttagatcaaaaatcaaagatcttggcatatatacaagatacataagtcttgtaatacataatcttagaaaaacaagaattcacttaacgaactataaatgaagcctcatggcttgtatgtatagatatataagtttaacatacgttcaagaataagtgaacctaagatatacgtaatgaaatgaagaatgtggcgacaatcatgatgtgaggttaatgcatatgatgagagcaatcttaaatgagcttaagtaaatgttaccgatacatactcaccaatgagagtgtaagataatgaagagactagtctctatgaatactctaacaaaaatattgagtttaaaacacttaatactaatgatgagatgagaaatcatctattgagctatgatgtcttcatactagaagcaaacttctatgatgtatgagttgcatgtaatggaactttataccgagcaccgataggctagctatgagtggtgatgccttctttcgggaagggcggaggttcacgtaattctcatgagatgagactgtccggcttgccgggtatgggtctccatacatctcctagtctttgaacctatattgccactatagggatctggcggggttaaattcccatatacgctagcatgttattgaatcgctttggccggtgattccacctcttttcggtgtgggaaagacactggatttcatgatgctcacatgatctatgtcggttaaagttaaagttcccaatgaatgaatgaggccagcctcaaacgaatcatataaagaaatgaatgataccgaaggtgttaggataggataatcaagaggtgagctagattcaggtaatgacattaggtcattcctgatcattgcacagcaaacccgatgagagtcttaaactacatcctaggtatacctggtgttcgcactggcctatgaatgaattgaaatgaaatacgaatgaatgagtgaagcagactctgtgtttgctaaagaaggctccctagttgaggtcccatatgttgagccctcattttggaaagtcttaaagttaagtctatgataataaggtctcatggtatacgaatgaataatatgaaagaaagtatgtgttatatgttatgtgttatatgaatatgttatgttttgtgtgctatacgataattataatgatgcatgtcactctcatggcataactttcccaatctcaatttggcaagtccactgacttgacttccaaaaatcatgttgttaggaaagagctattcttcctcatgcatgtccctggtgtgtacttgcatatactcatacttagtacaagtgtgtactaattccatacgaacatctacttttaggtgcaagcacaggtggacgctagagctacaggttcgttgttgcagctatccggacatcagtattcatccggagtttggtaggtcctcatgctttcgaggatgctaccgttttacattctagcgtagttttagagttgagctagcggagcatgttccactagcgtttctttcctgttttggttcaaactttgtattggcgctattttggccgatatacaagtaatacttaatgaattatttctttcagttgcttatctcttaaatgttagatggttgatgatgaacgattacgaaatgttaagaatgttcagcaagtatgattaaagaatcaaaaatttcaaattttccgctaaaattaatctatgtaaagtaagaatgacgtaagcaggcttgtctgcgacctctgagaggtcaacgacgccggtctcgtctggggcctagattccggtcgtgaccaagttggtatcagagcgctaggttaaattcctgaaataatgagttcacatcaaccacattgagtagtttctaagtcatggtagtgaagtgcaccactatcctggattagagactgcatgatgcgtaggaaagacttcccttcttcttatcttattgtgcttttcctaatgttttaattcttggtgttacaaacgtgtctaacatcaaccttgggtttttttcagagaatgaatacctggggaactaagggtctgaggacgggagcagcagcagctaggggtaatcagaatccaccccaggctccagctgaaggagtggccatgccagtgaacccagctgggttgactgatgcggaggtgagggcatctctagcccagatggcacaagccatcacgatgcaggctcaagctatgactgcccaagtcaaccggcaggatgttctgagggaaaacccaccggttcgcaacatagctgacagactgcgagacttcacgaggatgaatcctccaattttcacaggggctaagacttcagaagatcctcaggaatttatagacgagttgcataagatactggtggccatgggggccactgatattgagaaggctgagttggcttcctaccagctcaaagatgttgcacagacttggtgcaaaatgtggcgagatagccgtgtcctaggaggggtgccagtcacttgggagctgttcaagacagcatttttggaaaggttcttccctagagagatgaaagaggccaaggttgaggagttcatcaacctcaagcaaggatccatgactgtcagggagtattccctgaagtttgtgaagttatcaaggtatgtgcttcccttagtatttgataacaagaatgatgagagtacttaactttgttgaaatcatccaggtatgctactcccttggtttctaccagcagggaggagatgagcagattcctcacaggaatcaatggaaacctagaggaagattgtcgggctgcgatgctccatgataatatggacctttctagattaatgatgcatgtccaacaggtagaggacagccgaaagaggagaggtgtacgtgatgttaggaggcctaggcctcaagatcaggcaggtcccagccatggaggccacagaaacaattttggcgtccgcgagcagcccaaattcaagaaggggcaacagagtgctggaaattctgaccctcagagaaatacaacgcctagaggaggcagacccgaacccaagaggggcaatggaggtgagatgcagcgtccaaggaagacttgtactaagtgtggccgaatgcaccttggagaatgtagacagggcactaatgcctgtttcggttgtggtaagagtggacacatggtcatagactgtccccagaacagaggtcaggctgggggtaatgctcagcctaggcctaccccacataatgcagcagcagccgaacctccgaagaggaacagattttatgccttgaaaggtagggaggagcaggagaagtccgctgatgtggtcacaggtatgctgcaagtattcaacttctgtttatgctttacttgatccagggtctacgctttcctttgtgactcctctgcttgcccttacctttgaaatactacctgaagttctgcatgaccctatagtggttagtacgcctttaggagaaaatgtgagaaccgatagggtatacaagaattgcccaatagttgtgagtggcaaggctatgtgtgcaaacttgattgagttacccatgcgcgattttgatattattcttggcatggactggcttcacagctattatgcttgtttggactgtcgtagtagggtggtgaggtttcgcttccctaatggagaagagttagtctgggaggggtacaatccgattcgtcctaaccccttggtttcaaatctcaaggccaataaaatgatggccaaagggttactatgtcatctagtgagtgttaatgatttagatcatgacgttccttccatagactcggtgcctgtagtaagtgaattcctagatgtgtttcctgaagatttgcctggagtccctccccttcgagagattgactttggtatcgacttagaacctgatactaaaccaatctcaattcctccttatagaatggctccagcagaactcaaggagttgaagctgcagttaaaagatctcacggataagggtttcattcagccgagcatatccccttggggcgctccagtgttgtttgtaaagaaaaaggatgggacccttagaatgtgtatcgattatcggcagctcaacaaagtcactataaagaataagtacccacttcccagaattgatgatttgttcgatcagctccaagggtctagtttcttctctaagattgatcttcgttcagggtatcatcaacttagagttagggatagggatgtcccaaaaacagcttttcgtacccgttatggtcattatgagttcttggttatgtcattcggtctcacgaatgcacctgctgcatttatggacctcatgaacagagttttccgtgaataccttgactctttcgtcatagtattcattgatgacattctcatctactctaagaccaaggaagagcatgaacaacatttgagactaaccttgcaggtacttagacagcatcagttgtatgccaaattcagcaagtgtgaattctggctgagatcagtgaccttcctgggccatgttgtgtccgatcaaggtgtagaagtggaccccagaaagactgaagcagttaagaaatggccaaagcctcttacacccaccgatatccgtagctttctgggattggctggttactaccgcaggttcgtggaaggattttcttccattgctgccccacttacaaccttgacaaagaagaaatccaagtttgaatggacggatacttgtgagaagagtttccaggagctcaaggacagactcacttcagccccggtacttactctgcctaagagtggcgagaattacactgtctattgcgatgcatctagggtcggtttgggatgtgttcttatgcaggctggtaaggtgatagcttatgcttccagacagctcaaggttcatgaaaagaattatcccactcatgacttggagttggcagctgtggtgtttgcgttgaagttatggaggcattatctatatggagtacacgtggatgtgttcacggatcataagagtctccagtacgtgttcacgcagagagagctgaatctacggcaacgcagatggttggagctgctgaaggattatgacatgaatgtgcactatcatccaggcaaggctaatgttgtggctgatgctttgagcaggatgagcatggggagtacagcccacgttgaggatgagaagaaggagctagtgaaagaggtacacagactggccaggctgggtgtacggttggttgactctactagtggaggtgtttcagttcaccctagttctgaatcatccctgatagtggaagtcaagaagggtcagcatctcgatcctgtgttgatggagatgaaggactcagtgttgttaaaaatgaatgagtcttttgctttgggagatgatggcatacttagataccagaaccggttgtgcgtaccagatgtagatgatttacggaccaagattgttacagaggcccatggttccagatattccatacatccaggttccacaaaaatgtatcatgatcttaagcagatttattggtgggatggcatgaagaaggatattgcagactatgtggctaagtgtcctaattgtcagcaggttaaggcagagcatcttaagtctggtggtctgactcagattattgaggttccgacttggaaatgggaggccattaatatggacttcgtagttggtcttccgaggactaggaggcagcatgactctatatgggttattgtggacagactgactaagtctgcccactttatccctgtgaagtccacttacagggccgaggattacatgagactctacattgatgagattgtgagatggcatgggattcctttgtctattatttcagatagaggagctcagtttacttcgcatttttggagatctttccagaaaagcttaggcacgcaggtgaaacttagcactgcctttcatcctcagacagatgggcaggcagagcgcactattcagacattggaggacatgttgagagcgtgtgtgattgactttagaggtaattgggatgaccatctacctttgatagagttctcgtataataatagctaccactccagcattgggatggcaccatttgaggcattgtatggtaggaggtgtagatctccagttgggtggttcgaggttggagagtcatctattttgggtccagagatcattcatgaggccctggagaaagttagaatgattagagacaggttggctaccgcttatagccgacagaagtcatatgcagacaacagaaagcgacccttagaatttaacgttggtgaccaggtttacttgaagatatcgcctatgaaaggggtgatgcgatttggtagaaaagggaagcttagtccgaggtatgtggggccatatgagatcctacagcgcgtgggtgaggtggcctatgagttagcattgcctgcggagctagcttctgtgcatccagtctttcatgtctctatgttgaagaagtgcctaggtgatccagcatcaatcctacctgtagaaggtttgggggttggtgaagacttgtcctatgaggaaatacctgttgagatcttagacagacaggtcaagcggctgaggaacaaggagattgccacagtgaaggtattgtggagaaaccatcttgttgagggtgctacgtgggagactgaggccgacatgagatcccgatatccacatcttttaacctcttgaggttaggcttcctactcgtaaaactatagttccttatctcttcgtatttgttgctattggctgattgtacatagcaattaagttatgatctcattggcattatgaggtgaaatggtggtgtcattcggggacgaatgttcctaaggggggaataatgtaacgattcaaaaaaaaagagaattatgtaaataagtatttaagggcataattgtcctttcacgttttaaatgaataaataaataaataaataaaacagattagtatttatttattttaatgttatttgactaattcttgaattagtctcctaatccaattagtcctctctctctcacgcttctaaactccctctctcacgttctccatcttcctcacattatttctgccaaaaatatcaataattttcatgcttgaagaactcacaaaaaatttttaagcaaaagaaaaagtaatcaaaacgtcaaggctaagagaggttcgtcgagagaggtatactttgaagtgaattgggagtggtttggaggagttttccgggcagcaacattaaagtttgaacatcgattaaggtatgagtttctctcatggaattctttctccaagagtactttctttcggacgtttcttaaactcttgaaactaaggttgttccccttcgtatgtccttgtccttagctccctaatgaatttgtaggatgggtatgttgtgctgctagatttttgcatgaatgatgtgtttaaattaaatatgaatgtgtttatgtgcggggaatcgcgataatgatcatcagaatatgatcggaaaaagttgatgtatgggtgtgtatagggcagtgttttaggcattgttttggggtatataagttgtttatttatcatgtattttatgtgtgaaatgggtgtgcaatgcgatgtttattttgatgaagcatagtgaagtgaatgaaccatgaaatctccctaagaactaatgtgaaacttgatgaaaaaaagtgcagaaaaatagtggaataaatttccaaaaacatagaaataggtttaaaaagaatctggaaatttttgggatgtcaaagaattaaaaaaatattaagggaataaaggtgaggctgtgggggttcgaacccaccacctcatagcctccattcccagcgaaattaagaggaaaatgaggggggctgtgggggttcgaacccacaacctccctattcaagcgaatttaattaaaaataataataatagtaaattaaaattctaattaaagttggaaaattaattctcttatgtaaacatggagatttaatttagaatcttaattaaaaataggatattaattcttttatgtaaatattgagatttaaattggaattctaattaaattagaaaattattctttcatgtaaatgattgaaatttaatttagaattctaattaaaatagaaaatttattatttcacgaaaatgttgagacttaacttagagttctaaatttatgaatattagaactaaaatcaatgaaaaatataaatgatatccaaataattcaaaatttgggttctcgtgtccaaacctccgtattgatacataagtcatacgtgagtgaaatattcaagaataatgtcatctacttagatcaaaaatcaaagatcttggcatatatacaagatacataagtcttgtaatacataatcttagaaaaacaagaattcacttaacgaactataaatgaagcctcatggcttgtatgtatagatatataagtttaacatacgttcaagaataagtgaacctaagatatacgtaatgaaatgaagaatgtggcgacaatcatgatgtgaggttaatgcatatgatgagagcaatcttaaatgagcttaagtaaatgttaccgatacatactcaccaatgagagtgtaagataatgaagagactagtctctatgaatactctaacaaaaatattgagtttaaaacacttaatactaatgatgagatgagaaatcatctattgagctatgatgtcttcatactagaagcaaacttctatgatgtatgagttgcatgtaatggaactttataccgagcaccgataggctagctatgagtggtgatgccttctttcgggaagggcggaggttcacgtaattctcatgagatgagactgtccggcttgccgggtatgggtctccatacatctcctagtctttgaacctatattgccactatagggatctggcggggttaaattcccatatacgctagcatgttattgaatcgctttggccggtgattccacctcttttcggtgtgggaaagacactggatttcatgatgctcacatgatctatgtcggttaaagttaaagttcccaatgaatgaatgaggccagcctcaaacgaatcatataaagaaatgaatgataccgaaggtgttaggataggataatcaagaggtgagctagattcaggtaatgacattaggtcattcctgatcattgcacagcaaacccgatgagagtcttaaactacatcctaggtatacctggtgttcgcactggcctatgaatgaattgaaatgaaatacgaatgaatgagtgaagcagactctgtgtttgctaaagaaggctccctagttgaggtcccatatgttgagccctcattttggaaagtcttaaagttaagtctatgataataaggtctcatggtatacgaatgaataatatgaaagaaagtatgtgttatatgttatgtgttatatgaatatgttatgttttgtgtgctatacgataattataatgatgcatgtcactctcatggcataactttcccaatctcaatttggcaagtccactgacttgacttccaaaaatcatgttgttaggaaagagctattcttcctcatgcatgtccctggtgtgtacttgcatatactcatacttagtacaagtgtgtactaattccatacgaacatctacttttaggtgcaagcacaggtggacgctagagctacaggttcgttgttgcagctatccggacatcagtattcatccggagtttggtaggtcctcatgctttcgaggatgctaccgttttacattctagcgtagttttagagttgagctagcggagcatgttccactagcgtttctttcctgttttggttcaaactttgtattggcgctattttggccgatatacaagtaatacttaatgaattatttctttcagttgcttatctcttaaatgttagatggttgatgatgaacgattacgaaatgttaagaatgttcagcaagtatgattaaagaatcaaaaatttcaaattttccgctaaaattaatctatgtaaagtaagaatgacgtaagcaggcttgtctgcgacctctgagaggtcaacgacgccggtctcgtctggggcctagattccggtcgtgaca
>TomPeToGS2_2-21
tgtaacgattcaaaaaaaaagagaattatgtaaataagtatttaagggcataattgtcctttcacgttttaaatgaataaataaataaataaataaaacagattagtatttatttattttaatgttatttgactaattcttgaattagtctcctaatccaattagtcctctctctctcacgcttctaaactccctctctcacgttctccatcttcctcacattatttctgccaaaatatcaataattttcatgcttgaagaactcacaaaaaaatttttaagcaaaagaaaaagtaatcaaaacgtcaaggctaagagaggttcgtcgagagaggtatactttgaagtgaattgggagtggtttggaggagttttccgggcagcaacattaaagtttgaacatcgattaaggtatgagtttctctcatggaattctttctccaagagtactttctttcggacgtttcttaaactcttgaaactaaggttgttccccttcgtatgtccttgtccttagctccctaatgaatttgtaggatgggtatgttgtgctgctagatttttgcatgaatgatgtgtttaaattaaatatgaatgtgtttatgtgcgggaaatcgcgataatgatcatcagaatatgatcggaaaaagttgatgtatgggtgtgtatagggcagtgttttaggcattgttttggggtatataagttgtttatttatcatgtattttatgtgtgaaatgggtgtgcaatgtgatgtttattttgatgaagcatagtgaagtgaatgaaccatgaaatctccctaagaactaatgtgaaacttgatgaaaaagtgcagaaaaatagtggaataaatttccaaaaacatagaaataggtttaaaaagaatctggaaatttttgggatgtcaaagaattaaaaaaaaaaacgttttgaggcctgcagggatcgaacccaggacctccctgcagctgccttaacaaaaaaaaaaggatttaaaaagggaatgttgggggcggggatcgaacccacgacccccgttcgcaaaaaaaaaaaataaataaaaaggggggatgcaaggcgtggggatcgaacccacgacctcagggctgaagggggggtaaaaatattaagggaataaaggtgaggctgtgggggttcgaacccaccacctcacagcctccattcccagcgaaattaagaggaaaatgaggggggctgtgggggttcgaacccacaacctccctattcaagcgaatttaattaaaaataataataatagtaaattaaaattctaattaaagttggaaaattaattctcttatgtaaacattgagatttaatttagaatcttaattaaaaatagaatattaattcttttatgtaaatattgagatttaaattggaattctaattaaattagaaaattattctttcatgtaaatgattgaaatttaatttagaattctaattaaaatagaaaatttattatttcacgaaaatgttgagacttaacttagagttctaaatttatgaatattagaactaaaatcaatgaaaaatataaatgatatccaaataattcaaaatttgggttctcgtgtccaaacctccgtattgatacataagtcatacgtgagtgaaatattcaagaataatgtcatctacgtagatcaaaaatcaaagatcttggcatatatacaagatacataagtcttgtaatacataatcttagaaaaacaagaattcacttaacgaactataaatgaagcctcatggcttgtatgtatagatatataagtttaacatacgttcaagaataagtgaacctaagatatacgtaatgaaatgaagaatgtggcgacaatcatgatgtgaggttaatgcatatgatgagagcaatcttaaatgagcttaagtaaatgttaccgatacatactcaccaatgagagtgtaagataatgaagagaccagtctctatgaatactctaataaaaatattgagtttaaaacacttaatactaatgatgagatgagaaatcatctattgagctatgatgtcttcatactagaagcaaacttctatgatgtatgagttgcatgtaatggaactttataccgagcaccgataggctagctatgagtggtgatgccttctttcgggaagggcggaggttcacgtaattctcatgagatgagactgtccggcttgccgggtatgggtctccatacatctcctagtctttgaacctatattgccactatagggatctggcggggttaaattcccatatacgctagcatgttattgaatcgctttggccggtgattccacctcttttcggtgtggggaagacactggatttcatgatgctcacatgatctatgtcggttaaagttaaagttcccaatgaatgaatgaggccagcctcaaacgaatcatataaagaaatgaatgataccgaaggtgttaggataggataatcaagaggtgagctagattcaggtaatgacattaggtcattcctgatcattgcacagcaaacccgatgagagtcttaaactacatcctaggtatacctggtgttcgcactggcctatgaatgaattgaaatgaaatacgaatgaatgagtgaagcagactctgtgtttgctaaagaaggctccctagttgaggtcccatatgttgagccctcattttggaaagtcttaaagttaagtctatgataataaggtctcatggtatacgaatgaataatatgaaagaaagtatgtgttatatgttatgtgttatatgaatatgttatgttttgtgtgctatacgataattataatgatgcatgtcactctcatggcataactttcccaatctcaatttggcaagtccactgacttgacttccaaaaatcatgttgttaggaaagagctattcttcctcatgcatgtccctggtgtgtacttgcatatactcatacttagtacaagtgtgtactaattccatacgaacatctacttttaggtgcaagcacaggtggacgctagagctacaggttcgttgttgcagctatccggacatcagtattcatccggagtttggtaggtcctcatgctttcgaggatgctaccgttttacattctagcgtagttttagagttgagctagcggagcatgttccactagcgtttctttcctgttttggttcaaactttgtattggtgctattttggccgatatacaagtaatacttaatgaattatttctttcagttgcttatctcttaaatgttagatggttgatgatgaacgattacgaaatgttaagaatgttcagcaagtatgattaaagaatcaaaaatttcaaattttccgctaaaattaatctatgtaaagtaagaatgacgtaagcaggcttgtctgcgacctctgagaggtcaacgacgccggtctcgtctggggtctagattccggtcgtgacaaagttggtatcaaagcgctaggttaaattcctgaaataatgagttcacatcaaccacattgagtagtttctaagtcatggtagtgaagtgcaccactatcctggattagagactgcatgatgcgtaggaaagacttcccttcttcttatcttattgtgcttttcctaatgttttaattcttggtgttacgaacgtgtctaacatcaaccttggtttttttcagagaatgaatacctggggaactaagggtctgaggacgggagcagcagcagctaggggtaatcagaatccaccccaggctccagctgaaggagtggccatgccagtgaacccagctgggttgactgatgcggaggtgagggcatctctagcccagatggcacaggccatcacgatgcaggcccaagctatgactgcccaagtcaaccggcaggatgttctgagggaaaacccaccggttcgcaacatagctgacagactgcgagacttcacgaggatgaatccttcaattttcacaggggctaagacttcagaagatcctcaggaatttatagacgagttgcataagatactggtggccatgggggccactgatattgagaaggctgagttggcttcctaccagctcaaagatgttgcacagacttggtgcaaaatgtggcgagaaagccgtgtcctaggaggggtgacagtcacttgggagctgttcaagacagcatttttggaaaggttcttccctagagagatgaaagaggccaaggttgaggagttcatcaacctcaagcaaggatccatgactgtcagggagtattccctgaagtttgtgaagttatcaaggtatgtgcttcccttagtatttgataacaagaatgatgagagtacttaactttgttgaaatcatccaggtatgctactcccttggtttctaccagcagggaggagatgagcagattcctcacaggaatcaatggagacctagaggaagattgtcgggctgcgatgctccatgataatatggacctttctagattaatgatgcatgtccaacaggtagaggacagccgaaagaggagaggtgtacgtgatgttaggaggcctaggcctcaagatcaggcaggtcccagccatggaggccacagaaacaattttggcgttcgcgagcagcccaaattcaagaaggggcaacagagtgctggaaattctgaccctcagagaaatacaacgcctagaggaggcagacccgaacccaagaggggcaatggaggtgagatgcagcgtctaaggaagacttgtactaagtgtggccgaatgcaccttggagaatgtagacagggcactaatgcctgtttcggttgtggtaagagtggacacatggtcatagactgtccccagaacagaggtcaggctgggggtaatgctcagcctaggcctaccccacataatgcagcagcagccgaacctccgaagaggaacagattttatgccttgaaaggtagggaggagcaggagaagtccgctgatgtggtcacaggtatgctgcaagtattctcaacttctgtttatgctttacttgatccagggtctacgctttcctttgtgactcctctgcttgcccttacctttgaaatactacctgaagttctgcatgatcctatagtggttagtacgcctttaggagaaaatgtgagaaccgatagggtatacaagaattgcccaatagttgtgagtggcaaggctatgtgtgcaaacttgattgagttacccatgcgcgattttgatattattcttggcatggactggcttcacagctattatgcttgtttggactgtcgtagtagggtggtgaggtttcgcttccctaatggagaagagttagtctgggaggggtacaatccgattcgtcctaaccccttggtttcaaatctcaaggccaataaaatgatggccaaagggttactatgtcatctagtgagtgttaatgatttagatcatgacgttccttccatagactcggtgcctgtagtaagtgaattcctagatgtgtttcctgaagatttgcctggagtccctccccttcgagagattgactttggtatcgacttagaacctgatactaaaccaatctcaattcctccttatagaatggctccagcagaactcaaggagttgaagctgcagttaaaagatctcacggataagggtttcattcagccgagcatatccccttggggcgctccagtgttgtttgtaaagaaaaaggatgggacccttagaatgtgtatcgattatcggcagctcaacaaagtcactataaagaataagtacccacttcccagaattgatgatttgttcgatcagctccaagggtctagtttcttctctaagattgatcttcgttcagggtatcatcaacttagagttagggatagggatgtcccaaaaacagcttttcgtacccgttatggtcattatgagttcttggttatgtcattcggtctcacgaatgcacctgctgcatttatggacctcatgaacagagttttccgtgaataccttgactctttcgtcatagtattcattgatgacattctcatctactctaagaccaaggaagagcatgaacaacatttgagactaaccttgcaggtacttagacagcatcagttgtatgccaaattcagcaagtgtgaattctggctgagatcagtgaccttcctgggccatgttgtgtccgatcaaggtgtagaagtggaccccagaaagactgaagcagttaagaaatggccaaagcctcttacacccaccgatatccgtagctttctggattggctggttactaccgcaggttcgtggaaggattttcttccattgctgccccacttacaaccttgacaaagaagaaatccaagtttgaatggacggatacttgtgagaagagtttccaggagctcaaggacagactcacttcagccccggtacttactctgcctaagagtggcgagaattacactgtctattgcgatgcatctagggtcggtttgggatgtgttcttatgcaggctggtaaggtgatagcttatgcttccagacagctcaaggttcatgaaaagaattatcccacttatgacttggagttggcagctgtggtgtttgcgttgaagttatggaggcattatctatatggagtacacgtggatgtgttcacggatcataagagtctccagtacgtgttcacgcagagagagctgaatctacggcaacgcagatggttggagctgctgaaggattatgacatgaatgtgcactatcatccaggtaaggctaatgttgtggctgatgctttgagcaggatgagcatggggagtacagcccacgttgaggatgagaagaaggagctagtgaaagaggtacacagactggccaagctgggtgtacggttggttgctctactagtggaggtgtttcagttcaccctagttctaaatcatccctgatagtggaagtcaagaagggtcagcatctcgatcctgtgttgatggagatgaaggactcagtgttgttaaaaatgaatgagtcttttgctttgggagatgatggcatacttagataccagaaccggttgtgcgtaccagatgtagatgatttacggaccaagattgttacagaggcccatggttccagatattccatacatccaggttccacaaaaatgtatcatgatcttaagcagatttattggtgggatggcatgaagaaggatattgcagactatgtggctaagtgtcctaattgtcagcaggttaaggcagagcatcttaagcctggtggtctgactcagattattgaggttccgacttggaaatgggaggccattaatatggacttcgtagttggtcttccgaggactaggaggcagcatgactctatatgggttattgtggacagactgactaagtctgcccactttatccctgtgaagtccacttacagggccgaggattacgcgagactctacattgatgagattgtgagatggcatgggattcctttgtctattatttcagatagaggagctcagtttacttcgcatttttggagatctttccagaaaagcttaggcacgcaggtgaaacttagcactgcctttcatcctcagacagatgggcaggcagagcgcactattcagacattggaggacatgttgagagcgtgtgtgattgactttagaggtaattgggatgaccatctacctttgatagagttctcgtataataatagctaccactccagcattgggatggcaccatttgaggcattgtatggcaggaggtgtagatctccagttgggtggttcgaggttggagagtcatctattttgggtccagagatcattcatgaggccttggagaaagttagaatgattagagacaggttggctaccgcttacagccgacaaaagtcatatgcagacaatagaaagcgacccttagaatttaacgttggtgactaggtttacttgaagatatcgcctatgaaaggggtgatgcgatttggtagaaaagggaagcttagtccgaggtatgtggggccatatgagatcctacagcgcgtgggtgaggtggcctatgagttagcattgcctgcggagctagcttctgttcatccagtctttcatgtctctatgttgaagaagtgcctaggtgatccagcatcaatcctacctgtagaaggtttgggggttggtgaagacttgtcctatgaggaaatacctgttgagatcttagacagacaggtcaagcggctgaggaacaaggagattgccacagtgaaggtattgtggagaaaccatcttgttgagggtgctacgtgggagaccgaggccgacatgagatcccgatatccacatcttttcaactcttgaggttaggcttcctactcgtaaaactatagttccttatctcttcgtatttgttgctattggctgattgtacatagcaattaagttatgatctcattggcattatgaggtgaaatggtggtgtcattcggggacgaatgttcctaagggggggataatgtaacgattcaaaaaaaaagagaattatgtaaataagtatttaagggcataattgtcctttcacgttttaaatgaataaataaataaataaataaaacagattagtatttatttattttaatgttatttgactaattcttgaattagtctcctaatccaattagtcctctctctctcacgcttctaaactccctctctcacgttctccatcttcctcacattatttctgccaaaatatcaataattttcatgcttgaagaactcacaaaaaaatttttaagcaaaagaaaaagtaatcaaaacgtcaaggctaagagaggttcgtcgagagaggtatactttgaagtgaattgggagtggtttggaggagttttccgggcagcaacattaaagtttgaacatcgattaaggtatgagtttctctcatggaattctttctccaagagtactttctttcggacgtttcttaaactcttgaaactaaggttgttccccttcgtatgtccttgtccttagctccctaatgaatttgtaggatgggtatgttgtgctgctagatttttgcatgaatgatgtgtttaaattaaatatgaatgtgtttatgtgcgggaaatcgcgataatgatcatcagaatatgatcggaaaaagttgatgtatgggtgtgtatagggcagtgttttaggcattgttttggggtatataagttgtttatttatcatgtattttatgtgtgaaatgggtgtgcaatgtgatgtttattttgatgaagcatagtgaagtgaatgaaccatgaaatctccctaagaactaatgtgaaacttgatgaaaaagtgcagaaaaatagtggaataaatttccaaaaacatagaaataggtttaaaaagaatctggaaatttttgggatgtcaaagaattaaaaaaaaaaacgttttgaggcctgcagggatcgaacccaggacctccctgcagctgccttaacaaaaaaaaaaggatttaaaaagggaatgttgggggcggggatcgaacccacgactcccgttcgcaaaaaaaaaaaaaaaataaaaaggggggatgcaaggcgtggggatcgaacccacgacctcagggctgaagggggggtaaaaatattaagggaataaaggtgaggctgtgggggttcgaacccaccacctcacagcctccattcccagcgaaattaagaggaaaatgaggggggctgtgggggttcgaacccacaacctccctattcaagcgaatttaattaaaaataataataatagtaaattaaaattctaattaaagttggaaaattaattctcttatgtaaacattgagatttaatttagaatcttaattaaaaatagaatattaattcttttatgtaaatattgagatttaaattggaattctaattaaattagaaaattattctttcatgtaaatgattgaaatttaatttagaattctaattaaaatagaaaatttattatttcacgaaaatgttgagacttaacttagagttctaaatttatgaatattagaactaaaatcaatgaaaaatataaatgatatccaaataattcaaaatttgggttctcgtgtccaaacctccgtattgatacataagtcatacgtgagtgaaatattcaagaataatgtcatctacgtagatcaaaaatcaaagatcttggcatatatacaagatacataagtcttgtaatacataatcttagaaaaacaagaattcacttaacgaactataaatgaagcctcatggcttgtatgtatagatatataagtttaacatacgttcaagaataagtgaacctaagatatacgtaatgaaatgaagaatgtggcgacaatcatgatgtgaggttaatgcatatgatgagagcaatcttaaatgagcttaagtaaatgttaccgatacatactcaccaatgagagtgtaagataatgaagagaccagtctctatgaatactctaataaaaatattgagtttaaaacacttaatactaatgatgagatgagaaatcatctattgagctatgatgtcttcatactagaagcaaacttctatgatgtatgagttgcatgtaaggaactttataccgagcaccgataggctagctatgagtggtgatgccttctttcgggaagggcggaggttcacgtaattctcatgagatgagactgtccggcttgccgggtatgggtctccatacatctcctagtctttgaacctatattgccactatagggatctggcggggttaaattcccatatacgctagcatgttattgaatcgctttggccggtgtttccactcttttcggtgtggggaagacactggatttcatgatgctcacatgatctatgtcggttaaagttaaagttcccaatgaatgaatgaggccagcctcaaacgaatcatataaagaaatgaatgataccgaaggtgttaggataggataatcaagaggtgagctagattcaggtaatgacattaggtcattcctgatcattgcacagcaaacccgatgagagtcttaaactacatcctaggtatacctggtgttcgcactggcctatgaatgaattgaaatgaaatacgaatgaatgagtgaagcagactctgtgtttgctaaagaaggctccctagttgaggtcccatatgttgagccctcattttggaaagtcttaaagttaagtctatgataataaggtctcatggtatacgaatgaataatatgaaagaaagtatgtgttatatgttatgtgttatatgaatatgttatgttttgtgtgctatacgataattataatgatgcatgtcactctcatggcataactttcccaatctcaatttggcaagtccactgacttgacttccaaaaatcatgttgttaggaaagagctatctctctcctcatgcatgtccctggtgtgtacttgcatatactcatacttagtacaagtgtgtactaattccatacgaacatctacttttaggtgcaagcacaggtggacgctagagctacaggttcgttgttgcagctatccggacatcagtattcatccggagtttggtaggtcctcatgctttcgaggatgctaccgttttacattctagcgtagttttagagttgagctagcggagcatgttccactagcgtttctttcctgttttggttcaaactttgtattggtgctattttggccgatatacaagtaatacttaatgaattatttctttcagttgcttatctcttaaatgttagatggttgatgatgaacgattacgaaatgttaagaatgttcagcaagtatgattaaagaataaaaaatttcaaattttccgctaaaattaatctatgtaaagtaagaatgacgtaagcaggcttgtctgcgacctctgagaggtcaacgacgccggtctcgtctggggtctagattccggtcgtgaca
>TomPeToGS2_2-29
tgtaacgattcaaaaaaaaagagaattatgtaaataagtatttaagggcataattgtcctttcacgttttaaatgaataaataaataaataaataaaacagattagtatttatttattttaatgttatttgactaattcttgaattagtctcctaatccaattagtcctctctctctcacgcttctaaactccctctctcacgttctccatcttcctcacattatttctgccaaaatatcaataattttcatgcttgaagaactcacaaaaaaatttttaagcaaaagaaaaagtaatcaaaacgtcaaggctaagagaggttcgtcgagagaggtatactttgaagtgaattgggagtggtttggaggagttttccgggcagcaacattaaagtttgaacatcgattaaggtatgagtttctctcatggaattctttctccaagagtactttctttcggacgtttcttaaactcttgaaactaaggttgttccccttcgtatgtccttgtccttagctccctaatgaatttgtaggatgggtatgttgtgctgctagatttttgcatgaatgatgtgtttaaattaaatatgaatgtgtttatgtgcgggaaatcgcgataatgatcatcagaatatgatcggaaaaagttgatgtatgggtgtgtatagggcagtgttttaggcattgttttggggtatataagttgtttatttatcatgtattttatgtgtgaaatgggtgtgcaatgtgatgtttattttgatgaagcatagtgaagtgaatgaaccatgaaatctccctaagaactaatgtgaaacttgatgaaaaagtgcagaaaaatagtggaataaatttccaaaaacatagaaataggtttaaaaagaatctggaaatttttgggatgtcaaagaattaaaaaaaaaaacgttttgaggcctgcagggatcgaacccaggacctccctgcagctgccttaacaaaaaaaaaaggatttaaaaagggaatgttgggggcggggatcgaacccacgacccccgttcgcaaaaaaaaaaaataaataaaaaggggggatgcaaggcgtggggatcgaacccacgacctcagggctgaagggggggtaaaaatattaagggaataaaggtgaggctgtgggggttcgaacccaccacctcacagcctccattcccagcgaaattaagaggaaaatgaggggggctgtgggggttcgaacccacaacctccctattcaagcgaatttaattaaaaataataataatagtaaattaaaattctaattaaagttggaaaattaattctcttatgtaaacattgagatttaatttagaatcttaattaaaaatagaatattaattcttttatgtaaatattgagatttaaattggaattctaattaaattagaaaattattctttcatgtaaatgattgaaatttaatttagaattctaattaaaatagaaaatttattatttcacgaaaatgttgagacttaacttagagttctaaatttatgaatattagaactaaaatcaatgaaaaatataaatgatatccaaataattcaaaatttgggttctcgtgtccaaacctccgtattgatacataagtcatacgtgagtgaaatattcaagaataatgtcatctacgtagatcaaaaatcaaagatcttggcatatatacaagatacataagtcttgtaatacataatcttagaaaaacaagaattcacttaacgaactataaatgaagcctcatggcttgtatgtatagatatataagtttaacatacgttcaagaataagtgaacctaagatatacgtaatgaaatgaagaatgtggcgacaatcatgatgtgaggttaatgcatatgatgagagcaatcttaaatgagcttaagtaaatgttaccgatacatactcaccaatgagagtgtaagataatgaagagaccagtctctatgaatactctaataaaaatattgagtttaaaacacttaatactaatgatgagatgagaaatcatctattgagctatgatgtcttcatactagaagcaaacttctatgatgtatgagttgcatgtaatggaactttataccgagcaccgataggctagctatgagtggtgatgccttctttcgggaagggcggaggttcacgtaattctcatgagatgagactgtccggcttgccgggtatgggtctccatacatctcctagtctttgaacctatattgccactatagggatctggcggggttaaattcccatatacgctagcatgttattgaatcgctttggccggtgattccacctcttttcggtgtggggaagacactggatttcatgatgctcacatgatctatgtcggttaaagttaaagttcccaatgaatgaatgaggccagcctcaaacgaatcatataaagaaatgaatgataccgaaggtgttaggataggataatcaagaggtgagctagattcaggtaatgacattaggtcattcctgatcattgcacagcaaacccgatgagagtcttaaactacatcctaggtatacctggtgttcgcactggcctatgaatgaattgaaatgaaatacgaatgaatgagtgaagcagactctgtgtttgctaaagaaggctccctagttgaggtcccatatgttgagccctcattttggaaagtcttaaagttaagtctatgataataaggtctcatggtatacgaatgaataatatgaaagaaagtatgtgttatatgttatgtgttatatgaatatgttatgttttgtgtgctatacgataattataatgatgcatgtcactctcatggcataactttcccaatctcaatttggcaagtccactgacttgacttccaaaaatcatgttgttaggaaagagctattcttcctcatgcatgtccctggtgtgtacttgcatatactcatacttagtacaagtgtgtactaattccatacgaacatctacttttaggtgcaagcacaggtggacgctagagctacaggttcgttgttgcagctatccggacatcagtattcatccggagtttggtaggtcctcatgctttcgaggatgctaccgttttacattctagcgtagttttagagttgagctagcggagcatgttccactagcgtttctttcctgttttggttcaaactttgtattggtgctattttggccgatatacaagtaatacttaatgaattatttctttcagttgcttatctcttaaatgttagatggttgatgatgaacgattacgaaatgttaagaatgttcagcaagtatgattaaagaatcaaaaatttcaaattttccgctaaaattaatctatgtaaagtaagaatgacgtaagcaggcttgtctgcgacctctgagaggtcaacgacgccggtctcgtctggggtctagattccggtcgtgacaaagttggtatcaaagcgctaggttaaattcctgaaataatgagttcacatcaaccacattgagtagtttctaagtcatggtagtgaagtgcaccactatcctggattagagactgcatgatgcgtaggaaagacttcccttcttcttatcttattgtgcttttcctaatgttttaattcttggtgttacgaacgtgtctaacatcaaccttggtttttttcagagaatgaatacctggggaactaagggtctgaggacgggagcagcagcagctaggggtaatcagaatccaccccaggctccagctgaaggagtggccatgccagtgaacccagctgggttgactgatgcggaggtgagggcatctctagcccagatggcacaggccatcacgatgcaggcccaagctatgactgcccaagtcaaccggcaggatgttctgagggaaaacccaccggttcgcaacatagctgacagactgcgagacttcacgaggatgaatccttcaattttcacaggggctaagacttcagaagatcctcaggaatttatagacgagttgcataagatactggtggccatgggggccactgatattgagaaggctgagttggcttcctaccagctcaaagatgttgcacagacttggtgcaaaatgtggcgagaaagccgtgtcctaggaggggtgacagtcacttgggagctgttcaagacagcatttttggaaaggttcttccctagagagatgaaagaggccaaggttgaggagttcatcaacctcaagcaaggatccatgactgtcagggagtattccctgaagtttgtgaagttatcaaggtatgtgcttcccttagtatttgataacaagaatgatgagagtacttaactttgttgaaatcatccaggtatgctactcccttggtttctaccagcagggaggagatgagcagattcctcacaggaatcaatggagacctagaggaagattgtcgggctgcgatgctccatgataatatggacctttctagattaatgatgcatgtccaacaggtagaggacagccgaaagaggagaggtgtacgtgatgttaggaggcctaggcctcaagatcaggcaggtcccagccatggaggccacagaaacaattttggcgttcgcgagcagcccaaattcaagaaggggcaacagagtgctggaaattctgaccctcagagaaatacaacgcctagaggaggcagacccgaacccaagaggggcaatggaggtgagatgcagcgtctaaggaagacttgtactaagtgtggccgaatgcaccttggagaatgtagacagggcactaatgcctgtttcggttgtggtaagagtggacacatggtcatagactgtccccagaacagaggtcaggctgggggtaatgctcagcctaggcctaccccacataatgcagcagcagccgaacctccgaagaggaacagattttatgccttgaaaggtagggaggagcaggagaagtccgctgatgtggtcacaggtatgctgcaagtattctcaacttctgtttatgctttacttgatccagggtctacgctttcctttgtgactcctctgcttgcccttacctttgaaatactacctgaagttctgcatgatcctatagtggttagtacgcctttaggagaaaatgtgagaaccgatagggtatacaagaattgcccaatagttgtgagtggcaaggctatgtgtgcaaacttgattgagttacccatgcgcgattttgatattattcttggcatggactggcttcacagctattatgcttgtttggactgtcgtagtagggtggtgaggtttcgcttccctaatggagaagagttagtctgggaggggtacaatccgattcgtcctaaccccttggtttcaaatctcaaggccaataaaatgatggccaaagggttactatgtcatctagtgagtgttaatgatttagatcatgacgttccttccatagactcggtgcctgtagtaagtgaattcctagatgtgtttcctgaagatttgcctggagtccctccccttcgagagattgactttggtatcgacttagaacctgatactaaaccaatctcaattcctccttatagaatggctccagcagaactcaaggagttgaagctgcagttaaaagatctcacggataagggtttcattcagccgagcatatccccttggggcgctccagtgttgtttgtaaagaaaaaggatgggacccttagaatgtgtatcgattatcggcagctcaacaaagtcactataaagaataagtacccacttcccagaattgatgatttgttcgatcagctccaagggtctagtttcttctctaagattgatcttcgttcagggtatcatcaacttagagttagggatagggatgtcccaaaaacagcttttcgtacccgttatggtcattatgagttcttggttatgtcattcggtctcacgaatgcacctgctgcatttatggacctcatgaacagagttttccgtgaataccttgactctttcgtcatagtattcattgatgacattctcatctactctaagaccaaggaagagcatgaacaacatttgagactaaccttgcaggtacttagacagcatcagttgtatgccaaattcagcaagtgtgaattctggctgagatcagtgaccttcctgggccatgttgtgtccgatcaaggtgtagaagtggaccccagaaagactgaagcagttaagaaatggccaaagcctcttacacccaccgatatccgtagctttctggattggctggttactaccgcaggttcgtggaaggattttcttccattgctgccccacttacaaccttgacaaagaagaaatccaagtttgaatggacggatacttgtgagaagagtttccaggagctcaaggacagactcacttcagccccggtacttactctgcctaagagtggcgagaattacactgtctattgcgatgcatctagggtcggtttgggatgtgttcttatgcaggctggtaaggtgatagcttatgcttccagacagctcaaggttcatgaaaagaattatcccacttatgacttggagttggcagctgtggtgtttgcgttgaagttatggaggcattatctatatggagtacacgtggatgtgttcacggatcataagagtctccagtacgtgttcacgcagagagagctgaatctacggcaacgcagatggttggagctgctgaaggattatgacatgaatgtgcactatcatccaggtaaggctaatgttgtggctgatgctttgagcaggatgagcatggggagtacagcccacgttgaggatgagaagaaggagctagtgaaagaggtacacagactggccaagctgggtgtacggttggttgctctactagtggaggtgtttcagttcaccctagttctaaatcatccctgatagtggaagtcaagaagggtcagcatctcgatcctgtgttgatggagatgaaggactcagtgttgttaaaaatgaatgagtcttttgctttgggagatgatggcatacttagataccagaaccggttgtgcgtaccagatgtagatgatttacggaccaagattgttacagaggcccatggttccagatattccatacatccaggttccacaaaaatgtatcatgatcttaagcagatttattggtgggatggcatgaagaaggatattgcagactatgtggctaagtgtcctaattgtcagcaggttaaggcagagcatcttaagcctggtggtctgactcagattattgaggttccgacttggaaatgggaggccattaatatggacttcgtagttggtcttccgaggactaggaggcagcatgactctatatgggttattgtggacagactgactaagtctgcccactttatccctgtgaagtccacttacagggccgaggattacgcgagactctacattgatgagattgtgagatggcatgggattcctttgtctattatttcagatagaggagctcagtttacttcgcatttttggagatctttccagaaaagcttaggcacgcaggtgaaacttagcactgcctttcatcctcagacagatgggcaggcagagcgcactattcagacattggaggacatgttgagagcgtgtgtgattgactttagaggtaattgggatgaccatctacctttgatagagttctcgtataataatagctaccactccagcattgggatggcaccatttgaggcattgtatggcaggaggtgtagatctccagttgggtggttcgaggttggagagtcatctattttgggtccagagatcattcatgaggccttggagaaagttagaatgattagagacaggttggctaccgcttacagccgacaaaagtcatatgcagacaatagaaagcgacccttagaatttaacgttggtgactaggtttacttgaagatatcgcctatgaaaggggtgatgcgatttggtagaaaagggaagcttagtccgaggtatgtggggccatatgagatcctacagcgcgtgggtgaggtggcctatgagttagcattgcctgcggagctagcttctgttcatccagtctttcatgtctctatgttgaagaagtgcctaggtgatccagcatcaatcctacctgtagaaggtttgggggttggtgaagacttgtcctatgaggaaatacctgttgagatcttagacagacaggtcaagcggctgaggaacaaggagattgccacagtgaaggtattgtggagaaaccatcttgttgagggtgctacgtgggagaccgaggccgacatgagatcccgatatccacatcttttcaactcttgaggttaggcttcctactcgtaaaactatagttccttatctcttcgtatttgttgctattggctgattgtacatagcaattaagttatgatctcattggcattatgaggtgaaatggtggtgtcattcggggacgaatgttcctaagggggggataatgtaacgattcaaaaaaaaagagaattatgtaaataagtatttaagggcataattgtcctttcacgttttaaatgaataaataaataaataaataaaacagattagtatttatttattttaatgttatttgactaattcttgaattagtctcctaatccaattagtcctctctctctcacgcttctaaactccctctctcacgttctccatcttcctcacattatttctgccaaaatatcaataattttcatgcttgaagaactcacaaaaaaatttttaagcaaaagaaaaagtaatcaaaacgtcaaggctaagagaggttcgtcgagagaggtatactttgaagtgaattgggagtggtttggaggagttttccgggcagcaacattaaagtttgaacatcgattaaggtatgagtttctctcatggaattctttctccaagagtactttctttcggacgtttcttaaactcttgaaactaaggttgttccccttcgtatgtccttgtccttagctccctaatgaatttgtaggatgggtatgttgtgctgctagatttttgcatgaatgatgtgtttaaattaaatatgaatgtgtttatgtgcgggaaatcgcgataatgatcatcagaatatgatcggaaaaagttgatgtatgggtgtgtatagggcagtgttttaggcattgttttggggtatataagttgtttatttatcatgtattttatgtgtgaaatgggtgtgcaatgtgatgtttattttgatgaagcatagtgaagtgaatgaaccatgaaatctccctaagaactaatgtgaaacttgatgaaaaagtgcagaaaaatagtggaataaatttccaaaaacatagaaataggtttaaaaagaatctggaaatttttgggatgtcaaagaattaaaaaaaaaaacgttttgaggcctgcagggatcgaacccaggacctccctgcagctgccttaacaaaaaaaaaaggatttaaaaagggaatgttgggggcggggatcgaacccacgactcccgttcgcaaaaaaaaaaaaaaaataaaaaggggggatgcaaggcgtggggatcgaacccacgacctcagggctgaagggggggtaaaaatattaagggaataaaggtgaggctgtgggggttcgaacccaccacctcacagcctccattcccagcgaaattaagaggaaaatgaggggggctgtgggggttcgaacccacaacctccctattcaagcgaatttaattaaaaataataataatagtaaattaaaattctaattaaagttggaaaattaattctcttatgtaaacattgagatttaatttagaatcttaattaaaaatagaatattaattcttttatgtaaatattgagatttaaattggaattctaattaaattagaaaattattctttcatgtaaatgattgaaatttaatttagaattctaattaaaatagaaaatttattatttcacgaaaatgttgagacttaacttagagttctaaatttatgaatattagaactaaaatcaatgaaaaatataaatgatatccaaataattcaaaatttgggttctcgtgtccaaacctccgtattgatacataagtcatacgtgagtgaaatattcaagaataatgtcatctacgtagatcaaaaatcaaagatcttggcatatatacaagatacataagtcttgtaatacataatcttagaaaaacaagaattcacttaacgaactataaatgaagcctcatggcttgtatgtatagatatataagtttaacatacgttcaagaataagtgaacctaagatatacgtaatgaaatgaagaatgtggcgacaatcatgatgtgaggttaatgcatatgatgagagcaatcttaaatgagcttaagtaaatgttaccgatacatactcaccaatgagagtgtaagataatgaagagaccagtctctatgaatactctaataaaaatattgagtttaaaacacttaatactaatgatgagatgagaaatcatctattgagctatgatgtcttcatactagaagcaaacttctatgatgtatgagttgcatgtaaggaactttataccgagcaccgataggctagctatgagtggtgatgccttctttcgggaagggcggaggttcacgtaattctcatgagatgagactgtccggcttgccgggtatgggtctccatacatctcctagtctttgaacctatattgccactatagggatctggcggggttaaattcccatatacgctagcatgttattgaatcgctttggccggtgtttccactcttttcggtgtggggaagacactggatttcatgatgctcacatgatctatgtcggttaaagttaaagttcccaatgaatgaatgaggccagcctcaaacgaatcatataaagaaatgaatgataccgaaggtgttaggataggataatcaagaggtgagctagattcaggtaatgacattaggtcattcctgatcattgcacagcaaacccgatgagagtcttaaactacatcctaggtatacctggtgttcgcactggcctatgaatgaattgaaatgaaatacgaatgaatgagtgaagcagactctgtgtttgctaaagaaggctccctagttgaggtcccatatgttgagccctcattttggaaagtcttaaagttaagtctatgataataaggtctcatggtatacgaatgaataatatgaaagaaagtatgtgttatatgttatgtgttatatgaatatgttatgttttgtgtgctatacgataattataatgatgcatgtcactctcatggcataactttcccaatctcaatttggcaagtccactgacttgacttccaaaaatcatgttgttaggaaagagctatctctctcctcatgcatgtccctggtgtgtacttgcatatactcatacttagtacaagtgtgtactaattccatacgaacatctacttttaggtgcaagcacaggtggacgctagagctacaggttcgttgttgcagctatccggacatcagtattcatccggagtttggtaggtcctcatgctttcgaggatgctaccgttttacattctagcgtagttttagagttgagctagcggagcatgttccactagcgtttctttcctgttttggttcaaactttgtattggtgctattttggccgatatacaagtaatacttaatgaattatttctttcagttgcttatctcttaaatgttagatggttgatgatgaacgattacgaaatgttaagaatgttcagcaagtatgattaaagaataaaaaatttcaaattttccgctaaaattaatctatgtaaagtaagaatgacgtaagcaggcttgtctgcgacctctgagaggtcaacgacgccggtctcgtctggggtctagattccggtcgtgaca
>TomPeToGS2_6-124
tgtaacgattcaaaaaaagagagaattatgtaaataagtatttaagggcataattgtcctttcacgttttaaatgaataaataaataaataaataaaacagattagtatttatttattttaatgttatttgactaattcttgaattagtctcctaatccaattagtcctctctctctcacgcttctaaactccctctctcacgttctccatcttcctcacattatttctgccaaaatatcaataattttcatgcttgaagaactcacaaaaaaaatttttaagcaaaagaaaaagtaatcaaaacgtcaaggctaagagaggttcgtcgagagaggtatactttgaagtgaattgggagtggtttggaggagttttccgggcagcaacattaaagtttgaacatcgattaaggtatgagtttctctcatggaattctttctccaagagtactttctttcggacgtttcttaaactcttgaaactaaggttgttccccttcgtatgtccttgtccttagctccctaatgaatttgtaggatgggtatgttgtgctgctagatttttgcatgaatgatgtgtttaaattaaatatgaatgtgtttatgtgcgggaaatcgcgataatgatcatcagaatatgatcggaaaaagttgatgtatgggtgtgtatagggcagtgttttaggcattgttttggggtatataagttgtttatttatcatgtattttatgtgtgaaatgggtgtgcaatgtgatgtttattttgatgaagcatagtgaagtgaatgaaccatgaaatctccctaagaactaatgtgaaacttgatgaaaaagtgcagaaaaatagtggaataaatttccaaaaacatagaaataggtttaaaaagaatctggaaatttttgggatgtcaaagaattaaaaaaaataaataaataaataaaaaggggggatgcaaggcgtggggatcgaacccacgacctcagggctgaaggggggtaaaaatattaagggaataaaggtgaggctgtgggggttcgaacccaccacctcacagcctccattcccagcgaaattaagaggaaaatgaggggggctgtgggggttcgaacccacaacctccctattcaagcgaatttaattaaaaataataataatagtaaattaaaattctaattaaagttggaaaattaattctcttatgtaaacattgagatttaatttagaatcttaattaaaaatagaatattaattcttttatgtaaatattgagatttaaattggaattctaattaaattagaaaattattctttcatgtaaatgattgaaatttaatttagaattctaattaaaatagaaaatttattatttcacgaaaatgttgagacttaacttagagttctaaatttatgaatattagaactaaaatcaatgaaaaatataaatgatatccaaataattcaaaatttgggttctcgtgtccaaacctccgtattgatacataagtcatacgtgagtgaaatattcaagaataatgtcatctacttagatcaaaaatcaaagatcttggcatatatacaagatacataagtcttgtaatacataatcttagaaaaacaagaattcacttaacgaactataaatgaagcctcatggcttgtatgtatagatatataagtttaacatacgttcaagaataagtgaacctaagatatacgtaatgaaatgaagaatgtggcgacaatcatgatgtgaggttaatgcatatgatgagagcaatcttaaatgagcttaagtaaatgttaccgatacatactcaccaatgagagtgtaagataatgaagagaccagtctctatgaatactctaataaaaatattgagtttaaaacacttaatactaatgatgagatgagaaatcatctattgagctatgatgtcttcatactagaagcaaacttctatgatgtatgagttgcatgtaatggaactttataccgagcaccgataggctagctatgagtggtgatgccttctttcgggaagggcggaggttcacgtaattctcatgagatgagactgtccggcttgccgggtatgggtctccatacatctcctagtctttgaacctatattgccactatagggatctggcggggttaaattcccatatacgctagcatgttactgaatcgctttggccggtgattccacctcttttcggtgtggggaagacactggatttcatgatgctcacatgatctatgtcggttaaagttaaagttcccaatgaatgaatgaggtcagcctcaaacgaatcatataaagaaatgaataataccgaaggtgttaggataggataatcaagaggtgagctagattcaggtaatgacattaggtcattcctgatcattgcacagcaaacccgatgagagtcttaaactacatcctaggtatacctggtgttcgcactggcctatgaatgaattgaaatgaaatacgaatgaatgagtgaagcagattctgtgtttgctaaagaaggctccctagttgaggtcccatatgttgagccctcattttggaaagtcttaaagttaagtctatgataataaggtctcatggtatacgaatgaataatatgaaagaaagtatgtgttatatgttatgtgttatatgaatatgttatgttttgtgtgctatacgataattataatgatgcatgtcactctcatggcataactttcccaatctcaatttggcaagtccactgacttgacttccaaaaatcatgttgttaggaaagagctattcttcctcatgcatgtccctggtgtgtacttgcatatactcatacttagtacaagtgtgtactaattccatacgaacatctacttttaggtgtaagcacaggtggacgctagagctacaggttcgttgttgcagctatccggacatcagtattcatccagagtttggtaggtcctcatgctttcgaggatgctaccgttttacattctagcgtagttttagagttgagctagcggagcatgttccactagcgtttctttcctgttttggttcaaactttgtattggtgctattttggccgatatacaagtaatacttaatgaattatttctttcagttgcttatctcttaaatgttagatggttgatgatgaacgattacgaaatgttaagaatgttcagcaagtatgattaaagaatcaaaaatttcaaattttccgctaaaattaatctatgtaaagtaagaatgacgtaagcaggcttgtctgcgacctctgagaggtcaacgacgccggtctcgtctggggtctagattccggtcgtgacaaagttggtatcagagcgctaggttaaattcctgaaataatgagttcacatcaaccacattgagtagtttctaagtcatggtagtgaagtgcaccactatcctggattagagactgcatgatgcgtaggaaagacttcccttcttcttatcttattgtgcttttcctaatgttttaattcttggtgttacgaacgtgtctaacatcaaccttggtttttttcagagaatgaatacctggggaactaagggtctgaggacgggagcagcagcagctaggggtaatcagaatccaccccaggctccagctgaaggagtggccatgccagtgaacccagctgggttgactgatgcggaggtgagggcatctctagcccagatggcacaggccatcacgatgcaggcccaagatatgactgcccaagtcaaccggtaggatgttctgagggaaaacccaccggttcgcaacatagctgacagactgcgagacttcacaaggataaatcctccaattttcacaggggctaagacttcagaagatcctcaggaatttatagacgagttgcataagatactggtggtcatgggggccactgatattgagaaggctgagttggcttcctaccagctcaaagatgttgcacagacttggtgcaaaatgtggcgagatagtcgtgtcctaggaggggtgccagtcacttgggagctgttcaagacagcatttttggaaaggttcttccctagagagatgaaagaggccaaggttgaggagttcatcaacctcaagcaaggatccatgactgtcagggagtattccctgaagtttgtgaagttatcaaggtatgtgcttcccttagtatttgataacaagaatgatgagagtacttaactttgttgaaatcatccaggtatgctactcccttggtttctaccagcagggaggagatgagcagattcctcacaggagtcaatggagacctagaggaagattgtcgggctgcgatgctccatgataatatggacctttctagattaatgatgcatgtccaacaggtagaggacagccgaaagaggagaggtgtacgtgatgttaggaggcctaggcctcaagatcaggcaggtcccagccatggaggccacagaaacaaatttggcgtccgcaagcagcccaaattcaagaaggggcaacatagtgctggaaattctgaccctcagagaaatacaacgcctagaggaggcagacccgaacccaagaggggcaatggaggtgagatgcagcgtccaaggaagacttgtactaagtgtggccgaatgcaccttggagaatgtagacagggcactaatgcctgtttcggttgtggtaagagtggacacatggtcatagactgtccccagaacagaggtcaggctgggggtaatgctcagcctaggcctaccccacataatgcagcagcagccgaacctccgaagaggaacagattttatgccttgaaaggtagggaggagcaggagaagtccgctgatgtggtcacaggtatgctgcaagtattctcaacttctgtttatgctttacttgatccagggtctacgctttcctttgtgactcctctgcttgcccttacctttgaaatactacctgaagttctgcatgatcctatagtggttagtacgcctttaggagaaaatgtgagaaccgatagggtatacaagaattgcccaatagttgtgagtggcaaggctatgtgtgcaaacttgattgagttacccatgcgcgattttgatattattcttggcatggactggcttcacagctattatgcttgtttggactgtcgtagtagggtggtgaggtttcgcttccctaatggagaagagttagtctgggaggggtacaatccgattcgtcctaaccccttggtttcaaatctcaaggccaataaaatgatggccaaagggttactatgtcatctagtgagtgttaatgatttagatcatgacgttccttccatagactcggtgcctgtagtaagtgaattcctagatgtgtttcctgaagatttgcctggagtccctccccttcgagagattgactttggtatcgacttagaacctgatactaaaccaatctcaattcctccttatagaatggctccagcagaactcaaggagttgaagctgcagttaaaagatctcacggataagggtttcattcagccgagcatatccccttggggcgctccagtgttgtttgtaaagaaaaaggatgggacccttagaatgtgtatcgattatcggcagctcaacaaagtcactataaagaataagtacccacttcccagaattgatgatttgttcgatcagctccaagggtctagtttcttctctaagattgatcttcgttcagggtatcatcaacttagagttagggatagggatgtcccaaaaacagcttttcgtacccgttatggtcattatgagttcttggttatgtcattcggtctcacgaatgcacctgctgcatttatggacctcatgaacagagttttccatgaataccttgactctttcgtcatagtattcattgatgacattctcatctactctaagaccaaggaagagcatgaacagcatttgagactaaccttgcaggtacttagacagcatcagttgtatgccaaattcagcaagtgtgaattctggctgagatcagtgaccttcctgggccatgttgtgtccgatcaaggtgtcgaagtggaccccagaaagactgaagcagttaagaaatggccaaagcctcttacacccaccgatatccgtagctttctgggattggctggttactaccgcaggttcgtggaaggattttcttccattgctgccccacttacaaccttgacaaagaagaaatccaagtttgaatggacggatacttgtgagaagagtttccaggagctcaaggacagactcacttcagccccggtacttactcttcctaagagtggcgagaattacactgtctattgcgatgcatctagggtcggtttgggatgtgttcttatgcaggctggtaaagtgatagcttatgcttccagacagctcaaggttcatgaaaagaattatcccactcatgacttggagttggcagctgtggtgtttgcgttgaagttatggaggcattatctatatggagtacacgtggatgtgttcacggatcataagagtctccagtacgtgttcacgcagagagagctgaatctacggcaacgcagatggttggagctgctgaaggattatgacatgaatgtgcactatcatccaagtaaggctaatgttgtggctgatgctttgagcaggatgagcatggggagtacagcccacgttgaggatgagaagaaggagctagtgaaagaggtacacagactggccaggctgggtgtacggttggttgactctactagtggaggtgtttcagttcaccctagttctgaatcatccctgatagtggaagtcaagaagggtcagcatctcgatcctgtgttgatggagatgaaggactcagtgttgttaaaaatgaatgagtcttttgctttgggagatgatggcatacttagataccagaaccggttgtgcgtaccagatgtagatgatttacggaccaagattgttacagaggcccatggttccagatattccatacatccaggttccacaaaaatgtatcatgatcttaagcagatttattggtgggatggcatgaagaaggatattgcagactatgtggctaagtgtcctaattgtcagcaggttaaggcagagcatcttaagcctggtggtctgactcagattattgaggttctgacttggaaatgggaggccattaatatggacttcgtagttggtcttccgaggactaggaggcagcatgactctatatgggttattgtggacagactgactaagtctgcccactttatccctgtgaagtccacttacagggccgaggattacgcgagactctacattgatgagattgtgagatggcatgggattcctttgtctattatttcagatagaggagctcagtttacttcgcatttttggagatctttccagaaaagcttaggcacgcaggtgaaacttagcactgcctttcatcctcagacagatgggcaggcagagcgcactattcagacattggaggacatgttgagagcgtgtgtgattgactttagaggtaattgggatgaccatctacctttgatagagttctcgtataataatagctaccactccagcattgggatggcaccatttgaggcattgtatggtaggaggtgcagatctccagttgggtggttcgaggttggagagtcatctattttgggtccagagatcattcatgaagccctggagaaagttagaatgattagagacaggttggctaccgcttatagccgacagaagtcatatgcagacaacagaaagcgacccttagaatttaacgttggtgaccaggtttacttgaagatatcgcctatgaaaggggtgatgcgatttggtagaaaagggaagcttagtccgaggtatgtggggccatatgagatcctatagcgcgtgggtgaggtggcctatgagttagcattgcctgcggagctagcttctgtgcatccagtctttcatgtctctatgttgaagaagtgcctaggtgatccagcatcaatcctacctgtagaaggtttgggggttggtgaagacttgtcctatgaggaaatacctgttgagatcttagacagacaggtcaagcggctgaggaacaaggagattgccacagtgaaggtattgtggagaaaccatcttgttgagggtgctacgtgggagactgaggccgacatgagatcccgatatccacatcttttcaactcttgaggttaggcttcctactcgtaaaactatagttccttatctcttcgtatttgttgctattggctgattgtacatagcaattaagttatgatctcattggcattatgaagtgaaatggtggtgtcattcagggacgaatgttcctaagggggggataatgtaacgattcaaaaaaaaagagaattatgtaaataagtatttaagggcataattgtcctttcacgttttaaatgaataaataaataaataaataaaacagattagtatttatttattttaatgttatttgactaattcttgaattagtctcctaatccaattagtcctatctctctcacgcttctaaactccctctctcacgttctccatcttcctcacattatttctgccaaaatatcaataattttcatgcttgaagaactcacaaaaaaaatttttaagcaaaagaaaaagtaatcaaaacgtcaaggctaagagaggttcgtcgagagaggtatactttgaagtgaattgggagtggtttggaggagttttccgggcagcaacattaaagtttgaacatcgattaaggtatgagtttctctcatggaattctttctccaagagtactttctttcggacgtttcttaaactcttgaaactaaggttgttccccttcgtatgtccttgtccttagctccctaatgaatttgtaggatgggtatgttgtgctgctagatttttgcatgaatgatgtgtttaaattaaatatgaatgtgtttatgtgcgggaaatcgcgataatgatcatcagaatatgatcggaaaaagttgatgtatgggtgtgtatagggcagtgttttaggcattgttttggggtatataagttgtttatttatcatgtattttatgtgtgaaatgggtgtgcaatgtgatgtttattttgatgaagcatagtgaagtgaatgaaccatgaaatctccctaagaactaatgtgaaacttgatgaaaaagtgcagaaaaatagtggaataaatttccaaaaacatagaaataggtttaaaaagaatctggaaatttttgggatgtcaaagaattaaaaaaaataaataaataaataaaaaggggggatgcaaggcgtggggatcgaacccacgacctcagggctgaagggggggtaaaaatattaagggaataaaggtgaggctgtgggggttcgaacccaccacctcacagcctccattcccagcgaaattaagaggaaaatgaggggggctgtgggggttcgaacccacaacctccctattcaagcgaatttaattaaaaataataataatagtaaattaaaattctaattaaagttggaaaattaattctcttatgtaaacattgagatttaatttagaatcttaattaaaaatagaatattaattcttttatgtaaatattgagatttaaattggaattctaattaaattagaaaattattctttcatgtaaatgattgaaatttaatttagaattctaattaaaatagaaaatttattatttcacgaaaatgttgagacttaacttagagttctaaatttatgaatattagaactaaaatcaatgaaaaatataaatgatatccaaataattcaaaatttgggttctcgtgtccaaacctccgtattgatacataagtcatacgtgagtgaaatattcaagaataatgtcatctacttagatcaaaaatcaaagatcttggcatatatacaagatacataagtcttgtaatacataatcttagaaaaacaagaattcacttaacgaactataaatgaagcctcatggcttgtatgtatagatatataagtttaacatacgttcaagaataagtgaacctaagatatacgtaatgaaatgaagaatgtggcgacaatcatgatgtgaggttaatgcatatgatgagagcaatcttaaatgagcttaagtaaatgttaccgatacatactcaccaatgagagtgtaagataatgaagagaccagtctctatgaatactctaataaaaatattgagtttaaaacacttaatactaatgatgagatgagaaatcatctattgagctatgatgtcttcatactagaagcaaacttctatgatgtatgagttgcatgtaatggaactttataccgagcaccgataggctagctatgagtggtgatgccttctttcgggaagggcggaggttcacgtaattctcatgagatgagactgtccggcttgccgggtatgggtctccatacatctcctagtctttgaacctatattgccactatagggatctggcggggttaaattcccatatacgctagcatgttactgaatcgctttggccggtgattccacctcttttcggtgtggggaagacactggatttcatgatgctcacatgatctatgtcggttaaagttaaagttcccaatgaatgaatgaggtcagcctcaaacgaatcatataaagaaatgaataataccgaaggtgttaggataggataatcaagaggtgagctagattcaggtaatgacattaggtcattcctgatcattgcacagcaaacccgatgagagtcttaaactacatcctaggtatacctggtgttcgcactggcctatgaatgaattgaaatgaaatacgaatgaatgagtgaagcagattctgtgtttgctaaagaaggctccctagttgaggtcccatatgttgagccctcattttggaaagtcttaaagttaagtctatgataataaggtctcatggtatacgaatgaataatatgaaagaaagtatgtgttatatgttatgtgttatatgaatatgttatgttttgtgtgctatacgataattataatgatgcatgtcactctcatggcataactttcccaatctcaatttggcaagtccactgacttgacttccaaaaatcatgttgttaggaaagagctattcttcctcatgcatgtccctggtgtgtacttgcatatactcatacttagtacaagtgtgtactaattccatacgaacatctacttttaggtgtaagcacaggtggacgctagagctacaggttcgttgttgcagctatccggacatcagtattcatccagagtttggtaggtcctcatgctttcgaggatgctaccgttttacattctagcgtagttttagagttgagctagcggagcatgttccactagcgtttctttcctgttttggttcaaactttgtattggtgctattttggccgatatacaagtaatacttaatgaattatttctttcagttgcttatctcttaaatgttagatggttgatgatgaacgattacgaaatgttaagaatgttcagcaagtatgattaaagaatcaaaaatttcaaattttccgctaaaattaatctatgtaaagtaagaatgacgtaagcaggcttgtctgcgacctctgagaggtcaacgacgccggtctcgtctggggtctagattccggtcgtgaca
>TomPeToGS2_3-52
tgtaacgattcaaaaaaaaagagaattatgtaaataagaataaataggtatttaagggcataattgtcctttcacgttttaaatgaataaataaataaataaataaaacagatttgtatttatttattttaatgttatttgactaattcttgaattagtctcctaatccaattagccctctctctctcacgcttctaaactccctctctcacgttctccatcttcctcacattatttctgccaaaatatcaataattttcatgcttgaagaactcacaaaaattttttttaagcaaaagaaaaagtaatcaaaacgtcaaggctaagagaggtatactttgaagtgaattgggagtggtttggaggagttttccgggcagcaacattaaagtttgaacatcgattaaggtatgagtttctctcatggaattctttctccaagagtactttctttcggacgtttcttaaactcttgaaactaaggttgttccccttcgtatgtccttgtccttagctccctaatgaatttgtaggatgggtatgttgtgctgctagatttttgcatgaatgatgtgtttaaattaaatatgagtgtgtttatgtgcgggaaatcgcgataatgatcatcagaatatgaccggaaaaagttgatgtatgggtgtgtatagggcagtgttttaggcattgttttggggtatataagttgtttatttatcatgtattttatgtgtgaaatgggtgtgcaatgtgatgttcattttgatgaagcatagtgaagtgaatgaaccatgaaatctccctaagaactaatgtgaaacttgatgaaaaagtgcagaaaaaatagtggaataaatttccaaaaacatagaaataggtttaaaaagaatctggaaatttttggatgtcaaagaattaaaaaaaaaaaaatagaggggctgtgggggttcgaacccaccacctcacagcctcctcttcagcgaaaatgagaggaaaaataagggggctgtgggggttcgaacccacaacctccctattcaagcgaatttaattaaaaataataataatagtaaattaaaattctaattaaagttggaaaattaattctcttatgtaaacattgagatttaatttagaattttaattaaaaatagaatattaattcttttatgtaaatattgagatttaaattggaattctaattaaattagaaaattattctttcatgtaaatgattgaaatttaatttagaattctaattaaaatagaaaatttattatttcacgaaaatgttgagacttaacttagagttctaaatttatgaatattagaacaaaaatcaatgaaaaatataaatgatatccaaataattcaaaatttgggttctcgtgtccaaacctccgtattgatacataagtcatacgtgagtgaaatattcaagaataatgtcatctacgtagatcaaaaatcaaagatcttggcatatatacaagatacataagtcttgtaatacataatcttagaaaaacaagaattcacttaacgaactataaatgaagcctcatggcttgtatgtatagatatataagtttaacatacgttcaagaataagtgaacctaagatatacgtaatgaaatgaagaatgtggtgacaatcatgatgtgaggttaatgcgtatgatgagagcaatcttaaatgagcttaagtaaatgttaccgatacatactcaccaatgagagtgtaagataatgaagagaccagtctctatgaatactctaataaaaatattgagtttaaaacacttaatactaatgatgagatgagaaatcatctattgagctatgatgtcttcatactagaagcaaacttctatgatgtatgagttgcatgtaatggaactttataccgagcaccgataggctagctatgagtggtgatgccttctttcgggaagggcggaggttcacgtaattctcatgagatgagactgtccggcttgccgggtatgggtctccacacatctcctagtctttgaacctatattgccactatagggatctggcggggttaaattcccatatacgctagcatgttatttgaatcgctttggccggtgattccacctcttttcggtgtggggaagacactggattttatgatgctcacatgatctatgtcggttaaagttaaagttcccaatgaatgaatgaggccagcctcaaatgaatcatataaagaaatgaatgataccgaaggtgttaggataggataatcaagaggtgagctagattcaggtaatgacattaggtcattcctgatcattgcacagcaaacccgatgaaagtcttaaactacatcctaggtatagctggtgttcgcactggcctatgaatgaattgaaatgaaatacgaatgaatgagtgaagcagactctgtgtttgctaaagaaggctccctagttgaggtcccatatgttgagccctcattttggaaagtcttaaagttaagtctatgataataaggtctcatggtatacgaatgaataatatgaaagaaagtatgtgttatatgttatgtgttatatgaatatgttatgttttgtgtgctatacgataattataatgatgcatgtcactctcatggcataactttcccaatctcaatttggcaagtccactgacttgacttccaaaaatcatgttgttaggaaagagctattcttcctcatgcatgtccctggtgtgtacttgcatatactcatacttagtacaagtgtgtactaattccatacgaacatctatttttaggtgcaggcacaggtggacgctagagctacaggttcgttgttgcagctatccggacatcagtattcatccggagtttggtaggtcctcatgctttcgaggatgctactgttttacattctagcgtagttttagagttgagctagcggaacatgttccactagcgtttctttcctgttttggttcaaactttgtattggtgctattttggccgatatacaattaatacttaatgaattatttctttcagttgcttatctcttaaatgttagatggttgatgatgaacgattacaaaatgttaagaatgttcagcaagtatgattaaagaatcaaaaatttcaaattttccgctaaaattaatctatgtaaagtaagaatgacgtaagcaggcttgtctgcgacctctgagaggtcaacgacgccggtctcgtctggggtctagattccggtcgtgacaaagttggtatcagagcgctaggttaaattcctcgaataatgagttcacatcaaccacattgagtagtttctaagtcatggtagtgaagtgcaccattatcctggattagagactgcatgatgcgtaggaaagacttcccttcttcttatcttattgtgctcttcctaatgtttaaattcttggtgttacgaacgtgtctaacatcaaccttgctgttttcagagaatgaatacctggggaactaagggtctgaggacgggagcagcagcagctaggggtaatcagaatccaccccaggctccagctgaaggagtggccatgccagtgaacccagctgggttgactgatgcggaggtgagggcatctctagcccagatggcacaggccatcacgatgcaggcccaagctatgactgcccaagtcaaccggcaggatgttctaagggaaaacccaccggctcgcagcatagctgacagactgcgagacttcacgaggatgaatcctccaattttcacaggggctaagacttcagaagatccccaggaatttatagacgagttgcataagatactggtggccatgggggccactgatattgagaaggctgagttggcttcctaccagctcaaagatgttgcacagacttggtgcaaaatgtggcgagatagccgtgtcctaggaggggtgccagtcacctgggagctgttcaagacagcatttttggaaaggttcttccctagagagatgaaagaggccaaggttgaggagttcatcaacctcaagcaaggatccatgactgtcagggagtattccctgaagtttgtgaagttatcaaggtatgtacttcccttagtatttgataacaagaatgatgagagtacttaactttgttgaaatcatccaggtatgctactcccttggtttctactagcagggaggagatgagcagattcctcacaggaatcaatggagacctggaggaagattgtcgggctgcgatgctccatgataatatggacctttctagattaatgatgcatgtccagcaggtagaggacagccgaaagaggagaggtgtacgtgatgttaggaggcctaggcctcaagatcaggcaggtcccagtcatggaggccatagaaacaattttagcgtccgcgagcagcccaaattcaagaaggggcaacagagtgctggaaattctgaccctcagagaaatacaacgcctagaggaggcagacccgaacccaagaggggcaatggaggtgagatgcagcgtccaaggaagacttgtactaagtgtggccgaatgcaccttggagaatgtagacagggcactaatgcctgtttcggttgtggtaagagtggacacatggtcatagactgtccccagaacagaggtcaggctgggggtaatgctcagcctaggcctaccccacataatgcagcagcagccgaacctccgaagatgaacagattttatgccttgaaaggtagggaggagcaggagaagtccgctgatgtggtcacaggtatgctgcaagtattctcaacttctgtttatgctttacttgatccagggtctacgctttcctttgtaactcctctgcttgcccttacctttgaaatactacctgaagttctgcatgatcctatagttgttagtacgcctttaggagaaaatgtgagaaccgaaagggtatacaagaattgcccaatagttgtgagtggcaaggctatgtgtgcaaacttgattgagttacccatgcatgattttgatattattcttggcatggactggcttcacagccattatgcttgcttggactgtcgtagtagagtggtgaggtttcgtttccctaatgaagaagagttagtctgggaggggtacaatccgattcgtcctaaccccttgatttcaaatcttaaggccaataaaatgatggccaaagggttattatgtcatctagtgagtgttaatgatttagatcatgatgttccttccatagactcggtgcctgtagtaaatgaattcctagatgtgtttcctgaagatttgcctggagtccctcccattcgagagattgactttggtatcgacttagaacctgatactaaaccaatctcaattcctccttatagaatggctccagcagaactcaaggagttgaagctgcagttaaaagatctcacggataagggtttcattcagccgagcatatccccttggggcgctccagtgttgtttgtaaagaaaaaggatgggacccttagaatgtgtatcgattatcggcagctcaacaaagtcactataaagaataagtacccacttcccagaattgatgatttgttcgatcagctccaagggtctagtttcttctctaagattgatcttcgttcagggtatcatcagcttagagttagggatagggatgtcccaaaaacagcttttcgtacccgttatggtcattatgagttcttggttatgtcattcggtctcacgaatgcacctgctgcatttatggacctcatgaacagagttttccgtgaataccttgactctttcgtcatagtattcattgatgacattctcatctactctaagaccaaggaagagcatgaacagcatttgagactaaccttgcaggtacttagacagcatcagctgtatgccaaattcagcaagtgtgaattctggctgagatcagtgaccttcctgggccatgttgtgtccgatcaaggtgtagaagtggaccccagaaagactgaagcagttaagaaatggccaaagcctcttacacccaccgatatccgtagctttctgggattggctggttactaccgcaggttcgtggagggattttcttccattgctgccccacttacaaccttgacaaagaagaaatccaagtttgaatggacggacacttgtgagaagagtttccaggagctcaaggacagactcacttcagccccggtgcttactctgcctaagagtggcgagaattacactgtctattgcgatgcatctagggtcggtttgggatgtgttcttatgcaggctggtaaggtgatagcttatgcttccagacagctcaaggttcatgaaaagaattatcccactcatgacttggagttggcagctgtggtgtttgcgttgaagttatggaggcattatctatatggagtacacgtggatgtgttcacggatcataagagtctccagtacgtgttcacgcagagggagctgaatctacggcaacgcagatggttggagctgttgaaggattatgacatgaatgtgcactatcatccaggtaaggctaatgttgtggctgatgctttgagcaggatgagcatggggagtacaacccacgttgaggatgagaagaatgagctagtgaaagaggtacacagactggccaggctgggtgtacggttggttgactctactagtggaggtgtatcagttcaccctagttctgaatcatccctgatagtggaagtcaagaagggtcagcatctcgatcttgtgttgatggagatgaaggactcagtgttgttaaaaatgaatgagtcttttgctttgggagatgatggcatacttagataccagaaccggttgtgcgtaccagatgtagatgatttacggaccaagattgttacagaggcccatggttccagatattccatacatccaggttccacaaaaatgtatcatgatcttaagcagatttattggtggaatggcatgaagaaggatattgcagactatgtggctaagtgtcctaattgtcagcaggttaaggcagagcatcttaagcctggtggtctgactcagattgttgaggttccgacttggaaatgggaggccattaatatggacttcgttgttggtcttccgaggactaggaggcagcatgattctatatggattattgtggacagactgactaagtctgcccactttatccctgtgaagtccacttacagggccgaggattacacgagactctacattgatgagattgtgagatggcatgggattcctttgtctattatttcagatagaggagctcagtttacttcgcatttttggagatctttccagaaaagcttaggcacgcaggtgaaacttagcactgcctttcatcctcaaacagatgggcaggcagagcgcactattcagacattggaggacatgttgagagcgtgtgtgattgactttagaggtaattgggatgaccatctacctttgatagagttctcgtataataatagctaccactccagcattgggatggcaccatttgaggcattgtatggtaggaggtgtagatctccagttgggtggttcgaggttggagagtcatctattttgggtccagagatcattcatgaggccttggagaaagttagaatgattagagacaggttggctaccgcttacagccgacaaaagtcatatgcagacaacagaaagcgacccttagaatttaacgttggtgaccaggtttacttgaagatatcgcctatgaaaggtgtgatgcgatttggtagaaaagggaagcttagtccgaggtatgtggggccatatgagatcctacagcgcgtgggtgaggtggcctatgagttagcattgcctgcggagctagcttctgttcatccagtctttcatgtctctatgttgaagaagtgcctaggtgatccagcatcaatcctacctgtagaaggtttgggggttggtgaagacttgtcctatgaggaagtacctgttgagatcttagacagacaggtcaagcggctgaggaacaaggagattgccacagtgaaggtattgtggagaaaccatcttgttgagggtgctacgtgggaggctgaggccgacatgagatcccgatatccacatcttttcaactcttgaggttaggcttcctactcgtaaggctatagttccttatctcttcatatttgttgctattggctgattgtacatagcaattaagttatgatctcattggcattatgaggtgaaatggtagtgtcattcggggacgaatgttcctaagggggggataatgtaacgattcaaaaaaaaagagaattatgtaaataagaataaataggtatttaagggcataattgtcctttcacgttttaaatgaataaataaataaataaataaaacagatttgtatttatttattttaatgttatttgactaattcttgaattagtctcctaatccaattagccctctctctctcacgcttctaaactccctctctcacgttctccatcttcctcacattatttctgccaaaatatcaataattttcatgcttgaagaactcacaaaaattttttttaagcaaaagaaaaagtaatcaaaacgtcaaggctaagagaggtatactttgaagtgaattgggagtggtttggaggagttttccgggcagcaacattaaagtttgaacatcgattaaggtatgagtttctctcatggaattctttctccaagagtactttctttcggacgtttcttaaactcttgaaactaaggttgttccccttcgtatgtccttgtccttagctccctaatgaatttgtaggatgggtatgttgtgctgctagatttttgcatgaatgatgtgtttaaattaaatatgagtgtgtttatgtgcgggaaatcgcgataatgatcatcagaatatgaccggaaaaagttgatgtatgggtgtgtatagggcagtgttttaggcattgttttggggtatataagttgtttatttatcatgtattttatgtgtgaaatgggtgtgcaatgtgatgttcattttgatgaagcatagtgaagtgaatgaaccatgaaatctccctaagaactaatgtgaaacttgatgaaaaagtgcagaaaaaatagtggaataaatttccaaaaacatagaaataggtttaaaaagaatctggaaatttttggatgtcaaagaattaaaaaaaaaaaaatagaggggctgtgggggttcgaacccaccacctcacagcctcctcttcagcgaaaatgagaggaaaaataagggggctgtgggggttcgaacccacaacctccctattcaagcgaatttaattaaaaataataataatagtaaattaaaattctaattaaagttggaaaattaattctcttatgtaaacattgagatttaatttagaattttaattaaaaatagaatattaattcttttatgtaaatattgagatttaaattggaattctaattaaattagaaaattattctttcatgtaaatgattgaaatttaatttagaattctaattaaaatagaaaatttattatttcacgaaaatgttgagacttaacttagagttctaaatttatgaatattagaacaaaaatcaatgaaaaatataaatgatatccaaataattcaaaatttgggttctcgtgtccaaacctccgtattgatacataagtcatacgtgagtgaaatattcaagaataatgtcatctacgtagatcaaaaatcaaagatcttggcatatatacaagatacataagtcttgtaatacataatcttagaaaaacaagaattcacttaacgaactataaatgaagcctcatggcttgtatgtatagatatataagtttaacatacgttcaagaataagtgaacctaagatatacgtaatgaaatgaagaatgtggtgacaatcatgatgtgaggttaatgcgtatgatgagagcaatcttaaatgagcttaagtaaatgttaccgatacatactcaccaatgagagtgtaagataatgaagagaccagtctctatgaatactctaataaaaatattgagtttaaaacacttaatactaatgatgagatgagaaatcatctattgagctatgatgtcttcatactagaagcaaacttctatgatgtatgagttgcatgtaatggaactttataccgagcaccgataggctagctatgagtggtgatgccttctttcgggaagggcggaggttcacgtaattctcatgagatgagactgtccggcttgccgggtatgggtctccacacatctcctagtctttgaacctatattgccactatagggatctggcggggttaaattcccatatacgctagcatgttatttgaatcgctttggccggtgattccacctcttttcggtgtggggaagacactggattttatgatgctcacatgatctatgtcggttaaagttaaagttcccaatgaatgaatgaggccagcctcaaatgaatcatataaagaaatgaatgataccgaaggtgttaggataggataatcaagaggtgagctagattcaggtaatgacattaggtcattcctgatcattgcacagcaaacccgatgaaagtcttaaactacatcctaggtatagctggtgttcgcactggcctatgaatgaattgaaatgaaatacgaatgaatgagtgaagcagactctgtgtttgctaaagaaggctccctagttgaggtcccatatgttgagccctcattttggaaagtcttaaagttaagtctatgataataaggtctcatggtatacgaatgaataatatgaaagaaagtatgtgttatatgttatgtgttatatgaatatgttatgttttgtgtgctatacgataattataatgatgcatgtcactctcatggcataactttcccaatctcaatttggcaagtccactgacttgacttccaaaaatcatgttgttaggaaagagctattcttcctcatgcatgtccctggtgtgtacttgcatatactcatacttagtacaagtgtgtactaattccatacgaacatctatttttaggtgcaggcacaggtggacgctagagctacaggttcgttgttgcagctatccggacatcagtattcatccggagtttggtaggtcctcatgctttcgaggatgctactgttttacattctagcgtagttttagagttgagctagcggaacatgttccactagcgtttctttcctgttttggttcaaactttgtattggtgctattttggccgatatacaattaatacttaatgaattatttctttcagttgcttatctcttaaatgttagatggttgatgatgaacgattacaaaatgttaagaatgttcagcaagtatgattaaagaatcaaaaatttcaaattttccgctaaaattaatctatgtaaagtaagaatgacgtaagcaggcttgtctgcgacctctgagaggtcaacgacgccggtctcgtctggggtctagattccggtcgtgaca
>TomPeToGS2_10-228
tgttatgcctcgtatttttttatatacgtagtgcgcatcgtgatctagaagacgtaaagaaatattaggcaaggatgttatttccaaatgtgatattaagtatgagttggctaatgtaagtgccattaaatttaagtgagggattaattagtggctaatttggactgatttaattcaatgggccccaccactcaaggcaaaaaaattaaaaagggatcagattgtgggctggccttagtggacaggtgtagaggggggctgcctccacttcatactattaaatgaggtggagaaatccactccatgctatataaagtggtgaaatgcattgctgcatatcatcttcttcttcaccacttgtcttaggcagccatggaaatggagaaaccaaccctgcaactcttggccagcagctgcaaataatttggttagtaatctccttgtttggtgtgttaattctttagaatacccttgttaattatccattaattttaagaagggggcgtgaccagtagcttaggaagtttgttttagttattgaatgtactaagtatgaatggaaaccataatcggattattagtggtgtcgtgttggtgcttgggctgttttgactaaagcaaactgcaggaaaattctgttttggcattatgtatatgttgaatgtgattatgagtatatactccaaaggatgaatacgataaggtagatgtgttacgaattataaaacgagttatcactcggtgtgtcgttgcttcgctgatatagttgccgagatggaactgttttggggagggggctgtttaatatgattctttgggttatatgtgttattggtattgttgtggataatttggattgttgtcggattgggacgaagtaaggaaaataggggaggtgctgccgaattttcgttagattattagctagcttacaagaaagtaaagcacgatgtttatctaattgcggcacgattgttgcttgttatagattaatagcttgagcagtaaatattggacgtgcggctcgattatacggtatgtaacgctgtcccttctttctttgcttggcatgacttttaaaaataagcgaataacggacagatttgatacttacctctaaagcgtctaggtgatgtatattcttgcttccacaattattcctctatatatcggttatgtctaaggctatgatgatctctaatatctatggtaatgcttcttagagtcattgaaattttacgttttcatatcgtattaaaggttcataatcttgataaaatattaatctttggtaatactctttgctggttcacgttgattgttctattgagttataagaaatgattttaattgcatatggttgctcacaatattctgctcgtgcatagagtcatttatcatttcaccgagtcccgggccgggtaatgttcgtgcggagtttcttgcatatgtcaccgagttcctcactagagggccgggtatgtatattatatatatgattggtgatgaggatggttatgatgatgatgatgacggagatgacgtgatgattattttgccgagccccttactagggaagctgggcaccttaaatgttaaatatatgcatgattttcacttaaaaagtatatgtgtagcgatattttgtttcgagttgccacattggtatcctgtcatctttaccttatgctttacatactcagtacattgtccgtactgaccccccctttcctcggggggctgcgtttcatgcccgcaggtgtagacgcgcagttcggtgatcctcccgcctaggatatctactctgctgattgggagagctccactgttccggagcccattcgttttggtacataacttttgtgtagtcttttgctcgtctatgggtatggcggggccctgtcccgtcgagtttcactaatgtacccttagaggtctgtggacattatgtgggttgtatatatatgttttggataatggtctggacatggtttgtttgggatgtccgcttgtacaggggcagccttgtcggctgtgtacatcattatgctttgaatagtggcggccttgtcggctcgcgtatgctgttatggttgaatggttatgactccttatgagacaggtcctcttatatatatatatatgacgttggggttggcttgatttgattaaattccatattgtcttagtttcagttggtcatacttagcaggtttgtatgtcggtgtccaaaacgggcactaatcacggcctatcgggttgggtcgtgacaaagagtggtatcagagcggttcttcctcggaagtgtctacagaccgtgtctagtagagtcttgtttatcggtgtgttgtgcaccacatctataaacaggaagctacaggacatttatgatgtcattctttcttcttattctagatcgtgcgatagagcgatattaacaggataatccctctctaacgaatccatgtgttttcagctatgcctccaaagaaagcgacagccgcccagaagggaaaatcggtagcagaaggtactagtcagacccgaagagttactagggcccgtgcccagtctatgcctggtattatgctccagtcggagagctctgctacacccccaccgccagaagagcttagagcagcagcagctccagttcgggggacaccaccagcccccgaggccccaacatctgaacctccagctcctcagtcaggggcggaggatagggccatgagagatgcggttcaattgctgactagattagtggcagatcaggctcgcaggcatggacgaggagttgatcatgtggacagatctgatagcttaagggctcgtgacttcttaagttgtaatcctccagagttctttgggtcaaggccacaggatgatccgcaagagtttattcgtcagatgcagcgtacattgaggataatcaaggcttcggagaccgagtctgttgagttggctacgtatcgtttgcgggatgtagctattaattggtatgagtcttgggagttatctaggggtgagggtgcccctccagcggtatgggatgaatttgtggaggcctttccagggccacttcctgcctccagagatgaagcgagctagagtcgataaattcttgcgtttgaagcaaaatggcaggagcgttcaagagtatagcctcgagtttgattcattggctaggcatgcgcctactattgtggctgatatggcagatagggtacatcgttatgtgatgggattggatcgttatctgattgacggttgtatggcagtgactcttcagccaggtatggacattgctcgggtgcaggcatatgcacagggggtagaggatcggcaccggggacgtcagccagatagagattataatagaggccagcataagagggctagatcagcaggttatcctgacgagtttcaaagcaaggcagtctcagcagcatgttagattttcttcccagccagcacagagtgcacccccacgtttcatgggtagggggttcgatcgtatgggatattcagaacctggtcagagctctagggcgtcagggtcacagatgggcaggggtttgagccagtcgaggccacctttgcctcggtgttctcgttgtggtaagtcccatcctggggaatgtcgttgggctacaggtgcgtgtttttcttgcggacgtcagggccatactatgagggagtgtcaccttagaggtagtgcaggtggtatgacacagcctacagggtccattgctggttcatcttcttctgtggctatgcgccctacggggcagggtattcaggcaccagcaggccgtggtagaggacgtggtggagcttccagttctagcggtccctcaaaccgtatatatgctttgactaataggcaagatcaagaggcgtcacctaatgtgatcacaggtatattatcactattctcccgaagtgtgtatgcattgatagacccaggttccaccttatcatatatatctccctttgttgctagtaggatcggaatagagtctgagttgatagaaccatttgaggtagctacacctgtaggagattttgtcatagctacgcgagtatataggaattgttcagtagctatatatagtcgtcttaccgtagcagatctaatagagttaaatatgattgagtttgatattattataggcatggattggttggctgcttgttatgctaatgttgattgtagaggaaagatagttcgatttcaatttccaggggaaccgattatagagtggaagggaagtacagtatcgccgaaaggtaagttcatttcatacctcaaggccgggaagatggttagaaaaggctatatttaccatctgattcgggtgcatgacataaaggcagaggcaccgactcttcaatcagtcccggtagttaatgaatttcctgatgtattccccgaggaacttccaggccttcctccagaacgggagatagagtttactatagatgtactgccagatacccagcctatatctatacctccttttagaatggcacctgctgagttgaaagaattgaaagagcaattgagggatttgctagaaaagggcttcatcaggcctagtacgtcaccttggggagcaccagtactgtttgtgaggaagaaggatgggtcgctgcggatgtgcattgattataggcagttgaacaaagtaacaataaagaacaggtatcccctcccaaggattgacgatctatttgaccagttgcagggtgcaaagtgtttttcaaagatagacttgcggtcaggttatcatcaggtgcgggtaagggaggcagatattccaaagacagcattccggacccgatatgggcattatgagtttagagtgctgtcttttgggctgactaatgctccagcggtattcatggatttaatgaatcgagtatttaaaccattccttgatatgtttgttattgtatttatagacgatattctggtctattcacgttcagaagaggagcatgcagatcatttaaggacggtacttagggtgcttcagcaccagaagttgtatgctaaattttctaagtgcgagttctggttgacttcagtggcattcttggggcatattattggagctgatggtattcgggtagatacgcagaagattgaggcagtaaagacttggcccagacctacgacacctactgaggtacacagctttttggggttagcaggatattacaggagattcgtagaaaagtttgcctcaatttcagtgcctttgacaaggctaactcaaaaggcagccaagttccagtggacagatgcttgtgagcgaagcttccagctattaaaagacaaattgactacagctccagtcctaactcttctagaggggccagacggctatgttatttattgtgatgcttcgggtgttgggctaggatgtgtattgatgcagcatggcaaagttatagcctatgcctcccgacaacttaggaagcatgaaaagaactatcctactcacgatctggagttagcggtcgtggttcatgccttgaagatatggagacattatttatatggtgtccatgtggacatctatacagatcataagagtctccaatatatctttaaacagaaggagctgaacttacgacagaggcggtggttagagttgctaaaggattatgatgttgatattttatatcatccagggaaagcaaatgttgtagcagatgctcttagccataagtccatgggtagcttgacaaatgtacaaccagaagggagggatatggttcgggagattcagcggctatccagccttggagtccgtctagctaattcggaagatagtggagtttctattcgagaggttgctgagtcctcaatcatagatgaggtaaagagacaccaatacaaggaccctattctggcacagtatagagatgcagctcttcaaaaggaaaagaccccatttaaggttacacctgatggagtgttacgatatgaaggcagattgtgtgtacccgatactgcggggctacgacggcaagttatgggagaggcacactctgcccgttattctattcacccagggtcaacaaaaatgtatcatgacctcagatgcttatattggtgggatggcatgaaaaaggacatagcagagtttgttgctcagtgcccaaattgtcaacaagtcaagatcgaacatcaaaagcctggtggattattacaggagatagagatcccgacttggaaatgggagatgattaatatggacttcattacaggcttacctcgcactcaacggaagtatgactctatatgggttattgtagataggctaacgaaatcggcccattttcttccagtcaggactacttattcggctgaagattatgcgaggttatatgtcagggagatagtgagacttcatggggttcccacgtccattatatcagacagaggagctcaatttacagccaacttttggagatcgtttcagaagggattggggacacaggtgaaccttagcacagcattttaccctcagactgatgggcaggctgagcgtactattcagacactagaagatatgttgcgggcctgtattattgacttcaaaggtagctgggatgaccacttgccgctcattgagtttgcctataataatagctaccattctagtatccaaatggcaccgtacgaggccttatatgggaggaagtgcagatcacctattggttggtttgatgttggcgggactaagttaataggcccggatgtgattcagcaagctgttgacaaggtgaagcttattcaagaaagattattagcagcccagagtcgacagaagtcatatgcagataatcggcgtcgagatttggagtttcagattggtgactgggtattcctgaaggtatcacccatgaggggtgtgatgagattcggcaggaaggggaagctcagtccgagatacattgggccttatcagattgttcgtaggataggcaaggttgcctatgagttggatctaccatctgatttggaggcggtacatccagtcttccatgtatcaatgctacgtaaatgtattggtgatccttctagagtattccctgaagatgatattcaggtaacagaggagttgtcatatgaggagaaacccgtggctatacttgatcgtcaggttagaaggttacgtactaaggatagtggcttccgtcaaagtgttgtggcaaaataacaatagggaggagatgacttgggaagcggaagacgaaatgaaaaataagtatccttacttgttccccgtacctgcaggtaattcaattcctagcttgactatattgatagataatgagattatgtagctgtgaggcatctataagttacggaatgcaggttgataggtataacttttagagagacctcgctggaatttgtttttgcaagacgctaacttaacattcgaggacgaatgttcctaaggggggaaggatgttatgcctcatatttttttatatacgtagtgcgcatcgtgatctagaagacgtaaagaaatattaggcaaggatgttatttccaaatgtgatattaagtatgagttggctaatgtaagtgccattaaatttaagtgagggattaattagtggctaatttggactgatttaattcaatgggccccaccactcaaggcaaaaaaattaaaaagggatcagattgtgggctggccttagtggacaggtgtagaggggggctgcctccacttcatactattaaatgaggtggaaaaatccactccatgctatataaagtggtgaaatgcattgctgcatatcatcttcttcttcaccacttgtcttaggcagccatggaaatggagaaaccaaccctgcaactcttggccagcagctgcaaataatttggttagtaatctccttgtttggtgtgttaattctttagaatacccttgttaattatccattaattttaagaagggggcgtgaccagtagcttaggaagtttgttttagttattgaatgtactaagtatgaatggaaaccataatcggattattagtggtgtcgtgttggtgcttgggctgttttgattaaagcaaactgcaggaaaattctgttttggcattatgtatatgttgaatgtgattatgagtatatactccaaaggatgaatacgataaggtagatgtgttacgaattataaaacgagttatcactcggtgtgtcattgcttcgctgatatagttgccgagatggaactgttttggggagggggctgtttaatatgattctttgggttatatgtgttattggtattgttgtggataatttggattgttgtcggattgggacgaagtaaggaaaataggggaggtgctgccgaattttcgttagattattagctagcttacaagaaagtaaagcacgatgtttatctaattgcggcacgattgttgcttgttatagattaatagcttgagcagtaaatattggacgtgcggctcgattatacggtatgtaacgctgtcccttctttctttgcttggcatgacttttaaaaataagcgaataacggacagatttgatacttacctctaaagcgtctaggtgatgtatattcttgcttccacaattattcctctatatatcggttatgtctaaggctatgatgatctctaatatctatggtaatgcttcttagagtcattgaaattttacgttttcatatcgtattaaaggttcataatcttgataaaacattaatctttggtaatactccttgctggttcacgttgattgttctattgagttataagaaatgattttaattgcatatggttgctcacaatattctgctcgtgcatagagtcatttatcatttcaccgagtcccgggccgggtaatgttcgtgcggagtttcttgcatatgtcaccgagttcctcactagagggccgggtatgtatattatatatatgattggtgatgaggatggttatgatgatgatgatgacggagatgacgtgatgattattttgccgagccccttactagggaagctgggcaccttaaatgttaaatatatgcatgattttcacttaaaaagtatatgtgtagcgatatttgtttcgagttgccacattggtatcctgtcatctttaccttatgctttacatactcagtacattggtccgtactggaccccccctttcctcgggggggctgcgtttcatgcccgcagggtgtagacgcgcagttcggtgatcctcccgcctaggatatctactctgctgattgggagagctccactgttccggagcccattcgttttggtacataacttttgtgtagtcttttgctcgtctatgggtatggcggggccctgtcccgtcgagtttcactaatgtacccttagaggtctgtggacattatgtgggttgtatatatatgttttggataatggtctggacatggtttgtttgggatgtccgcttgtacaggggcagccttgtcggctgtgtacatcattatgctttgaatagtggcggccttgtcggctcgcgtatgctgttatggttaaatggttatgactccttatgagacaggtcctcttatatatatatatgacgttggggttggcttgatttgattaaattccatattgtcttagtttcagttggtcatacttagcaggtttgtatgtcggtgtccaaaacgggcactaatcacggcctatcgggttgggtcgtgaca
>TomPeToGS2_4-78
tataatgacccttcttgtcatttttagtgttttatcttctgtacatcatttagagcattcctatagcgattccaagttatttatgacttgctgtgactgttagatcggtcacctagtcattcgtttggttattgagtaagctttagtatttttggagcttatgaaccttgaacaatcattttcgatcaaaagttcaagaagatgacatcagaatccaattttgacgattccatcagttccggaagggtcattttagtctagtagcattgtcgacatgactcccaaagtttttagtgtgagttggtgtgattaggcgttttaactttaagtttaaaagctaagtttgacttaagtcaacattctgagtaaacgcgctcggatgagaatttcatcagcgcggtcagctccggaatgtcgagtttggtctagtttgacccttctttcgggttttgagggtttttatattttccgagcccttttgtggtttttaacttaaaatggccaatggaagtgggacccacattttatcgagatgacctctgatgaaaatttcgactgcgtctttgagtccggaatgttgactttggtagggtagcatatctcttttatttttatcaggttccgaacagattccgagcacccgtcggagactttaaagaaagtaggcaaagctgaaatctggtgcagccctttaacgaccaaaaattggggttttaacgaccagatttttgggtttattagcgaccaacttcgtccttataaaaacccaattttcagcctttgtgtcttactttgaaatttcgatattttgagctatacaactccaaattgggcaattcaaaaggctaagttgtgagattttttgagagcaacgcattggtgagcttggaatccgatttggggatccgatttgaggtaatttttgtaatttaactgctgccatagctcattttcgagctcaacttttgagaaattttagaaggtgattccttggccattttaggtccgaatctagtgattcaagagcctatattgtggggtatttcgtgaggatcgtcgtggtgtgattggttttggctgttggaccttcatttttggtaaaatcttgtaagtagctgctgccattttttgctgattttaagcttagattttgggttttttttgttgcatgttcatgttgggactgtcttgagtcttgaattgtgttacattatggtacacaagttccgagagttatttaggaattttatttggggttaattcttgatttttcaatgcggatcccactttttccattttgaccacgaaattgacccgtctccgtttcttgcaattttagtgtttaaatgaccgtaataacgttttgactctattactgatagtgtatcaacatttcgaggccttttagaaagtaaaatatccagggaagtgaattttggacgcgtgatctgcgttcaggtaggctacagtttctcttcttagattgaactcgaacatgtgaatgcatgttgattagtttggtttgggttgggtagttattggatcatgcataggtattaaaaatcatatttttggcctttttctgagaattatcaggtaattgtgaacatgtttattgttattaattgaccttctttgctatatcgattacttttatgtttgattactggttatcagaagtatgttgggccttagtttaggtttgactagggttttccttagaaatgcatgattcaaagtcggtaggacttagtttagccccgacgttgctcggcctgcttaaatccttgtagactgatgtagcagacttgagtctgatagtttagtatttagctagacgatgagctcgctccagcaatagttactcttatttctttgatgttacggcttctcgagtttcctcagtgacaataaattttgctccgtgattcaaagttgagtttcgattcggctttaagaacttacattgattagctaagtttggatggtgttccacgggtatatatgattatgggtagataaagactcttttagcatctatattgacatctttgttgggtatctggatttaaggtccggcctcgaccatccacatacttatgtagagcatccggttagaggtccgatctcaagtatgtagagcatccggttagaggtccggtctcagttacttatattttgcaattggctacttgtgtaattctggtgagcatccggttcaaggcccgacctctgtaccgtcaaattctactttttggttcggtgttctttagcctcgagttctattctccttaagttatagttattttgtgtactcgtcgggcttatgggggtccgttcgggtttttatttaaacttgcgcatgagtgtaccttctgggcttatggtgggtccagttaggtgtagttagcttatttatattaatttagttagatctttatacactcgtgtgcattattgtgttacttagccttccgttcttgacctctagttttgtgattccgtcttttcgaagtgctttacttttctagttcaatcggcctatgatgcctactgggtacttgttatttggtactcatgctgcgctctgtatctattttcgtgatgcaggtccgagcaccagtagtcagcgttgatcgagtttggagcatttctgttttggagacaggggtgagcacacaactttttgtactatttcagtctccatctgtttatataaagacttgtcttttacttttgagacagtctagtttcggtggtcaactgttgggacttgtactcgttttgttggtagctctatattagtgatttccaagctctggaagggatgctttattgtagtaatgttttggtttgcttatgttgttatagtaattttgcttagtcttgtttagtttctaccctcacacccattacgtgttgttttgggttgtggtttggcttacctactggtgggttatagtaggtgccttcattgctcgagaaattgggttgtgacaagttggtatcagaggcctaggttcaacggtctcacttttacagagctaacgtctaatagagtcctgcggatcggtgcggagacgtccgtaacttatcttcaggaggctacaggatgtatttaggaaaatatccattttgtttcaaattcgtgcagtgtgtgtcttgtttgtttcttaaaatctcagttgtttcaatctattacaggatggctcgcatgctaggaggtgcgttcgggggagatgcactcggagcctcagcttggggtagacgtcgaccccgaggtcgaggtaaagccgcagcaccgacctgggatagggaggaggagcctcatgcagcgcatgtaccgccacagccagtggggccggggccagcccaaccaccacccgtaccagttgcagcacctcatcttattccctattgactcagatattagcagctattggggatatgcgataggcaccagcactagtagtaccaacaccaacgctacaagatcagccgccaccagttcatgtggccgccccaccaggcttagaggttagagagatgccactgcaggatcagaagatgtttggggtatttcagaggttggcaccgcctatattctcaggggcgattggagaggacgctcacgagttccagctcacttgcaaggagcagttacagtcattaggatttttagagttgataggagctgactttaccactcatcagttccgtgggccagccaggcagtggtggcgcacgtatcgagagtcgaggccagttggatctcttcctatatcttagagtgagttctcagaggctttcttggcctggttcatgttacggagcgtcagagataggcttcgtgatcatttctctagattggagcagggatctatgactgttttagagtatgaggcgaggttccatgagttgtatcgccatgctactatgatcctgcccacagagggatagagagttcgttgttttgtacgtgggttgcgataccgtttgagggttgacacagagcatatggttttagctggccattctttcttgatgtggtcgatcatgcctgatccatggatcatattcatcgtgaggcccaagggggcagcgataagagggcacgctaccagggcagctatagcgagtcgcagactagggggagggacttatatgataggccacgtcagaggttccagcagggtcagaccagtcggcctattcaggcgacattacctgtttctgagggaggccaatatcagcagagtggtcctagtacaggccaaaattcgaggggatcagattcctttccttcatgctgcggtcgggttactacagcgcgttcaacttcgggtgttatgactgtgttgctcttgaccattggtctagagaatgcccttggcgaggtcggggggcgattgtaccagcttcacctacttctaaaccagtttcagccgtgtcttctttggctagaggaggtggtcagattcaggaccgtcgagagagtcgacagggtaccaggggtggagctcagggaggcaggtcaggtggtagactgggtgcaccaggtagaggtgctcagggccatttctacgcaacccctgacaagggcggcggttgaggcatctaacaatgtcatctcaggtacgcgcttcttatgccatcagtctactacaatattatttgatctagagtccacattctcatatgtatctatttattttgctccccgattgggtatgaggtccaagtctttcgcagagccggttcatgtttcgaccctggtaggtgagttcttagtagtggatcaagtattgcaatcttgcttagtgactatccagtgttatgatactagatcaaatcttattatgctagatatgattgattttgatgtgattttggtcatggactggttgtccccatatcatgtggtcttggattgctatgccaagactgttaccttatccatgcatggtgttcccccgatattgtggcaggctacttatagtcacacatcgacggggataatctcttttattcgagctaggcggttggttgcttctgggtgtttagcgtatttggcccacatcacagatgtgagtagggagggccgttcagttgactcagttcctgtggttagagagtatgcagatgtgttccctacagatctacttggcctacccccagagcgtgacattgattttgctatagatttggagcctggaagccgtcctatttctattctgctttatcggatggctcctgcagagcttagagagctcaatgttcagttaaaggacctcttagaaaaggggttcattcgtccgagtgtgtcgcctttggggtgctcatgttctgtttgtgaaaaagaatgatgggactttgaggatgtgcattgactacagacaactgaacaaggtgacagtgaagaactgttaccctctgcctcgtatagatgatttgtttgatcacctttagggtgctgccgtattttctaagattgatttgaggtccgggtactatcagccgaggattagagcagcacacatccctaagactgcatttaggactcgttacgaccattatgagttccttgtgatgtattttgggttgactaatgccccaaccacctttatggacttgatgacacgtgtgttcagtccataccttgattcatttgttatcatcttcattgatgacatattggtatactcgcagagctggagtgagcatgaacaacatttgaggatagtgctccagactttgagagatcagcagctttatgccaagttctcaaagtgcgagttttagcttgcatcaatagcattattggggcaagtggtgtccaaggagggtattaaggtagatccgatgaagatttaaactattcgtgattgggacagacccacttcttttactgaggttcatagctttgtcgagttagcgagttactacaggcattttgttgagggcttttctactattgcaactcatttgactcggttgactcgccaggatattccctttgtgtggtcggaggagtgtgagatgagctttctgaagctcaaggagttgcttactagcgctcctatattaactcttctgattgagggcgagggtttcacgatttattgtgatgtatctggtgttggtgtgggttgtgtattgatgcagcatgaccgggttattgcgtatgcgtcgaggcagcttaaggtccatgagcgcaactaccccacctatgacttggagttggcagcggtagtttttgcgcttaagatttagaggtactacttgtatggagttcgatgtgagatctatactgaccacaagagtcttcagtacatcatgagccaaagggaccttaattcgaggcagcgtcgttggattgagctcctgaaggattatgatctctccattctctatcatccgggcaaggcaaacgtggtagcagacgccttgagctgaaaggcggtgagtatgggtagtctagccttcttatcttcaggtgaaagacccttggctttggacattcagtttttagacaatcgcatggttcaattagatatctcagattttagatgcgtcttggcgtatatgggagttcagtcttctttgtatgataggatccgtggttgttagtttgaggataaggccctagggtctgttagagaccgagtgttagcgggtaatggtgatcaggctaccttagatcctgatggagtgttgagattcgccggtcgcatttgtgtccccagagttggagatttgatacagttgatactttctgagcctcatgagtctagatattctatccatccgggtacaacgaagatgtatctagatttgagacaacattactggtggagtggcatgaaacgagatattgctgactttgtttctcgttgcttgtgctgccagccggtaaagactgagcattcgaggcctggtagtgaatttcagggattacccattccggagtggaagtgggaccacattactatggattttgtggctggtctaccgaggacttttagaggagttgatagtatttgggtcatcgttgatcgattgaccaagtcagcacatttccttcccgttcaatcttcatttagtgctgagaggttggctcgtatctacattcgggaggtggttcgacttcatggggtgccagtttctattatatcagatcggggttctcagttcatgtctagcttttggaggacctttcaggatgagttgggcacccgggttgacctgagcatagctttccacccgcagactgatggccagtcagagtgcactattcaggtcctcgaagacatgctacgggcttgtgttttggagtttggtggtcaatgggaccagttcttgcctttggaggaattgcatataacaacaactaccattctagcatttagatggccccgtttcaggccttgtatggtaggcgttgtcgctctccagtgtgctggttcgagtctacagagcctaggccgcgaggtacagatttgattcaggaggctttggagcaggtgagagtgattcaggatagactcaggacaactcagagtaggcaccagagttatgcgaatcgaaagcgtcgaactttgagattctctattggtgatcatgtatttctccgtgtgtcgcccatgaagggtgtgatgtgatttgggaggcggggtaagcttagccccaggtatattgggccttttgagatacttcggacagttggggaggttgcttatgagttggccctacctccagcattttcagccatccatccagtttttcatgtctcgatgctacgctgatatattcctgatgagtcccatgtgctcaagtatgatgcaattgagttggatgatcatttgacatttgtagaagaacccgttgccatcctagcaagagatgtgaggaaattgcgctcgagaaccattcctattgttaaggtccgttggaggcatcgtttagtcgaggaggctacctgggagaccgagcaggagttggagagcaatttcccggcttgtttgagccttcaggtacttcttgacccttactttcgcggacgaaagttctttttagtagtggatattgtaatgacccttgtcatttttagtgttttatcttctgtacatcgtttagagcgttcctatagcgattccaagtcatttatgacttgcagggactgtcagattggtcacctggtcattcgtttggttattgtgtgagctttagtatttttggagcttatgaaccttgaacaatcattttcgatcaaaagttcaagaaaatgacatcagaatccaattttgacgattccatcagttccggaagggtcattttagtctagtagcattgtcgacatgactcccaaagtttttagtgtgagttggtgtgattaggtgttttaactttaagtttaaaggataagtttgactttagtcaacattctgagtaaacgggctcagatgagaatttcgtcatcgcggttagctccgaaatgtcgagtttggtctagtttgacccttctttcgggttttgagggtttttatatttttttgagcccttttgtgatttttgacttaaaatggccaatggaagtgggacccacatcttatcgagatgacctctgatgaaaatctcgactgcgccttcaagtccggaatgttgactttggtagggtagcatatctgttttatttttatcaggttacgaacggtttccgagcacccgtcggagactttaaagaaagtaagcaaagctaaaatctggtgcagccctttattgaccagaaattaaggttttaatgaccaggtttttgggtttattagcgaccagcttcgtccttataaaaactcaatttttagcctttgtgtcttactttgaaattccgatattttgagctatacaactccaaatcgggcaattcaaaaggctaagttgtgagaattttcaagggcaatgcattggtgagcttggaatctgatttggtgacctgatttgaggtaaattttgtgttttaactgctgtcatagctcatttttgagctcaacttttgggaaatgatttcttggccattttaggtccgaatctagtgattcaagagcctatgttgtggggtttttcgtgaggatcgtcgtggtgttattggttttggatgttggaccttcatttttggtaaaatcttgtaagtagctgctaccattgttgctgatttttagcttagattttgggttttttttgttgcatgttcatgttgtgactgtcttgagtcctgaattgtgttccattatggtacacaagtttcgagagttatttaggacttttatttggggttaattttggatttctcaacgcggatctcactttttccattttgaccgcgaaattgacccgtctccgtttcttgcaattttagtgtttaaatgaccgtaataacgtcgtgactctattactgatagtgtatcaacttttcgaggccttttagaaactaaaaggtccagggaagtgaattttggagcgcacgtgatctgcgttcaggtaggctacggtttctcttcttagattgaactcgaatatgtgaatgcctgttgattagttgggatttgggttgggtagttattggatcatgcataggtgttaaaaatcatattttcggcctttttctgagaattatcgggtaattgtgagcatgtttattgttattaattgatcttctttcctatattgattacttgtatatttgaatactggttatcagaagtatgttgggccttagtttaggtttgactagggttttccttagaaatgcatgattcaaagttggtaggacttagtttagccccgacgttgctcggccggcttaaatccttgtagactgatgtagcagacttgagtctgatagtttagtatttagatagacgatgagctcgctccagcgatagtcactcttatttctttgatgttacggcttctcgagttacatcagtgacaataaattccgctccgtgaatcaaagttttcgattcggctttaagaacttacattgattagctaagtttggatggtgttccacgggtatatatgattatgggtagataaagactctttcagcagctatatcgacatctttgtcgggtatccagttttaaggtccggcctcgactatccacatacttatgtagagcatctagttagaggtccggcctcagttacttatattttgcaattggctacttgtgtaattctagtgagcgtccggttcaaggcccgacctccgtaccgtcagattctacttttttgttcggtgttctttggcctcgagttctattctccttaagttatagttattttgtgtactcgtcgggcttatgggggtctgttcagtttttttttaaaacttgcgcatgagtgtaccttctgggattataatgggtccagttaggtgtagttagcttatttatattgttttagttagttctttatacactcgtattcattattatgttacttagccttccgttcttgacctctagttttgtgattccgtcttttcgaagtgcttcacttttctagttcagtcggcctatgatgcatactggtacctgttatttggtactcatgctacgctctgtatctatttttgtgatgcaggaccgagcaccagttgtcagtgttgatcgagtttggagcatttctggtctggagacaaggttgagcacacatcgttttgtactatttcagtctccatctgtttatataaagacttgtcttttacttttcgagacagtctagtttcggtggtccattgttgggactactcgttttgttggtagctctttattagtgacttccaggctctgggagggatcctttattgtatttatgttttggtttgcttatattgttatagtaattttgcttagtcttgtttagtttcgaccctcacacccattacgtgttgttttgggttgtggtttggcttacctactggtgggttatagtaggtgcttcatggctcgagaaattgggtcgtgaca
>TomPeToGS2_4-90
tgtaatgacccgcggggttatttttggaaatttgaattattcgtataacttgagttaatttatttatgattgattgtaaataatggaattaatagatagttttggactaaagtgatcttttatttaagatcctatactattagggtcatgtattaaaaaaataagttagtgtattttgtcagtttttaataaactattaattgataaaataaggggaggcagaaacctacctaagtcgacgcacacgagaggttttctttgatcttcaggtaacaatccatggtactttgacgtaattatttttaatttgtcaattatgcgtgataaatgggatatgatatgaattcaagatctgggtttattgagaaattaaggcacttttttagtgcaatttgagccagccgtaaacggtgatagttgaaggccatctgaaggctattattagtagcattagagaaacaatgaaattgtataaaacaataaattacgtgctaaaattattgagtgaaaaaaattagtagttataatttttcgtggctaactggtacgttaatgtttctgggaaactaagagaaagaatggagaatatttgaattggccataatgagccaatgattggtcataatgagccaatcattggatggaaaaaaataattaaaaaaataaaaattgttaaacagaagaacaaaaaaaaagtaataataataggggttcattagcactattccaattaaactagtagtgcaaagtttaattttactgtgaatctaattttgataggtaggcatggtaattaaatattatatgtatggtgttgaccgaatgtcattcgaattatgatagtggaaaagaaataatagaaatttaatcctaggcttgaaacttgaaaaaaaaaattatgatagaggaaattttaattgacatcaagaattacaaacttgattataaatttggtgaatttttaggtcaaggttaaacacaaataaataaataaataaatgtgggtattgttagtaccgaaatcttatagtgaatatatatacttcaataggttgcatcgattcggaagttcaacgaaaagggaaggctcaagtctcagactgattattcgattgactaaggcaagtggatttctaaacccttgttaagcgtatgaagttcgtgtatttccttgtgtagtgttgagaatgacttggagacttgttgattatttgttggtgttgtattccttgttgtttattgcgctttgttatcaaaatggttatctcctcattttcattgagcatgtcaattgcattgtatctgagacatggatgtggtaagaggatgtaccatttcgagggtcgtatcgcgcgccgcgatggatattatatttcgagggacgtatcacgcgccgcgaaggttactattatcgagggtcgtgtcatgcgccgcgatagatgcatggacagatatgtcccccatgggtcccggactgagagacagcgggtgcgtatcattaagaaagacatgcatcacgatgtttgacattgcatctcatggtattgcacattttattattgatgaacttgaacacgtgttttgctgatattgtgattgtttctctgtgaagcttgtgactgttgaatattgagttgttattgagaatgtgtaaaatgatagagtgtggttattgagttgtgtgtttggtaaaccgttaagctgtagcgtggaggtttagatagggcgtaaggagtacccgcattttgttcacttaacttgtgtttagaggtttgcttgttgggtaccgcgtggtttagtactcaccccttgcttctataaattttgtaggttacgagcccggatcttcgtgatacctgtcattctttttgttttcgaggcatcttgtggagggttgtgaggtgaggtagctgcttgtcatctcagcgaactttcctactccagtttatgactttgtttttacttgaaatacaactttattttagactttatttttatttcaattctaatatttacattagaggtttgtgcacgtgacaacctggttttggggatcgaattaatatgacttagttttataatagaaattattgttggattgtcattttcttccgcattttgttagatattgggttttaggctgacttgtcttggtgggataagacgagtgtcatcacaatcatttttggatcgtgacaaaatggtattagagccccaggttcataggtctcacgtgtatccaagccgagtctacgtagagtctcaaggatctgtaaggagacgtctatacttatctctgagaggctacgaggattactaggaaacttctttttgttcattctttctcatcatgcgtagtcaccttctttagtactgagttgttgtatactcttttgacagatgacgaggactagaactaatgttagtggtggtagagaggagacacttcccgaggcagtcgttgaggccccgctagaggtaggggtagatctcgagctagaggtcgtgctagtagtaagacagtagccagaggtcgtggacgtagagaagcaccagtgaaaggtcgtgcttgagaggtctctacagaacctcagatggatggcagagaggacaaggttcctccagatcctgtagtcacacctttgcttcaggatacactattgagggtgttacgtgctagaggtgttttctcagggtggtggggcgactaccacaccacatgactctcgtactagagagggggctcagacccaagagcagcaacaagctctagttgttcaggatgcggtcgggcaactaccagtagatcccgcgggtcagaatgatgttgaaccagcagctgggggtcaagttgcatcgatggttgttctgatagaggatgagcagcgtaggtatgagagatttcaaaagatggacccacctcagtttcagggtgggaagagcgaggacgcttatgagtttctaactacctgccgagagttactagaggtggttggattagctgagtcacatggggttcgatatgctacactccagcttcatggaccagcgagagactggtggaggacttattcggggggtttgccagttggatctcctccaatgacttgggagcagtttgctagtgcattccaagatcgttttgtcccatcaagcgtgagagaggagattcccttgaggtttgagagtctgagacaggatggtttatcagttacagagtatgaggcgcgtttttgccagttgtctaggcatgcgttgtccattattccaaataagacagagaggatccacagatttgtgagggaattgactttctctattaggtcagctgtgtttcgggcattagggagggggcttctttccagtccattgtgagcgccgccaaagaggcagaattgatggagagagaagagtttggggaccctaaaagagcccgtatatcaggtcagtttcatggtgcctcatctggaggtaggggatcacaaagagtgagtggttcttttcagcagcggggacctattcatgcatctatgccaacatttgagggtggacagacatctaggggttcttatagcccgggtcagggctcgtatgtttcacagcagcgacctacagggcgaggcaattatagtgggttttcaaggtctacacaacagttcccaggtcagagattttgttttacttgtggagatcccgatcatctaatgcggcagtgtaagtggtgggcctcgacctaatttttcattctagactagaccaccaacaccacaaggtagaggtcgtggtagagttcagtcaggtagaggtgatagagtttctagtagtggtgttgcagctcagcagagtgggggtagaggtaccacccaggatggaggtggacgaggaggccactgctatgctttccccgggagacctgaggcggagacctctgatgctgttattacaggtattatcccagtatgccatcgacctgcttgtgtgttgtttgatccaggttctacattctcttatgtgtctatgtattttgctgctaaatttgatatgatatgtgatagcatgactgtacctattcgtgtttctacacccatgggcaagcccttagtgctggatcgagtgtatcgatcctgtcttgtttctttggctgggtatgacacttgggtagacttaatcattctggggatggtagactttgatgttatcttgggtatggattggctttctccttatcacgttgtccttgattgtaatgctaagactgtgactttagcaatgcctggtgtttcgagggttgagtggaagagtcttagtggctcttatcctagcaaggttatctcttttattcgtgctcagataatggtggagagggggtgtttgtcttacttagcgtttattcaggatactagtgttgaaccacctctcatggactctgttccgtggttcaggagtttctcgatgtatttccttctgatcttccaggtgttcctcccaatagggatatcaattttgctattgatttggagccgggcactaagcctatttttatccctccataccgtatggctccatcagagttgaaagaattgaaggatcatatgcaggatttattgagtaaggggtttattcgccctagtgtgtcaccttggggtgcccctgtattgtttgtgaagaagaaggatgggactatgagaatatgtattgattacagacagttgaacaaggtaacagtgaagaataagtatcctcttccgcgtattgatgacttatttgatcagttacagggagcatcattgttctctaagattgatttgaggtctgggtatcatcagttgaagattagggcatcagatatccctaagacagcttttcggacccggtatgggcattatgagttcctagtgatgtcctttggattgactaatgcccctgcaacattcatggagttgatgaatggggtgtttcgaccataccttgattcttttgtgattgttttcatcgatgacatcttggtttactccaagactgaggaggaccatgtccgacacttgaggattgtactttagaggttgagagaagagaagttgtatgccaagttctcaaagtgtgagttctggcttacttctgtggcattcttaggacacgtggtgtctaaggagggtattagagtagatccagccaagattgaggcagttagaggctggacgcgacctacttcacctactgaggttaggagttttgtgggattggcaggctattatcgacgattttttcagagtttctctactattacagctccattgactagattgactcgacaggatgttggttttcagtggtctgatgagtgtgaggagagctttcaaaagctcaagactttgttgacttctgctcctgtgttgactctacctgaggatggtgtagactttactgtgtattgtgatgcttcaggagttggattgggtggtgtgttgatgcagaaggggaaagtgattgcttatgcttctaggcaattgaagtcccatgagaagaactaccctactcatgatctggagttagcggctgtggtatttgtacttaagttatggcgtcattatttgtatggagtgcattgtgagatcttcactgatcatcggagtattcagtatatctttagccagagggatttgaacttgaggcaacagagatggcttgagttgctgaaggactatgatgtgaccattctgtatcatccggggaagaccaatgttgtggccgatgctttgagaaggaagactcatagcattgggagtcttgtatctcttagtgttgaggagagaccattggttagagatgttcaattgttagctaacaatcttgtccgattgcagatctcagaggagagtgatgggatgattgcttttattgaggctcgatcttctttagtcgagtagattcgtgcacaccagtttgatgatgaaaaattatgtctcattcgagacaaagtattgagtggggaagctaaggaggttgtccttcattctgatggtgtcttgaggatcggaggcaagatttgtgtgcccaagacaggcgatttgattagattgatccttgaggaggcccattgtttttgatattccatccatccgggagcggcgaagatgtatcatgatctgagtcagcattactggtggtgtgggatgaagagagatattacagactctgttttgaggtgtttgacttgccagggggtcaagtgtgagcaccagcggcctaggggtgtatctcaaaggatgcctattcctacttggaagtgggagcggattactatggactttgttatgggtttgcctaccacagtgggtggttatgactctatttgtgttgttgttgataggctgaccaagtcttcccacttcattccggttcaggtgaagtatacggcagaaaatttagtcgagctatatatcagtcacattgttcgactatatggagttcctatttctatcatatcaaatcgaggttcactatttacttctcatttctggaaggaattacaacatggtctgggtactcagttagatatgagtacgacatttcatcctcaaacagatagtcaatctgaacggaccattcaggtattggaagatatgcttcgagcgtgtgtgatcgattttggtgctagatgggatcaacatttaccattagtggagtttgcttataataacagttatcactctagtatccagatggccccatttgaggcgttgtatagaaggcggtgtaggtctccgattggttggtttgattcggcggagatggactctttggatacagacttgctgagagatgctatggagcaagtccgtatgattcagtatagattattgatagcttagagtcgacagaagagttatgcagaccagagagttcgagccttggtgtttatggagggtgatcatgtttggctccgagtatcacccatgaagggtgtgatgaggttcgaaaagaagggaaaacttagtcctagattcattggcccttttgagattttaagccgagtgggagaggtggcctataagttggcctttccacctagtttgtcagtagtacatcctgtttgtcatgtctctatgcttcggaagtatattccggacgaatctcatgtgctttcacatgattatgtggagttgggcccagatttgacatttgaagaggagcctatagctattttggataggcaggttcgaaagcttaggaccaaggacattgcttcaaaaaaggtgcagtggaagcaccgatcggtgagagaggcaacttgggagacagagtctgacatgcgttccagataccctcagctttttgaagcttcaggtactttctttcacttcaagttcgaggacgaacatgatttttagtggtggatattgtaatgacccgcggggttatttttggaaatttgaattattcgtataacttgagttaatttatttatgattgattgtaaataatggaattaatagatagttttggactaaagtgatcttttatttaagatcccaaactattagggtcatgtattaaaaaaaataagttagtgtattttgtcagtttttaataaactattaattgataaataacctacctaagccgacgcacacgagatgttttctttgatcttcaggtaacaatccatggcactttgacgtaattatttttaatttgtcaattatgtgtgataaatgggatatgatatgaattcaagatctgggtttattgagaaattaaggcacctttttagtgcaatttgagccagccgtatacggtgatagttgaaggccatctgaaggctattattagtagcattagagaaacaatgaaattgtataaaacaataattaagtgctaaaattattgagtgaaaaaaattagtagttataatttttcgtggctaactagtacgttaatgtttctgggaaactaagagaaagaatggggaatatttgaattggccataatgagccaatgattggtcataatgagccaatcattggccataatgagtcaatcattggctgaaaaaaaaataattaaaaaaataaaaattgttaaacagaagaacaaaaaaaagtaataataataggggttcattagcactattccaattaaactagagtgcaaagtttaattttactgtgaatctaattttgataggtaggcatgggtaattaaatattatatgtatggtgttgactgaatagtggaaaagaaataatagaaatttaatcctaggcttgaaacttgaaaaaaaaattatgatagaggaaattttaattgacatcaagaattacaaacttgattatacatttggtgaatttttaggtcaaggttaaacacaaataaataaataaatgtgggtattgttagtaccgaaatcttatagtgaatatatatacttgaataggttgcatcgattcggaagttcaacgaaaagggaaggctcaagtcccagactgattattcgattgactaaggcaggtggatttctaaacccttgttaagcgtatgaaattcttgtatttccttgtgtagtgttgagaatgacttggagacgtgttgcttatttgttggtgttgtatcccttgttgtttattgtgctttgttatcaaaatggttatctcctcattttctttgagcatgtcatttgcattgtatctgagacatggatgtggtaagaggatgtaccatttcgagggtcgtatcgcgcgccgcgatggatattatatttcgagggacgtatcacgcgccgcgaaggttactattatcgagggtcatgtcatgcgccgcgatagatgcatggacaatatgtcccccatgggtcccggactgagagacagcgggtgggtatcattaagaaagacatgcatcacgatgtttgacattgcatctcatggtattgcacattttattattgatgaacttgaacacgtgttttgctgatattgtgattgtttctctgtgaagcttgtgactgttgaatattgagttgttattgagaatgtgtaaaatgatagagtgtggttattgagttgtgtgtttggtaaaccgttaagctgtagcgtggaggtttagatagggcgtaaggagtacccgcattttgttcacttaacttgtgtttagaggtttgcttgttgggtaccgcgtggtttagtactcaccccttgcttctacaaattttgtaggttacgagcccggatcttcgtgatacctgtcattcttttcgttttcgaggcatcttgtggagggttgtgaggtagctgcttgtcatctcagcgaactttcctacttcagtttatgactttgtttttacttgaaagacaacttcattttagactttatttttatttcaattctaatatttacattagaggcttgtgcacgtgacaacctggttttggggatcgaattaatatgacttggttttataatagaaattattgttggattgtcattttcttccgcactttgttagatattgagttttaggctgacttgtcttgatgagataagacgagtgccatcacactcatttttgggtcgtgaca
>TomPeToGS2_3-57
tgtaatgacccggaaggtcatttttggaaattttgaatatttgcttaacttgaattaattaatcgatagtttatgggctaaagtgataatttatttaagaccctatactctttagcctatatttaattaaatatatgggtaaaacctatcacttttagtacttaaataattcagaaaaaaaagaaggggcgaagggtttctctcttgcggctacgaggaggtgagtttcttttcctttagcttcttattttctgcacatagatgtgcatacatatcaatttttatatagttaattatattatatatatgtataacaaggaatgaagattaaacaaaacaattatagaaaaagacaaaaaaaaaacaaatggcatgcatgctgtaatgtgaagaaattaggggtgttcaacgtggcaacgtgggttctggaaaaagattttgaaactagaatttaatgcaaatatatatatatatatatatatatatatatatatatagagagagagagagagagagaggtaatgattgctagtatgtgtggttagtagataatttaatttaatttcttattcttatcacattatgggttaagttttggaatattaaattaagtaattaaatattagatatatcatattatataaataccaatcgaattatgatagttgaaatgttaattgacatcgaatattaaaaatttgattataaatttgggatgtatttttaggtcaagattaaacacacaaaagtgtgagtgttgttagttctgaaaccttattgtgaatatatatacttgcctagattgcatcgatttggaagctcaacggaaagggaaggctcaagtcccagagtgattattagagtgattgaggcaagtggatttctaaacccttgttaagcgtacgatattcgtgtatttccttgtgtgatgttgagaacgatttggagacttgttgcttaattgttggtgttgtatttctttttgcaaattgtgctttgttatcaaatggttatctcctccttttcatttgagcatgtcatttgcattgtatcttaaacatggttgtggtaagaggatgtactattttcgagggtcgtatcgcgtgctgcaatggatattatatttcgagggacatatcgcgcgccgtgaaggttactattatcgagggtcgtcgtgcgccgcgacagattcatggacagatatgtcccttatgggtcccgaattgagagacagcgggtgtgtatcgttagggaagacatgcatcactatacttgacattgcatctcatggcattacacatttgattattgatgaacttgaacacatgttttgttgatcttgtgagtgtttctctgtgaagcttgtgactgttgaatattgagttgttattgagaatgtgtaaactgatagagtgtggttattgagtggtgtgtttggtaaactgtaaactattagactgtagtgcggaggtttagatatggtgtaagaagtgcccgtattttgttcacttaacttgtgtttagaggtttggttgttgggtaccgcgtggtttggtactcaccccttgcttctacaaatttttgtaggatacgagcctggatcttcgtgatacctgtcattcttttcgtttccgaggcatcttgtggacgattgtgaggtagctgcttgtcatctcagcgaactttcctactccagtttatgactttgtttttacttgaaagacaacttcatgttagacttctattttatttcaattctaatatttacattagaggcttgtgcacgtgacaacctgattttggggattggattaatatgacttgttttcataataggaattgttgttggattgtcatttacttccgcactttgttagatatttggttttaggctgacttgtcttggtgggataagacgagtgccatcacacctatttttgggtcgtgacaaaatggtatcagagccccaggttcataagtctcacgtgtatataagctgagtctacgtagagtctcaaggatcagtacggagacgtctgtactcatctctgagaggctataaagattactaggaaacttccttttgatcattctttctcatcgtgcgtagttaccttcgttagtacagagttgttgtatactcttttgacagatgacgaggactagaactaatgttactggtggtagaggggaggcacttcctgaggcagttgttgaggccccagctaggggtaggggtagatctcgagctagaggtcgtgctagtagtacgacagtagccagaggtcgtggacgtggagcagcaccagtgagaggtcgtgctagagaggtctctacagaacctcagattgatggcagggaggaccaggttcctccagatcctgtagtcacacctttgcttcaggatacactattgagggtgttaagtgtgcttgagggcttttctcagggtggtggtgcgactaccacaccacatgactctcctactagagagggggctcagacccaagagcagcaacaggctccagttgttcaggatgcggtggggcaactaccagtagatcccgcggttcagaatgatgttgcaccagcagttgggggtcaagtttcatcgatggttgttctgacagaggatgagcagcgtaggtatgagagatttcgaaagatggacccacctaagtttcagggtgggaagagcgaggaccctcatgagtttctaactacctaccgatagttactagaggtggttggattagacgagtcacatggggttagatatgctacactccagcttcgtggacaagcgagagactggtggaggacttattcgggggttttgccagttggatctcctccagtgtcttgggagcagtttgctagtgcattccaagatcgttttatcccatggagcgtgagagaggagagtcgcttgaggtttgagagtctgagacaggatggtttatcggttacagagtatgaagcgcgtttttaccaattgtctaggcatgcgttggccattattccaaatgagacagagaggatccgcagatttgtaaggggattgactttctctatcaggtcagctgtgtttcggacatctagggaggggacttctttccagtccattgtgagcgccggcaaagaggcggaattgatggagagagaggagtttggggaccctaaaagagcccatatatcaggacagtttcatggtgcctcatatggaggtaggggatcacagagagtgagtggttcttttcagcagcggggacctattcatgcatctatgccgacatttgagggtggccagacatctaggggttcttatagctcgggtcagagctcgtacgattcacagctgtgacctacagcgcgaggaaattatagtggcttttcagggtccacacaacagttcccaggtcagagattttgttttacttatggagatcccgatcatctaatggggcagtgtacttctcaaaggggtcgtggtggtcctcgacctaattcttcattctagactagaccaccagctccatagggtagaggtcgtggtagagttcagtcaggtagaggtgacagagtttttagtagtggtgttgcagctcagcagattgggggtagaggtaccacccaggctggaggtggacgaggagcctactgctatgctttccccgggagacctgaggcggagacttctgatgcagttattacaggtatcatcccagtatgtcatcgacctgcgtctgtgttgtttgatccaggttctacattctcttatgtgtctacgtattttgctgctaaatttgatatgatatgtgatagcatgactgtacctatttgtgtttctacacccgtgggtaagcccttagtggtggatcgagtgtatcgatcctgtcttgtttctttggctgggtatgacacttgggtagacttaatcattctggggatggtggactttgatgttatcttgggtatggattggctttctccttatcatgttgtccttgattgtaatgctaagactgtgactttagcaatgccttgtgttccgagggttgagtggaagagtgttagtggttcttatcctagaaaggtcatctcttttatccgtgctcagagattgatggagagggggtgtttgtcttacttagcttttattcaggatactagtgttgaacaaccttccatggactctgttcccgtggttcaggagtttctcgatgtatttccttctgatcttccagatgttcctcccgatagggatatcgattttgctattgatttggagccaggcactaagcctatttctatacctccatatcgtatggccccagtagagttgaaagaattgaaggatcagttgcaagatttattgagtaagggttttattcgccctagtgtatcaccttggggtgcccctgtattgtttttgaagaagaaggatggaactatgagaatgtgtattgattacagacagttgaacaaggtaacagttaaaaataagtatcctcttccgcgtattaatgacttatttgatcagttacagggagcatcattgttctctaagattgatttgaggtctgggtatcatcagttgaagattagggtgtcagatatccctaagacagcttttcggacccggtctgggcattatgagtttctagtgatgtccttcggatcgactaatgcccctgcagcattcatggaattgatgaatggggtgtttcgaccatgcattgattcttttgtgattattttaatcgatgacatcttggtttactctaagactgaggagaaccatgtccgacacctgaggattgtacttcagaggttgagagaagagaagttgtatgccaagttctcaaagtgtgagttctggcttacttctgtgacattcttgggacacgtggtgtccaaggagggtattagagtagatccggcaaagattgaggcagttagaggctggacgcgacctacttcacctactgagattaggagttttgtgggattggcaggctattatcgacgatttgttaagagtttctctactatggcaactccattgactagattgactcgacaggatgtgggttttcagtggtctgatgagtgtgaggagagctttcaaaagctcaagactttgttgacttttgctcctgtgttgactctacctgagaagggtgtagactttactgtgtattgtgatgcttcaggagttggtttgggtggtgtgttgatgcagaaggggagagtgattgcttatgcttctaggcagttgaaatcccatgagaagaactaccctactcatgatttggagttggcggctgtggtatttgtacttaagttatggcgtcattatttgtatggggtgcattgtgagatcttcactgatcatcggagtcttcagtatatctttagccagagggatttgaacttgaggcaacgaagatggcttgagttgctgaaagactatgatgtgaccattctgtatcatctaggaaaggccaatgttgtggccgatgctctgagtaggaagactcctagcatggggagtcttgcagtgcttagtattatggagagacctttggctagagatgtgcagatattagctaacagtcttgtccacttgcagatttcataacagagtgatgggatgattgcttttattgaggctcggtcttctttagtcgagcaaatctatgcacacctgttggatgaagaaaaattatgtctcatttgagacaaagtattgagaggggaagctaaggaggttgtccttgattctgatggtgtattgcggatcggaggcagaatttgtgtgcctaggacaggcgatttgattagattgattcttgaagaggcccattgttctcggtattccgtccatccgggagcggcgaagatgtatcatgatctgagtcaacattattggtggtgtgggatgaagagagatatttcagactttgtttcgaggtgtttgacttgccagcaggtcaagtgtgagcaccggcggcctgggggtgtatctcagaggatgcctattcctacttggaagtgggagcggattactatggactttgttgtgggtttgcctaccacagtgggtggttatgactctatttgggttgttgttgataggctgaccaagtctgcccactttatcccggttcgggtgaagtatacaacagaaaagttagctgagctatatatcagtcatattgtgcgactacatggagttcctatttctatcatatcagatcgaggttcactatttacttctaacttctggaaggcattacaacatggtctgggtactcagttagatatgagtacggcatttcaccctcagacagatggtcaatctgagcgaaccattcaggtattgaaagatatgcttcgagcgtgtgtgatcgatttcggtgcaagatgggatcgacatttacccttagcggagtttgcctataataacagttatcactctagtattcaaatgggcccatttgaggcattgtatggtagacggtgtagatctctgattggttggtttgtttcggcggagatggactctttggagacagacttgcttagatatgctatggaacaagttcgtgtgattcagtatagactgttgacagcccagagtcgacagaagatttatgtagaccggagagttagagccttagtgtttatggagggtgatcatgtttggctccgagtatcacccatgaacggcgtgatgaggtttggaaagaagggcaagcttagccctaggttcattggaccttttgatattttgagccgagtgggagaagtggcttataagttggcgttgccacctagtttgtcagcagttcatcctgttttccatgtctctatgcttcggaagtatattccggatgaatctcatgtgatttcactcgattctgtggagctgggtcaagacttgacatttgaggaggagcctatagctattttggataggcaaattcgaaagcttaggaccaaagagattgcttcagtgaaggtgcaatggaagcaccgatcagtgggagaggcaacttgggagactgagtctgacatgcgtgccagatatcctcaactctttgaagcttccggtaattacttttactctatgttcgaggacgaacatgatttttagtggtggataatgtaatgacccgaaaggttacttttggaaattttgaatatttgcttaacttgaattaattaatcgatagtttatgggcaaaagtgataatttatttaaaaccctatactctttagcctatatttaattaaatatgtgggtaaaacctatcacttttagtacttaaataattcaaaaagaaaaaggggcgaagggtttctctcttgcggctacgagaaggtgagtttcttttcctttagcttcttattttctgcacatagatgtgcatacatatcaatttttatatcgttaattatattatatatatgcataacaaggaatgaagattaaacaaaacaattaaagaaaaagacaaaaaaaaacaaatggcatacatgctgtaatgtgaagaaattaggggtgttcaacgtggcaacgtgggttctggaaaaagattttgaaactagaatataatgcaaatatatatatatatataggtaatgattgctatattatgtgtggttagtagataatttaatttaatttcttattcttatcacattatgggttaagttttggaatattaaattaagtaattatatattagatatatcatattatataaataccaatcgaattatgatagttgaaatgttaattgacatcgagaattacaaatttgattataaatttgggatgtatttttaggtcaagattaaacacaaaaaagtgtgagtgttgttagttctgaaaccttattgtgaatatatatacttgcatagattgcatcgatttggaagttcaacggaaagggaaggatcaagtcctagagtgattattagagtgattgaggcaagtggatttctaaacccttgttaagcgtacgaaattcgtgtatttccttgtgtgatgttgagaatgatttggagacttgttgcttaattgttggtgttgtatttcttgttgcaaattgtgctttcttatcaaatggttatctcctccttttcatatgagcatgtcatttgcattgtatctgagacatggttgtggtaagaggatgtactattttcgagggtcgtatcgcgcgccgtgaaggatattatatttcgagggacgtatcgcgcgccgcgaaggttactattatcgagggtcgtgtcgtgcgccgcgacaaatgcatggagagatatgtcccccatgggtcccggattgagagacagcgggtgtgtatcgttagggaagacatgcatcactatacttgacattgcatctcatggcattacacatttgattattgatgaacttgaacacgtgttttgttgattttgtgagtgtttctcagtgaagcttgtgactgttgaatattgagttgttattgagaatgtgtaaactgatagagtgtggttattgagttgtgtgtttggtaaactctaaactattacactgtagcggggaggtttagatatggtgtaagaagtgtccgtattttgttcacttaacttgtgtttagaggtttgcttgttgggtaccgcgtggtttggtaatcaccccttgcttctacaaatttttgtaggatacgagcctggatcttcgtgatacctgtcattcttttcgtttccgaggcatcttgtggaggattgtgaggtagctgcttggcatctcagtgaactttcctactccagtttatgactttgtttttacttgaaagacaacttcatgttagacttctattttatttcaattctaatatttacattagaggcttgtgcacgtgacaacctgattttggggattggattaatatgacttgttttcataataggaattgttgttggattgtcatttacttccgcactttgttagatatttggttttaggctgacttgtcttggtgggataagacgagtgccatcacacccatttttgggtcgtgaca
>TomPeToGS2_4-60
tgtcacgacccaaaacgcgtcgtgagtggcatccacatttatcctcctatgtgagcgaaccaaccaatctaaaccccaacgttttaacaataataaatagaatacaatgaggaagacttaaaactcattaacgaaataaataagtaacttctaaaactcaatacttattattcccaaaatctggaagtcatcatcacaagaacatctatcctcaaattactaatctaagagtatctaaaaagctaaaatactataaagctagtccatgccggaacttcaaggcattaagacatgaagaagaagagtccagtccaagctagaagcgttacctcaccctgaaatccggtgtaatgacgactggctagacttgcggttgagttgatgacgatggtacgtttgttgtactccacaaataacaaagaaagaaacatacaagtaggggtcagtacaaacacgagtactgagtaaatatcatcggccaactcaaaatagaaaacagtatatatcagataatatcataaaattaactacaatactcaacatgcggcatttacaattaccataacccttggtcacaacaccaagcacatcaatgaggactcacgcctccccatcatactcatttgggaattaggttcattaaattgagtatattaacatctttcaagattcattatcattatccctctcgtgtcggtacgtgacactccgatcctcatatactatcctggtaccggaacgtggcacccgatccataaactatcctggtgtcggaacatgacactctgatcctcatatactatcctggtaccggaacatggcacccgatccataaactatcctggtgtcggaacgtgacactctgatcctcatatactatcctggtaccggaacatggcacccgatccataaactatcctggtgtcgaaacgtgacactccgatcctcatatactatcctggtaccggaacgtggcacccgatcccctaattcactacatgttcatcaagcattcttttctaccaaggcatcgtcattaacaaagtggattagggttttcaagatttaggattctatagcttcatcatgcttattttatcacaattatataatcacattcatgcaagcatacaattaagcatatagaagggtttacaacactacccaatacatatcattcgctattaagagtttactacgagtagcataaaccataacctacctccaccgaagatgcgtgatcaagcaagcaaattccccgaagattgtgtttcctcttcgttcgtatctctctcgatcatttctcttttcctctcctggttctttctatttttcttattcaaactctctttcttttaccctaattagcatatgattaagtataaaagatgaggaattaacccactaattaactcaaggttatctcctttaacccccaagtaattgagttattaataataaaccactaactttataattataagcaggaatagtccaaaacgcctcttaaaatatttacagaaatctgacccagcctgggattacgcaacctgtgacgggccgtcgtgactgtgatggtccgtcctgctacttccgtcacagagttcagagactcgttttattaaagagtctgtgacggcccatcatgcttgtgacggtccgtcctgtcatttcgtcgcgaagttcagagagtcgatttcagtacccaaattccagaattctatgttttttggaacgagacctcctcgacggttggtcgtgcccatgacggttcatcatgggatctgtcgtctcagccagtttttccaaaaataaaatctgctcctcaaaacgactaaacaggtcgttacaatagataccaatttacccatcattcgtccccgaacgatcacgagaagaaaaacaagggcgaaaaggagtacctgaatctgtgaacaggtgtgggtatctttcttgcatatcagcctctatctcccaagtggattcttcaaccggccgattcttccattgaactttgatagatgcaatttccctcgacctcaacttgcggacttctttatcttaaatagcaacaggttcctcctcataatacaaattctcatcaagcagaactgaatccaacgaatgatgtagtttccatccccaaggtaccttttcaacatagacacatgaaataccgaatgcactccggacagtcctgggggcaaggctaattcataagctacctcccccacgcgcttcagaacttcaaatggaccaatataccttgggcttagcttacctcgcttaccaaaccgcatcacccctttcatgggcgacaccttcagcaagacttgctcaccctccataaactccatgtctctaaccttttgatccgcatattatttctgcctgctttgagccactaaaagattttcttgaatgcattttaccttatctaaagattccctcagaagatcagtaccccaaggtctaacctcaaatgcatcaaaccacccaatgggagacctacatcttctcccatacaatgcctcgaatggggccatatcaatacttgagtgatagctattgttgtatgagaactctgctaagggtaagaagttatcccaatgaccaccaaattctatgacacatgcacgaagcatatcctccaacacttgaattgttcgctcagactgaccatcggtctgagggtgaaatgcagtactaaggtccaacctagtacctaattcagcatgcaatgttctccaaaacttagaagtaaactgcgtacctctatctgatatgatggaaagtggaactccatgcaatcgaacaatttctgagatgtagagtctagctaacttctctgcattgtaggtcacctttgaccgggatgaagtgagcagacttagttaacctatcaacaatcacccaaatggagtcatacttacccaatgtctttggaagaacaaccacaaagtccattgcaattctctcccacttccattcaggaatgggcattctctgaagtgttcctccgggcctctggtgttcatactttaattgctgacaatttggacatttggcaacgaaatcaacaatgtcgcacttcattctactccaccaaaagtgttgctttaggtcacggtacatcttggttgcaccaggatgtataaaatatccggaactatgagcctctgtgagaatagtgtggatcaaatcatcaacacggggcacacatacccttcccttaattctcaaaacaccttcctcatccattattgcttttttagcctctcctcacaacaccatatcccgaattcggcttagtttctcatcgtcgaactgttttcccttgatcttgtcaagaaaagaagatctcgcctccacactggccagaaatcctcacttttcatttacttctaacctcataaagtcgttagcaagagtctgaatctctctagccaatgggcgtctagaaacttgtaagtgggctgaactacccatgctccctgcttttctacttaaggcgtcttccacaatattagcctttcccagatgatacaaaataatgatgtcgtagtccttcagtagttccatccatctcctctgtctcaagttcaaatctttctgagtaaagacgtactgtaggctacgatgatccgtgtagacttcacacttaaccccatataaataatgtctccattgctttaatgcaaatactaccgtagccaactccaaatcatgggccggatagttacattcatgcacctttaattgcctcgaagcataagcaattacattcttctcttgcattagtactgcacccaaacccgaataggatgcatcacaatagacaatgaaatttttaccttccacaagcaaggtaaggattggtgcggtagtcaacaaagtcttgagcttctgaaagctttcttcacattcatccgaccatacaaatggaacattctgcttagtcaagttcgtcaattgggaagcaatggaagagaatcccttgacaaatcgacggtaatagctagctaaaccaacaaaactccttatttctgacacattagtaggtcttacccaattcctcactgtttcaatcttagatggatccaccatcactccatccttagaaaccacgtgtcccaagaaggacactgaatctagccaaaactcacacttggagaatttggcataaagctttctctccctcaacatttccaataccattctcaagtgctcctcatgttccttcttgctctttgagtataccaatatatcatcgatgaatacgatgacaaagagatccatatatggcttaaaaatcctattcatcaagatcatgaaagtagcaggggcattcgtaagcccaaaagacattactaagaactcataatgctcatacctggtccaaaaagcagtcttgggcacatccattgcccgtattttcaattgatggtaaccatatctcaagttgatttttgagaaagtacaagcaccttgtaactgatcgaacaaatcatcgatgcgaggaagaggatacttgttcttaactgttaccttattcagttgtctgtagtctatgcacatctgaaagcttccatccttcttcttcacaaacaatacaggagcaccccaaggagatgcacttggtctaatgaagccctttcctaacaattcttgaagttgagcctttaactctctcaactccgtgggagccattctataagggggtatagaaatggggcgagtacccggttcaagatcaatgcagaagtcaatatctctatccggtggcataccaggaaggtatgcgggaaacacatctagaaactcacgaactatctaaaccgactcgattgaaggtacttgggtagtgtcatccctgagatgtgccaagaaagctaaacaccccttactaaccatcctcttagcacgaagaaaggagatgatacgaaccggggtggatgtttagtcgccctcccacactaacggatctgtcccaggcttggctaacgtcacagttttagcattacaatccaagattgcaaagtttggagaaagccaagtcatacccagaattacatcgaagtcaaccatttctaagataaccaagtctacatgagtattgctccccacaaaagtcaccaggccagacctatatactttttcaagtatcacagactcacccaccatggtagaaacacgaataggcatgtcaagcaattcacaatgtaaattaagaccattaacaaatgaggaagatacataagaaaatgtggatccaggatcaaacaatacagaagtcatgcaatcacaaaccaaaagattacctgtgataacagcatcagatgtctccgcttcagactgcccagggaaggcgtaacgatgggccctatcacctatttgcccgttgcccctaccatgctgcgccacagtagttccagtttgcccgccaccccggttggtttggtgaccaccattacctcggccaccacgttctccagaatagaggcctcttccatgaccacctctacctctagctattaggggtctataactcgattttggacaatacctcttaatgtgtccagtctccccacatccataacattctctagattcaagcataggtctcttagagaagtgtttaccggtctgaggtggacccccaactacagtctgtagtgaagactgaattggtcggactgagtaacctcatgaaccctgtcctctagagtaagaaccattaaaatcacctcccttacgaaacctttttgatgtcgatgccatggtgaagtcatctggcttcactccctctacctctatcacgaagtctaccacttcttgaaaggatttcgctgtagccgctacctgtaaggctgaaattcgcaactgtgatctcaaccccttcacaaaacggcgaatcctctcttgtggactgaaacaaagttgggtggcatacctggataatgcacgaaacttagcctcatatgtagtaactgacatcctaccttgctctaggcacaagaactcatctcttttcctatccctcaaagtccgggggatatacttctccataaacaagctagagaatgatgcccaagtcataggtggtgcctctgttggttgacactcaacatgtgaccgccaccacattttgacgttcccttgaaactgataagtcacaaactcaacaccaaaccgttctactatacccatcttgtgtagttgctcatgacagtcaaccagaaaatcataggcatcctcagattcagcaccctttaagtctggaggtttcaatttcaagaacttactgaaaagttcctgttgatcatttgtcattataggccctgtagtcagacgaggaaacgtgcctatttccaatgaggcatccatgcggggagccacagtagctgcatgttgtacctccggaacctgaggtgctggtgcagaaaacactggaggtgtctggccctgatcagataacccgctaagataagcaagaacctgattgatcatctctagggtaggttggggtggcaatccctcattctgtacttgttcattctccccatcctcaccctctcttaccacttcctcagttggtggaggagtcaccgccctagtaccagatgggctaggtatttgtcctcttcctctagaggacgtcctcccacgacctcttccatggcctctggtcactactcctcttcaagccacagccccagtggctggctcagatgcttcttgtcttgtcgatgttggtggtggcacagtcgttgttgctctagttctaaccatctgcgaaatagagtgaagatggtcagataccaatttgtatcacctaaatatcaattggatcaaagtaatagcacgaaagaagaaaagaaagaatggagttttcctaaagtcttatagcctctcaaagaaaagttagggcgtccccctaccgttcctcaagactctactagacctgttcttgtgtgatgagaccaacgaacctaatgctctgataccaagtttgtcacgacccaaaacgcgtcgtgagtggcacccacatttatcctcctatgtgagcgaaccaaccaatctaaatcccaacgttttaaccataataaacagaatacaacgcggaagacttaaaactcattaacgaaatcaataaataacttctaaaactcaatacttattattcccaaaatctggaagtcatcatcacaagaacatctatcctcaaattactaatctaagagtatctaaaaagctaaaataatataaagctagtccatgccggaacttcaaggcatcaagacatgaagaagaagatccagtccaagctagaagcgttagctcaccctgaaatccgatgtaatgaagactggctagacttgcggttgagttgatgatgacggtacgtttgctgtactccacaaataacaaagaaagaaacatacaaataggggtcaatacaaacacgagtactgagtagatatcatcggccaactcaaaatagaaaatagtatatatcagatattatcataaaatcaactacaatactcaacatgcggcatttacaattaccataacccttggtcacaacaccaagcacatcaatgaggactcacgcctccccatcatactcatttgggaattaggttcattaaattgagtatattaacatctttcaagattcattatcattatccctctcgtgtcagtacgtgacactccgatcctcatatattatcctggtactggaacgtggcacccgatccataaactatcctggtgtcggaatgtgacactccgatcctcatatactatcttggtaccggaacgtggcacccgatccataaactatcctggtgtcggaacgtgacactccgatcctcatatactatcctggtaccggaacgtggcacccgatccataaactatcctggtgtcgaaacgtgacactccgatcctcatatactatcctggtaccggaacgtggcacccgatcccctaatctcactacatgttcatcaagccttcttttctaccaaggcatcatcattaacaaagtggattagggttttcaagatttaggattcaatagcttcatcatgcttattttatcacaattatataatcacattcatgcaagcatacaattaagcatatagaagggtttacaacactacccaatacatatcattcgctattaagagtttactacgagtagcataaaccataacctacctccaccgaagattcgtgatcaagcaagaaaattccccgaagcttgtgtttcctcttcgtttgtatctctctcgatcgtttctctttccctctcctggttcattctatttttcctattcaaaccctctttcttttaccctaattagcatatgattaagtataaaagatgaggaattaacccactaattaactcaaggttatctcctttaacccccaagtaattgagttattaatattaaaccactaactttataattataagtaggaatattccaaaacgcctcttaaaatatttacagaaatccgacccagtctgggattacgcaacctgtgacgggccgtcgtgactgcgacggtccgtcctgctgtttccgtcacagagttcagagactcgttttattaaagagtctgtgacggcccgtcatgcttgtgacggtccgtcctgtcattttgtcacgaagttcagagagtcgatttcagtacccaaattccagaattctaagtgttttggaacgagaccacctcgacggtccgtcgtgcacatgacggtccgtcgtgggatccgtcgtctcagccagtttttccagaaataaaatctgctgctcaaaacgactaaacaggtcgttaca
>TomPeToGS2_8-179
tgtcacgtttcgacaccaggatagtatggatcgggtgtcacgttccgacaccaggatagtatagatcgggtgtcacgttccgacaccaggatagtatggatcgggtgtcacgttttgacaccaggatagtaaagagaatgaatcttgaattatgctaatatactcagatttaatgaacctgtttcccaaatgagtatggtgtggaggcttgagtcctcatagatgtgcttgggttgtgcccaatggttatggtacttgttgttgtcacctgtttagtattgtagttgattttatgttattatctgatatatattgctttctattttgagttggccgatgatacctactcagtacttgtgccttgtactgacccctacttgtatgtttctttctttgttatttgtggagtgcagcaaacgtgccacaacttcgactcaaccgcaactctagccagacttcagcataatcagatttcaggtgagctattgttcctagctcggactggattctttctttcaggtcttgatgtcttgaagttcggacatggaccatctcttttatttattttagcttcttagatactcttagatttagtaatttgaggatagatgttcttgtgatgatgacttccagattttggggataatgataagttttgagttttagaagttaattattgatttcgttaatgagttttaagttttccgtattatattctgtttattatggttgaaatgttggggtttagattggttggttcgctcacataggagggtaagtgtgggtgccactcacggctcgttttgggtcgtgacaaacttggtatcagagcattaggttcgttggtctcatcacacaagaacaagtctagtagagtcttgaggaatggtagggggacgcctttacttttctttgagaggctataagacttaaggaaaattccattctttctttctttcgtgctattacttggatccaattggtatctaggtgatacaaattggtatctgaccatcttcactctatttcgcagatggttagaactagagcaacagctgcgccgacaccaacaccggcaaaacaagatgcgtctgaaccagccactgaggctgtagctcgaagaggagcagtggcaagaggccgcggtagagggtactagggcggtgactcctccaccgactgaggaagtattaagagagggtgaggaagggggaaatgaacaagtgcagaacgaggaattaccaccccaacctaccctagagatgattaatcaggttcttgcttatcttagcgggttatctgatcaaggccagacacctccagtgttttctgcaccagtacctcaggttccgggagtacaacatacagctgctgtggctccccgcatggatgcctcattggaaataggcacgtttcctcggttgactacagggcctataatgacaagtgaccagcacgaacttttcagtaagttcttgaagttgaaacctccagttttcaagggtgctgaatctgaggatgcctatgactttctggttgattgtcatgagttgctacataagatgcgcatagtggaacgatttggcgttgagtttgtgacctatcagttttaggggaacgccaaaatgtggtggcggtcatatgttgagtgtcaaccagcacagtcaccacctatgacttgggcatcattctctagcttgtttatggagaattatatacctcggactttgagggataggaggagagataagttcctgagcttagagcaaggcaggatgtcggttactgcttatgaggctaagttttgtgcactatccaggtatgccacccagctttgcttcagtccacaagagcggattcgtcgtttcgtgaaagggttgaggtcagatttgcggatttcagccttacaggtagctgctgcagcaaaatcctttcaggaggtggtagattttgtaatagaagtggagggagtgaagccagacgacttcaccatggcatcaatatctaagaagtttcataaaggaggtgattttaatggtttttaatccagagggcagagttcaggaggttatccagcccgacctattcagtcttcactacaagctgtagctgggggtccaccgcagaccggtcaacatttctctgagtttggaggttatccccagactctgtcgttctcatagagacctatgctttaatcaagagagtgttatggatgtggagagactggacatattaagaggtattgtccaaaacagagttacagacccccaatagtcagaggtagaggtggtcatgggagaggtcgctattctggaggacgtggtggccgaggtaatggtggtcaccaaaacggccggggtgacaggcaaactggaacttctgtagctcaacattgtaggggcaacgggcagaccggtgatagggcccattgttatgctttccctgggaggtctgaagcggagacatctgatgccgtcatcacaggtaatcttttggtttgtgattgcatggcttctgtattgtttgatcctggatccacattttcatatgtatcttcctcatttgctactggtcttaatttacattatgaattgcttgacatacctattcgtgtttctactccggtgggtgagtctgtgatagttgaaaaagtgtataggtcttgtcttgtgacttttgtggggaacaatactcatgtagacttggttatcttagaaatggttgacttcgatgtaattctgggtatgacttggctgtctccaaattttgcaatcttagattgtaatgctaaaactgtaacgtcggccaagcctgggacagatccgttagtgtgggagggtgactacacttccactccatttcgtattatctcctttcttcgtgctaagagaatggttagtaagggttgtttagctttcttgacacacctctaggatgatactacccaagtaccttcaattgagtcgatttcgatagtccgtgagtttctagatgtgtttcctgcagaccttcctcgtatgccaccgaatagagatatttatttctgtattgatctggagccgggtactcgccccatttccataccccattataggatggctcccgctgagttaagagagttaaaggcccaacttcaagagttgttaagcaaaggctttattagaccaagtgcatccccttggggtgctcctattttatttgtgaagaagaaggatggaagttttcggatgtgcatagactataggcaactgaataaggtaatcattaagaacaagtatcctcttcctcgcatcgatgatttgttcgatcagttacaaggtgcttgtaccttctaaaaaattgatttgagatctggttatcatcaattaaaaatacgggcaacggatgtgcccaagactgctttttggaccacgtatgggcattatgagttcctagtaatgtcttttgggcttacgaattcccctgctgctttcatgagcttaatgagcgggatttttaagccatatctggatctcttcgtcattgtattcatcgatgacatactggtatactcaaagagcaagaaagaacatgaggagcacttgagaatggtattggaaatgttgagggagaaagagctttatgccaaattctctaagtgtgagttttggctagattcagtgtccttcttggggcgtgtggtttataaggatgaagtgatggtggatccttctaaggtcgaagcagtgaagagttgggtaagacctactaatgttacagaggtaaggagcttcgttggtttagctagctactaccgtcgatttgtcaagggattttcttctgttgcttctcaattgacaaacttgactaagcagagtgttccatttgtatggtcggacgagtgtgaagaaagctttcaaaagctcaagaccttgttgactactgcaccaattcttaccctgctagtggaaggtaagaatttcattgtttattgtgatgcatcctattttggtttgggtgcagggctaatgcaagagaagaatgtaattgcttatgcttcgaggcaattaaaggtgcatgaacgtaattatccaacccatgatttggagttggctgcggtagtgtttgcattaaagcaatggagacattatctatatggggttaagtgtgaagtctatacggatcatcgtagtttacagtatatctttactcagaaagatttgaatttgagacagaggagatggatggaactactgaaggactatgatatcactatcttgtatcatccggaaaaagctaatgttgtggcagatgttttaagtagaaaggcagggaacatgggaagtctagcccacttgcaggtttctagacgcccattggctagagaggttcagactctggataatgaccttatgaggctagaagtaaatgagaagggaggatttttggtctgtgtggaggcaagatcttcctttcttgataagattaaaggaaagcagtttaccgatgagaaactgatctggatccgagataaggtgttgcgaggagaggttaaagaagcaaaaatcgatgaggaaggtgttttgaggattaagggaagggtacgtgtaccccgcgtcgatgacttgattcacactgttcttacagacgctcatagttcaaggtattctatacatcctggtgcaaccaagatgtatcgtgatctaaagcaacatttttggtgaagtaggatgaagcgtgacattgttaattttgttgctcaatgcccgaattgtctgcaggtaaagtatgaacaccagaggcctggagggacacttcagagaatgcccattcctgaatggaagtgggagagaattgcaatggacttcgtggttagtcttccaaagacaacgggtaagtatgactccatttgggtaattgttgacagattaactaagtctgctcatttcattccggtcaaggtgacttataatgcagagaagttagccaaactttacatctcagaaattgttcgattgcatggagttccactttccattatatcagatagaggtacgcagtttacttctaaattttggagaatattgcatgccgaattaggtactaggttggatcttagtactgcatttcaccctcagactgatggtcagtctgagcgaacgattcaggttttggaggatatgcttcatgcatgtgtgatagggtttggtggtcattggtataacttcttacccttagcagagttttcatacaacaatagctatcactcaagtattgatgtggccccatttgaggcactgtatgggagaagatgtaggtctcccattggtggtttgatgcatttgaggttagaccttggggtactgaccttctgagggaatcgctagataaagtgaaatgcattcaagaaaagcttttagcggctcaaagtagacaaaaagaatatgcagatcgaaaggttagagacttggagtttatggagggtgagcaagttttgctgaaggtttcacccatgaaaggggtgatgcggtttggtaagcttagtccgaggtatattggtccatttgaagttctgaagcgcgtgggggaggtagcgtatgaattagccttgcccccaggactgtcaggattgcacccggtatttcatgtgtctatgttgaaaagataccatggggatggaaactacatcattcgttgggattcagttcttcttgatgagaatttgtcttatgaggaggagcctgttgctatcttagatagagaagtacgcaagctgaggtcaagggagattgcatccatcaaggttcaatgaaagaatcgaccaattgaagagtccacttgggagaaggaggctgatatgcaagaaaaatacccacacctgtttacagattcaggtactccttttcgcccttgtttttcttcttgtgatcgttcaaggacgaacgatgggtaaattggtgtctattgtaacgacctgttagtcgttttgagcagtagagtttatttctgttaataactgtctgggtcgatggataccacgacggaccgtcgagggggtctcgttccaaaacacttagtttctgaaaaattgggtactgagaacaactctctgaacttcgcaatggaagagcaggacggaccgtcgtaggcacgacggaccgtcacatggtcttaaataaaaattgagtctctaaactctgtgacgacttagcaggacgaccgtcgcaggcacgaaggaccgtcacagactgcgtaaccctgactgggtcggatttctgttaaaagtttttaaggggtgttttggattattcctgcttatgattataaagttagtggtttaatgttaataattcaatttcttgggggttaaaggagacaaccttggaataagtaatgggttacttttagcatcttttatacttaattatatggtaattaaggtaaaacaaagggattttgaaagaggagaaaattaaaaaagaaaaagaaaaagaagggagaacgagcgagagggagagaagaacgaagaggaaagcaaagaccttgaggagtagcttgcgtgatcacgaattcttcggtggaggtaggttatggattatgctatagtaaactcttaatagcgaatgatatgtgttgggtagtattgtaaagtcttctatatgcttaattgtgtgcttgcatgacgtgattatataattgtgataaaataagcatgatgaggctgttgaatcttaaaccttaaaacctctttgttaatgatgataccttggtataaaagaaggcttgatgaactgaaagaatgagaattaggggatcggagtgtcacattccgacaccaggatagtatggatcgggtgtcacgttccgacaccaggatagtatggatcgggtgtcacgttccgacaccaggatagtatggatcgggtgtcacgttcgacaccaggatagtatggatcgagtatcacgttccgacaccaggatagtagaggatcagagtgtcacgttccgacaccaggatagtatggatcgggtgtcacgttttgacaccaggatagtaaaaagaatgaatcttgaattatgctaatatactca
>TomPeToGS2_8-198
tgtcacgtttcgacaccaggatagtatggatcgggtgtcacgttccgacaccaggatagtatagatcgggtgtcacgttccgacaccaggatagtatggatcgggtgtcacgttttgacaccaggatagtaaagagaatgaatcttgaattatgctaatatactcagatttaatgaacctgtttcccaaatgagtatggtgtggaggcttgagtcctcatagatgtgcttgggttgtgcccaatggttatggtacttgttgttgtcacctgtttagtattgtagttgattttatgttattatctgatatatattgctttctattttgagttggccgatgatacctactcagtacttgtgccttgtactgacccctacttgtatgtttctttctttgttatttgtggagtgcagcaaacgtgccacaacttcgactcaaccgcaactctagccagacttcagcataatcagatttcaggtgagctattgttcctagctcggactggattctttctttcaggtcttgatgtcttgaagttcggacatggaccatctcttttatttattttagcttcttagatactcttagatttagtaatttgaggatagatgttcttgtgatgatgacttccagattttggggataatgataagttttgagttttagaagttaattattgatttcgttaatgagttttaagttttccgtattatattctgtttattatggttgaaatgttggggtttagattggttggttcgctcacataggagggtaagtgtgggtgccactcacggctcgttttgggtcgtgacaaacttggtatcagagcattaggttcgttggtctcatcacacaagaacaagtctagtagagtcttgaggaatggtagggggacgcctttacttttctttgagaggctataagacttaaggaaaattccattctttctttctttcgtgctattacttggatccaattggtatctaggtgatacaaattggtatctgaccatcttcactctatttcgcagatggttagaactagagcaacagctgcgccgacaccaacaccggcaaaacaagatgcgtctgaaccagccactgaggctgtagctcgaagaggagcagtggcaagaggccgcggtagagggtactagggcggtgactcctccaccgactgaggaagtattaagagagggtgaggaagggggaaatgaacaagtgcagaacgaggaattaccaccccaacctaccctagagatgattaatcaggttcttgcttatcttagcgggttatctgatcaaggccagacacctccagtgttttctgcaccagtacctcaggttccgggagtacaacatacagctgctgtggctccccgcatggatgcctcattggaaataggcacgtttcctcggttgactacagggcctataatgacaagtgaccagcacgaacttttcagtaagttcttgaagttgaaacctccagttttcaagggtgctgaatctgaggatgcctatgactttctggttgattgtcatgagttgctacataagatgcgcatagtggaacgatttggcgttgagtttgtgacctatcagttttaggggaacgccaaaatgtggtggcggtcatatgttgagtgtcaaccagcacagtcaccacctatgacttgggcatcattctctagcttgtttatggagaattatatacctcggactttgagggataggaggagagataagttcctgagcttagagcaaggcaggatgtcggttactgcttatgaggctaagttttgtgcactatccaggtatgccacccagctttgcttcagtccacaagagcggattcgtcgtttcgtgaaagggttgaggtcagatttgcggatttcagccttacaggtagctgctgcagcaaaatcctttcaggaggtggtagattttgtaatagaagtggagggagtgaagccagacgacttcaccatggcatcaatatctaagaagtttcataaaggaggtgattttaatggtttttaatccagagggcagagttcaggaggttatccagcccgacctattcagtcttcactacaagctgtagctgggggtccaccgcagaccggtcaacatttctctgagtttggaggttatccccagactctgtcgttctcatagagacctatgctttaatcaagagagtgttatggatgtggagagactggacatattaagaggtattgtccaaaacagagttacagacccccaatagtcagaggtagaggtggtcatgggagaggtcgctattctggaggacgtggtggccgaggtaatggtggtcaccaaaacggccggggtgacaggcaaactggaacttctgtagctcaacattgtaggggcaacgggcagaccggtgatagggcccattgttatgctttccctgggaggtctgaagcggagacatctgatgccgtcatcacaggtaatcttttggtttgtgattgcatggcttctgtattgtttgatcctggatccacattttcatatgtatcttcctcatttgctactggtcttaatttacattatgaattgcttgacatacctattcgtgtttctactccggtgggtgagtctgtgatagttgaaaaagtgtataggtcttgtcttgtgacttttgtggggaacaatactcatgtagacttggttatcttagaaatggttgacttcgatgtaattctgggtatgacttggctgtctccaaattttgcaatcttagattgtaatgctaaaactgtaacgtcggccaagcctgggacagatccgttagtgtgggagggtgactacacttccactccatttcgtattatctcctttcttcgtgctaagagaatggttagtaagggttgtttagctttcttgacacacctctaggatgatactacccaagtaccttcaattgagtcgatttcgatagtccgtgagtttctagatgtgtttcctgcagaccttcctcgtatgccaccgaatagagatatttatttctgtattgatctggagccgggtactcgccccatttccataccccattataggatggctcccgctgagttaagagagttaaaggcccaacttcaagagttgttaagcaaaggctttattagaccaagtgcatccccttggggtgctcctattttatttgtgaagaagaaggatggaagttttcggatgtgcatagactataggcaactgaataaggtaatcattaagaacaagtatcctcttcctcgcatcgatgatttgttcgatcagttacaaggtgcttgtaccttctaaaaaattgatttgagatctggttatcatcaattaaaaatacgggcaacggatgtgcccaagactgctttttggaccacgtatgggcattatgagttcctagtaatgtcttttgggcttacgaattcccctgctgctttcatgagcttaatgagcgggatttttaagccatatctggatctcttcgtcattgtattcatcgatgacatactggtatactcaaagagcaagaaagaacatgaggagcacttgagaatggtattggaaatgttgagggagaaagagctttatgccaaattctctaagtgtgagttttggctagattcagtgtccttcttggggcgtgtggtttataaggatgaagtgatggtggatccttctaaggtcgaagcagtgaagagttgggtaagacctactaatgttacagaggtaaggagcttcgttggtttagctagctactaccgtcgatttgtcaagggattttcttctgttgcttctcaattgacaaacttgactaagcagagtgttccatttgtatggtcggacgagtgtgaagaaagctttcaaaagctcaagaccttgttgactactgcaccaattcttaccctgctagtggaaggtaagaatttcattgtttattgtgatgcatcctattttggtttgggtgcagggctaatgcaagagaagaatgtaattgcttatgcttcgaggcaattaaaggtgcatgaacgtaattatccaacccatgatttggagttggctgcggtagtgtttgcattaaagcaatggagacattatctatatggggttaagtgtgaagtctatacggatcatcgtagtttacagtatatctttactcagaaagatttgaatttgagacagaggagatggatggaactactgaaggactatgatatcactatcttgtatcatccggaaaaagctaatgttgtggcagatgttttaagtagaaaggcagggaacatgggaagtctagcccacttgcaggtttctagacgcccattggctagagaggttcagactctggataatgaccttatgaggctagaagtaaatgagaagggaggatttttggtctgtgtggaggcaagatcttcctttcttgataagattaaaggaaagcagtttaccgatgagaaactgatctggatccgagataaggtgttgcgaggagaggttaaagaagcaaaaatcgatgaggaaggtgttttgaggattaagggaagggtacgtgtaccccgcgtcgatgacttgattcacactgttcttacagacgctcatagttcaaggtattctatacatcctggtgcaaccaagatgtatcgtgatctaaagcaacatttttggtgaagtaggatgaagcgtgacattgttaattttgttgctcaatgcccgaattgtctgcaggtaaagtatgaacaccagaggcctggagggacacttcagagaatgcccattcctgaatggaagtgggagagaattgcaatggacttcgtggttagtcttccaaagacaacgggtaagtatgactccatttgggtaattgttgacagattaactaagtctgctcatttcattccggtcaaggtgacttataatgcagagaagttagccaaactttacatctcagaaattgttcgattgcatggagttccactttccattatatcagatagaggtacgcagtttacttctaaattttggagaatattgcatgccgaattaggtactaggttggatcttagtactgcatttcaccctcagactgatggtcagtctgagcgaacgattcaggttttggaggatatgcttcatgcatgtgtgatagggtttggtggtcattggtataacttcttacccttagcagagttttcatacaacaatagctatcactcaagtattgatgtggccccatttgaggcactgtatgggagaagatgtaggtctcccattggtggtttgatgcatttgaggttagaccttggggtactgaccttctgagggaatcgctagataaagtgaaatgcattcaagaaaagcttttagcggctcaaagtagacaaaaagaatatgcagatcgaaaggttagagacttggagtttatggagggtgagcaagttttgctgaaggtttcacccatgaaaggggtgatgcggtttggtaagcttagtccgaggtatattggtccatttgaagttctgaagcgcgtgggggaggtagcgtatgaattagccttgcccccaggactgtcaggattgcacccggtatttcatgtgtctatgttgaaaagataccatggggatggaaactacatcattcgttgggattcagttcttcttgatgagaatttgtcttatgaggaggagcctgttgctatcttagatagagaagtacgcaagctgaggtcaagggagattgcatccatcaaggttcaatgaaagaatcgaccaattgaagagtccacttgggagaaggaggctgatatgcaagaaaaatacccacacctgtttacagattcaggtactccttttcgcccttgtttttcttcttgtgatcgttcaaggacgaacgatgggtaaattggtgtctattgtaacgacctgttagtcgttttgagcagtagagtttatttctgttaataactgtctgggtcgatggataccacgacggaccgtcgagggggtctcgttccaaaacacttagtttctgaaaaattgggtactgagaacaactctctgaacttcgcaatggaagagcaggacggaccgtcgtaggcacgacggaccgtcacatggtcttaaataaaaattgagtctctaaactctgtgacgacttagcaggacgaccgtcgcaggcacgaaggaccgtcacagactgcgtaaccctgactgggtcggatttctgttaaaagtttttaaggggtgttttggattattcctgcttatgattataaagttagtggtttaatgttaataattcaatttcttgggggttaaaggagacaaccttggaataagtaatgggttacttttagcatcttttatacttaattatatggtaattaaggtaaaacaaagggattttgaaagaggagaaaattaaaaaagaaaaagaaaaagaagggagaacgagcgagagggagagaagaacgaagaggaaagcaaagaccttgaggagtagcttgcgtgatcacgaattcttcggtggaggtaggttatggattatgctatagtaaactcttaatagcgaatgatatgtgttgggtagtattgtaaagtcttctatatgcttaattgtgtgcttgcatgacgtgattatataattgtgataaaataagcatgatgaggctgttgaatcttaaaccttaaaacctctttgttaatgatgataccttggtataaaagaaggcttgatgaactgaaagaatgagaattaggggatcggagtgtcacattccgacaccaggatagtatggatcgggtgtcacgttccgacaccaggatagtatggatcgggtgtcacgttccgacaccaggatagtatggatcgggtgtcacgttcgacaccaggatagtatggatcgagtatcacgttccgacaccaggatagtagaggatcagagtgtcacgttccgacaccaggatagtatggatcgggtgtcacgttttgacaccaggatagtaaaaagaatgaatcttgaattatgctaatatactca
>TomPeToGS2_8-194
tgtcacgacccaaatcgcgtcgtgagtggcacccatatttatcctcctatgtgagcgaaccaaccaatctaaaccccaacattttaaccacaaaaaacagaatacaattaggaagacttaaaattcattaacgaaatcaataaataacttctaaaactcaatacttattattcccaaaatctggaaatcatcatcacaagaacatctatccttaaattactaaagctaagagtatctaagaaacgaaacataaataatggctagtctatgccaaaacttcaaggcatcaagacatgaagaagaagatccagtccaagctagaagctttagctcaccctgaaatctggtgtgacgaagactggctagagttgcggttgagttgaagatgacggtacgtttgctgcactccacaaataacaaagaaaaacaattacaagtaggggtcagtacaaccacaagtactgagtagatatcatcggccaactaaaaatagaaaacaatatatatcgaataataatataaaatcaaccatattcctcaacaggtgaaagcaacaagttcacaaatcatgtgtaaccacatcaaacacacctatgagaactcaagtctccacatcatactcatttgggatataggttcttttcattcgaatttattaacataatttcaagattcattatctttattcctcttgtgtcggtacgtgacactccgctcccctactactatgtgccggaacgtgacactccgatcccctaattctacgtgttggttcgtgacacccgatcccctaattctacgtgttggttcgtgacacccgatcccctaattctacgtatcggttcgtgacacccaatcccctaattctacgtgtcggtttgtgacacccgatcccctaattctatgtgtcgattcgtgacacccgatcccctaattctacgtgttggttcgtgacacccgctccactaatctcattctattaattcatcaagccttctcttataccaaggcatcatcaatctcattactttagtttatcaagccttctcctataccaaggcatcatcaatctcattactttatttcatcaaaccttcttttataccaagacatcatcaatctcattactttagttcatcaaaccttctcctataccaaggcatcatcaatctcattactttagttcatcaagccttcttttataccaaggcatcatcaatctcattactttagttcatcaagccttattttataccaagacatcatcattaacaaggtacatttaggattagagattcaatagactcatcatgcttattcatcacaattatataatcacatcatgtaagcacacaattaagcatatagaaggttttataatactacccaacacatatcattcgctattaagagtttactacgaatagcataaaaaaaaccataacctacctccaccgaagaattgtgatcaagcaagcaattccttaaaatcttggctatcttattcgttttctccctctctcgatcgtttctctctttctcctctgttctttctatttttcttattcaaaccctctttcttttaccctaattagcatataattaagtataaaagatgaataattaacccattaattaattcaaggttatctcttttaaccctcaagtagttaaattattaacgttaacccactaaatttataattatagcaggaacagtcaaaaacgtccattaaaacatttaaagaaatccgacccagcctgggattacgcagcctatgacggtccgtcgtgcctgcgatggtccatcctgctgcttccgtcacagagtttagagactcaattccttgaagagtctgtgacggtccgccgtgcccacgacggtccgtccagccatgtcgtcacgaagttcagagagtcgatctcagtacccaaatttcagaatactaagtgttttggaatgagaccccctcgacggtccgttgtgcccatgacggtctgtcgtgggatccgtcgaccaagacaatttttccagaaataaaatctgctgctcaaaacgactaaacaggtcgttacaatagataccaatatacccatcgttcgtcctcgaatgatcattagaagaaaaacaagggcaaaaaggagtacctgaatctgtaaacaggtgtgggtatctttctttcatatctgcctccttctcccaagtggcttcttcaactggtcgattcttctattgaactttgatggatgcaatatcccttgacctcagcttgcggacttctctatctaaaatagcaacaggttcctcctcataagacaaattctcatcaagcaaaactgaatcccaacggataatgtagtttccatccccatggtatcttttcaacatagacacatgaaacaccggatgcactcctgacagtcctgggggcaaggctaattcataagctacctcccccacgcactttagaacttcaaatggaccaatataccttgggattagcttacctcgcttaccaaaccgcatcacccctttcatgggcaacaccttcagcaagacttgctcaccctctataaactccatgtctctaacctttcgatccgcatattctttctgtctgctttgagccgctaatagtttttcttgaatgcattttactttctccaatgaatccctcaaaaggtcagtaccccaaggtctaacctcaaatgcatcaaaccaaccaatgggagacctacatctcctcccatacaatgcttcgaatggagccatatcaatacttgagtgatagctattattgtatgaaaactccgctaagggtaagaagttatcccaatgaccaccaaattctatcacacatgcacgaagcatatcctccaacacttgaatcattcgctctgactgaccatcggtctgagggtgaaatgcagtactaaggtccaacctagtcctaattaagcatgcaatgttctccaaaacttagaagtaaactgtgtacctctatctaatatgatggagactgaaactccatgcaatcgaacgatttctgagatatagatgttggctaacttctatgcattgtaggtcactttgaccggaatgaagtgagcagacttagttaacctatcaacgattacccaaatggagtcatacttactcattgtctttggaagaccaaccacgaagtccattgcaatcctttcccacttccattcaggaatgggcattctctgaagtgttcctccgggcctctagtgttcatattttacttgctgacaatttggacatttggcaataaaatcaacaatgtcacgcttcattctactccaccaaaaatgttgctttaggtcacgatacatcttggttgcaccaggatgtatagagtaccttgaactatgagcctctgtcagaatagtgttgatcaaatcatcaatacggggttcacatacccttctcttgattctcaaaacaccttcctcatcgatttgtgcttcgttagcctcgcctcgcaatactttatcttggatccggatcagtttctcatcggtaaactactttcctttaatcttgtcaagaaaagaagatcttgcctccatacaagccaacaatcctcccttctcatttacttctaacctcataaagtcgttagccagagtctgaacctctctagccaatggacgtctagaaacttgcaagtgagctagacttcccatgctccctgcctttctacttaaggcgtctgccacaacattagcctttcccggatgatacaagatagtgatatcgtagtccttcagtagttccatccatctcctctgtctcatattcaaatttttttgagtaaagacatactgtagtctatgatgatccgtgtatacttcacacttaaccccatatagatagtgtctccactgctttaaggcaaacactaccgcagccaattccaaatcatgggtcggataatcaagttcgtgcacctttaattgccttgaagcataagcaattacgttcttctcttgcattagcactacacccaaaacccgaataggatgcatcacaatagacaatgaaattcttaccttccactggcagggtaaggattggtgcagtagtcaacaaggtcttgagtttctgaaagctttcctcacatttgtccgaccatacaaatggaacattctgtttagtcaagcttgtcaattgggaagcaatagaagagaaccccttgacaaatcggcggtagtaactggctaaaccaacaaagctccttacttctgacacattagtaggtctctcctaattcttcactgcctcaatcttagatggatccaccatcactccatccttagaaaccacgtgtcccaagaaggacactgaatctagccaaaactcacacttggagaatttggcataaagcattttctccctcaacatttccaacacaattctcaagtgctccacatgttccttctggctctttgagtataccagtatatcatcaatgaatgcaatgacgaagagatccagatatggcttaaaaattccattcatcaagctcatgaaagcagcaggggcattcgtaagcccaaaagacatcactaagaactcataatgcccatacctggtccggaaagcagtcttgggcacatctgttgcccgtattttcaattaatggtaaccggacctcaaatcgatttttgagaaggtacaagcaccttgtaactgatcgaacaagtcatcaatgcgaggaagaggatacttgttcttaacagttaccttgttcaactgccggtagtctatgcacatccgaaaactcccatccttcttcttcacaaataacaccggagcaccccaaggagatgcacttggtctaatgaagcctttgctcaacaactcttgaagttgggcctttaactctcttaactccgcgggagccattctataagggggtatagaaatggggcgagtacccggttcaagatcgatgcagaagttaatatctctatccggtggcataccaggaaggtctgcaggaaacacatctaaaaactcgcggactattgaaaccgactcaattgaaggtacttgggtagtatcatcccggaggtgtgccaagaaagctaaacaacccttacgaaccattatcttaacacgaaaaaaggagatgatacgaacaggattggaagtgtagtcaccctcccacactaacggatctgtcccaggcttggctaacgtcacagttttagcattacaatccaagatcacaaaatttggagaaagccaagtcatacccagaattacatcaaaatcaaccatttctaagataaccaagtctacataagtattgctccccacaaaagtcaccagaccagacctatatagtttttcaactatcacagactcacccaccggagtagaaacacgaataggcatgtcaagcaattcacaatataaattaaaaccattagcaaatgaggaagatacataagaaaatgtggatccaggatcaaacaatacagaagccatgcaatcacaaaccaaaagattacctgtgatgacagcatcagatgtctccgcttcagatctcccagggaaagcataacaatgggccctatcacctgtctgcccattgcccctaccatgttgtgctgtagtggctccagtttgcccgttaccccggccgttttggtgaccaccattacctcggccaccacgttctcaagaataacggcctctaccatgaccacctctacctctagctattgggggtctataactctgttttggacaattcctcctaatatgtacagtctccccacatccataacattccctggagtcaagcataggtctctcagagaagtgttgaccggtctgaggtggacccccaactacagtctgtagtgaagactgaattggtcggactgagtaacctcctgaaccctgtcctctagagtaagaaccattaaaatcacctccttttcgaaacctttttgatgtcgatgccatggtgaagtcatatggcttcactccttccacctctatcacgaagtctaccacttcttgaaaggattttgccgtagccgctacctgtaaggctgaaatccgcagttctgacctcaaccccttcacaaaacggtgaatctgctcttgtggactgaaacaaagtttggtggcataccgggataatgcacgaaacttagcctcatatgcagtaaccaacatcctaccttgctctaggctcaaaaactcatctcttttcctatccctcaaagttcgggggatatacttccccataaacaagctagagaatgatgcccaagtcataggtggtgcctctgttggttgacactcaacatgtgatcgccaccacattttggcgttcccttgaaattgataaatcacaaactcaacaccaaaccattctactatacccatcttgtgtagtagctcatgacagtcaaccagaaaatcataggcatcctcagattcagcacccttgaagactggaggtttcaatttcaagaacttactgaaaagttcatgctgatcatttgtcattataggccctgtagtcagatgaggaaacatgcttatttccaatgaggcatccatgtggggagccacaatagctgcatgttgtacctccagaacctgaggtgctggtgtagaaaacattggaggtgtctggccctgatcagataacccgctaagataagcaagaacctgattgatcatctctggggtaggttggggtggaaatccctcattctgtacttgttcattctccccttcttcaccctctcttaccacttcctcagtcggtgggggagtcaccgccctagtaccagatgggctaggtgcttgtcctcttcctctagaggacgtcctcccacgacctcttccacggcgtcttgccactactcctcttcgagctacagccccaatggctggctcagacgcttcttgtcttgccggtgttggtgttggcgcagtcgttgatctagttctaaccatctgcgaaatagagtgaagatggtcagataccaatttgtatcacctagataccaattggacccaagtaatagcacgaaagaaagaaagaaagaatgtaatttccctaaagtcttatagcctctcaaagaaaagtaaaggcgcccccctaccgttccttaagactctactagactcgttcttgtgtgatgagaccaacgaacctaatacgctgataccaagtttgtcacgacccaaattgcgtcgtgagtggcacccacatttatcctcctatgtgagcgaaccaaccaatctaaaccccaacgtttaaccataataaacagaatacaatgcggaagacttaaaactcattaacgaaatcaataaataacttctaaaactcaatacttattattcccaaaatctgaaagtcatcatcacaagaacatctatccttaaattactaaagctaagagtatctaagaaactaaacataaataatggctagtctatgccagaacttcaaggcatcaagacatgaagaagaagaccagtccaagctagaagctttagcttatcctgaaatctggtgtgacgaagactggctagagttgcggttgagttgaagatgacggtacgtttgctgcactccacaaataacaaagaaaaacaattataagtaggggtcagtacaaccacaagtactgagtagatatcattggccaactcaaaatagaaaacaatatatatcgaatattaatataaaatcaaccatattcctcaacaggtgaaagcaacaagttcacaaatcatgtgtaaccacatcaaacacacctatgagaactcaagtctccacaccgtactcatttgggatataggttcttttcattcgaatttattaacataatttcaagattcattatctttattcctcttgtatcggtacgcgacactccgctcccctactacaatgtgccgaaatgtgacaccttgatcccctaattctacgtgttggttcgtgacacccgatcccctaattctacgtgactattcgtgactcatgatcccctaattccacgtgttggttcgtgacagccgatcccctaattctacgtgttggttcgtgacacccgatcccctaattctacgtgtcggttagtgacacccgatcccctaattctacatgttggtttgtgacaccccctccactaatctcattctattaattcatcaagccttctcttataccaaggcatcatcaatctcattaatttagttcatcaagccttctcctataccaaggcgtcatcaatctcattactttagttcatcaaaccttcttttataccaaggcatcatcaatctcattactttagttcatcaagccttctcctataccaaggcatcatcaaactcattactttagttcatcaagccttcttttataccaaggcatcatcaatctcattactttagttcatcaagccttattttataccaaggcatcatca
>TomPeToGS2_8-195
tgtcacgttccgacacgtagtataagggatcggagtgtcacgttctgacacatagtattaggggattggagtgtcacgttccgacacgtagtattaggggatcggagtgtcacgttccgatacggtagtaataatggatcggagtttcacattccgacacggtagtattaggggatcggagtgtcacgttccgacacgataataataaagagaagtaattttgaattatgttaacatactcaaaatcgaagaaactattcccaaaatgagtatggtgtggaggcttgagtcctcataggtgtgcttggtgttgttgccaatggttcttgtacttgttgttgtcacctgttaagtattgtggttgattttatattattattcagtatatattgctttctatttttagttagccgatgatacctactcagtacctgttccttatacttacccctacttgtaattttctgctttgttatttgtggagtgcagcaagggtgccatcgacttcgctcaccctcaactctaaccagtctccagcatatcaaattttcagggtgatctactgttcctagctcggactggattctcccattcacgtcttgatgtccttgaagtttggacatggaccatctgtttacttattttagattcttaaatactcttagacttagaaattgtaggatagatgttcttggtgtgatgacttccagattttggggataaatattgataaaatctagaagcttatttattggttatattaataagtttagggtcttccgcattatattttgttttgttatcgttgaattattggtaaatgttggggttagatttgttggtttgctcacataggaggataagtgtgggtgccactcgcggctcgttttgggttgtgacaaacttggtatcagagcattaggttcgttggtctcatcacacaagaacgagtctagtagagtctggaaaaacggtagggggacgcccttacttttctttgaaaggctataggactttaggaaaattccattctttctttctttcgtgctatcacttggatccaattggtatctaggtgatacaaattggtatctgacatcctcactctatttcgcagatggttagaactagagcaacaacattgccaacaccaacaccggcaagacagggtgcgtctgagccaaccactggggctgtagctcgaggaggaggagtggcaagaggtcgtggtagaggtcgcaggaggacgtcctctagaggtagaggacaaacacctggcccagctagtaatagggcggtggatccttcaccgactgatgaggtagtaagagagggtgaggaaggggaaaatgagcaggtgcaagatgaggaattacctccccaacctaccctagagatgattaaccaggttcttacttatcttagcgggttatctgatcagggccagacgcctccagtgttttctgcaccagcaccccaagttccgggattagaacatgcagctgctgtggctccccgcatggatgcctcattggaagtaggcacgtttcctcgattgactacagggcctataatgacgagtgatcagcatgaaattttcactaaattcttgaagttgaaacctccagtcttcaagggtgctgaatctgaggatacctatgattttctggttgattgtcatgagttgctacataagatggacatagtaaaatgattcggtgttgagtttgtgacctatcagtttcaggggaatgccaaaatatggtggcggtcgtatgttgcgtgtcaaccagcacaggcaccacctatgacttgggcatcattctctagcttaattatggagaagtatataccccagactttgagggataggaggagagatgagttcttgagcctagagcaaggaaggatgtctgttactgcttatgaggcaaaatttcatgcactatccaggtatgccacccagctttgcttcagtccacaagagcggattcgccgttttgtgaaaggattgaggtcagatttgcagatcccaaccttacaggtagctgctgcagcaaaatccttttaggaagtggttgattttgtgatagaggtggagggggtgaagccagataacttcatcatggcgtcgacatctaagaagttccgtaaggaaggtgagtttagtggttcttactctagagggcaaagttcaggaggttacccagctcgaccagtcttcactgcaggttgtagctgggggtccatcgcagaccagtcaacatttctctgagtttggaggttatccccagacttcatcgttctaacagagacctatgcttgactctagagattgttatggatgtggagagactggacatattaggaggtattgttcaaaacagagttacagacccccaatagttagaggtagaggtggtcatgggataggtcgccattctggaggacatggtggccaaggtaatggttgtcaccaaatcagccggggtggcgggcgagctggagctactgcagcgcaacatggtagggacaacgggcagacaggtgatagggcccattgttatgctttccctgggaggtctgaagcagagatatcttatgctgttatcacaagtaatattttggtctgtgattgcatggcttctgtattatttaatcctggattcacattttcatatttatcttcctcatctgctgctggtcttgatttacattgtgatttgcttgacatgcctattcatgtctctactcctgtgggtgagtctgtgatagatgagaaggtgtataggacttgtcttgtgacttttgtggggagcaatacttatgtagatttgattattctaaagatggtggatttcgatgtaatcctgggtatgacttggctttctccaaattttgcaatcttagattgtaatgctaaaactgtgacattggccaagcctaggacagatccgctagtgtgggagggtgactatacttccactccagttcagatcatctcctttcttcgtgctaagagaatggatagtaagggttgtttaactttcttggcacatctcagggatgatacttcccaagtaccttcgattgagtctgtctcgatagtccgtgagtttctggatgtgtttcccgcagaccttcctgttatgccaccagatagggatattaatttttgcattgatcttgagccgggtactcgccccgtttccataccctggatccaactgagttaagggagttaaaggcccaacttcaggagttgttaggtaaaggctttattagaccaagtgcatccccttggggtgctcctgttttatttgtgaagaagaaggatagaagttttcggatgtgcatagaatagaggcaactgaataaggtaactattaagaactagaatcctcttcctcgcattgatgatttgttcgatcagttacaaggtgcttgtaccttctcaaaaattgacttgagatctggttatcatcaattgaaaatacgggcagcagatgtgccaaagactgcttttcgaaccaggtatgggcattatgaattcttagtaatatcttttgggcttacgaatgcccctgctgctttcatgagcttgatgaacgggatttttaagccatatctagatatctttgtcattgtatttattgatgatatactgatatactcaaagagcaggaaagaacatgaggagcatttgagaattgtattggaagtgttgcgagagaaaaggctttatgccaaattctccaagtgtgagttttggctagattcagtgtccttcttggggcacatggtttctaaggatggagtgatggtggatccttctaagattgaagcagtgaagagttgggtaagacctactaatgttacagaggtaaggagttttgttggtttagctagctactatcgtcaatttgtcaaggcattttcctcttttgcttccccactgaaaaatttgactaagcagaatgttccatttgtatggtcggacgaatgtgaagaaagctttcagaacctaaagaccttgttgtctactgcaccaattcttaccttgccagtagaaggtaagaatttcattgtgtattgtgatgcatcttattctggtttgggtgcagtgctaatacaggagaggaatgtaattgcttatgcttcgaggcaattaaaggtgcatgaacgtaactatccaacccatgatttggagttggctacagttgtgtttgcattaaagcaatagagacattatctataaggggtcaagtgtgaagtctatagagatcatcgtagtttacagtatgtctttactcagaaagatttgaatttgaggcagaggaggtggatggaactactgaaggactatgatattactatcttgtatcacccaggaaaagctaatgttgtggcagatgctttaagtagaaaagcagggagcatggaaagtctagcccacctacaggtttctggacgcccaatggctagagatgttcagactttggctaatgacctcatgaggctggaagtaatagagaaaggaggatttttggcctgtgtggaggcaagatcttcttttcttgacaagattaaggaaaggcagtttgttgatgagaagctgagtcgaattcgggagatggtattacgaggagaggctaaagaggcaataattgatgaggaaggcgttttgaaaattaaggggagggtatgtgtgccccgtgttgatgatttgattcacactattcttacagaggctcatagttcaaggtattctatacatcctggtgcaaccaagatgtatcgtgacctaaagaaacatttttggtggagcaagatgaagcgtgacattgctgattttgttgcccaatgcccgaattgtcagcaggtaaagtatgagcaccagaggcccggaggaacacttcagaaaatgctcattcctgaatggaaatgggaaagaattgcaacggattttgtggttggtcttccaaagacattgggtaagtttgattctatttgggtaattgttgacagattaactaagtctgctcacttcattccggttaaggtgacttacaatgcaaagaagttagccaaactctttatctcagaaattgttcgattgcatggagttccactttccatcatatcagatagaggtatgcaatttacttctaagttttggagaacattgcatgctgaattaggtactaggttggatcttagtactggatttcaccctcagaccgatgatcagtctgagcgaacgattcaggttttggaggatatgcttcgtgcatgtgtgatagaatttggtggtcattgggataacttcttacccttagcagagttttcatacaataatatctatcactcaagtattgatatggccccatttgaggcactgtatgggaggagatgtaggtctcccattggttggtttgatgcatttgaggtgagaccatggggtaccgatcttttgagggaatcgttagataaagtaaaattcattcaggagaagcttctggcagctcagaacaggcagaaagaatatgcagatcgaaaggttaggtacttggattttatggagggtgaacaggtcttgctgaaggtttcacccatgaaaggggtgatgcggtttggtaagcgagaaaagcttagtctgaggtatatttgtccattcgaagttctgaagcgcgtgggggatgtggcttatgaattggcattgcctccaggactctcagaagtgcatccggtatttcatgtgtctatgctaaaaaaaataccatggggatggaaactacattattcgttgggatttagttcttcttgatgagaatttgtcttatgaggaggatcctgctgctattttagatagggaagtccgcaagtttagatcaaaggagattgcatccatgaaggttcagttgaagaatcggccagttgaagagtccacttgggagaatgaggctgatatgcaagaaagatatccacatctttttacagattcaggtactctttctcgcccttgtttttcttcttgtgatcgttcgaggacgaacgatgggtaaattggtatatattgtaacaacatgtttagtcggttcgagtagtagaattattttgataaaaacagtttgggtcgacggattacgcgacagaccgtcatgtccacgacggaccgtgatggactccgtcgtcccatacttgtgtaatttcttctgctgcttttctcattaccctcgacgacaggtaggacaaaccgtcatagacacaatggtccgtcaagggtcttcgttccaaaacacatcaactctgaaatctaggtactgggatcgactctctgaacttcacaacggaattgcagcacggaccgtcgtagatacgacgggccgtcacaaacctctttactgaatttaactctctgaaccttgtgatagacctgcagataggaccgtcattgatacgacagaccgtcacaggttgcgtaaccccgacttggtcggacttctactaaaagtttttaaggggtggttcggactattcgtgattatacttatggaattagtggggtaagtttaataatttatttacatgggggttaaagaggataatagggaaataaataatggggtacttttatcataagggattatatgataattagggtaaaagaaaaagaatctggagaagaaaaagaaaaagaacagaagggaacgaacgagcgagagagagagaacgaagaggaaagcaaaggcattgggaagtagcttacttgatcacaattcatcggtggaggtaggttatggtttatttctatatgatacctaaactctaaatagtgattgatatgtattgggtggtattgtaaagtcttctatatgcttgattgtgtggttgtatgttgtgaattgtgtaattgtggtggttagaatgatgagactattgaatcttcaatcttaaatcctctctattaagatgacgccttggcataaagaaggcttgatgaactaaaataatgaggtatatggatcggagtgtcacgtttcgacacgtagtattaggggatcagagagtcacgttccaacacgtagtattaggggatcggagtgtcacgttccgacacatagtattaggggatcggagtgtcacgttccaacacggtagtaataatagatcggagtgtcacgttctgaaacggtagtattaggggatcggagtgtcacattccaacacgataatagtaaagagaagtaatcttgaattatgttaatatactcaaaatcgaagaaactattcccaaaatgagtatagtgtggaggcttgagtcctcataggtgtgcttggtgttgttgccaatggttcttgtacttgttgttgtcacctgttcagtattctggttgattttatattattattcagtatatattgctttctattttgagttggccgatgatacatactcagtacgtgttctttgtactgacccctacttgtaattttcttctttgttatttgtgcagtgcagcaagcgtgccatcgacttcgactcgcactcaactctagccagtctccagcatataagattttcagggtgagctattgttcctagctcgcactggattctctcattcacgtcttgatgtccttgaagttcggacatggaccatctgtttacttattttagattcttaaatacacttagatttataaatttgaggatagatgttcttggtgtgatgacttccagattttggggataataattgataaactttagaagcttatttattggttatattaatatgttttaggtctttcgcattatattttgttttgttatggttgaaatattggtaaatgttggagttagatttgttggttcgctcacataggaggataagtgtgggtgccactcgcggctcgttttgggtcgtgaca 
>TomPeToGS2_8-154
tggatcgggtgtcacgttccgacacgtagaattaggggatcggagtgtcacgttccgacacgataataatgaagaaatgtaattttgaattatgttaatatactcaattcgaagaaccttttttttcccaaatgagtatggtgtggaggcttgagtcctcataggtgtgcttggtgttgttgccaatggttattgtacttgttgattgtcacctgttaagtactatggtagattttatattattattcaatatatattgttttctattctgagttggccgatgatacctactcagtacttgttccttgtactgacccctacttgtattttcttctttgttatttgtggagtgcagcaagcgtgacatcgacttcgactcgtcctcaactctagccagtctctagcatatcagaattatgggtgagctattgttcctagctcgtgctagattctctccttcgcgtcttgatgtcttgaagtacggacatggaccatccttttacttattttatcttcttaatactcttagatttagaaatttgaggatagatgttcttgatgtgatgacttccagattttgggaataataagtattgagttttagaagttatttaattgattttcgttaatgagttttgagtcttccgcgttatattttgttcgctatggttgaaatattggtaaatgttggggttcagatttgttggttcgctcgcataggaggataagtgtgggtgccactcgcgaatcgttttgggtcgtgacaaacttggtatcagagcattaggttcgttggtctcatcacacaagaacgagtctagtagagtcttgagtaatggtagggggacgcccttacttttctttgagaggctataggactttaggaaaaattccattctttcttcctttcgtgctattacttggatccaattggtatctaggtgatacaaattggtatctgacatcctcactctatttcgcagatgggtagaactagagcaacaactgtgccaacaccaacaccggcaagacagggtgcgtctgagccagccactggggctgtagctcaaagaggagcagtggcaagaggccgtggtagaggtcgcgggaggacgtcctctagaggcagaggacaaacgcctggtccagctagaactagggtggtgactcctccaccgactgatgaggtagtaagagagggtgaggaaggggaaaatgagcaagtgtaggatgaggaattaccaccccaacctaccccagagatgattaaccaggttcttacttatcttagcgggttatctgatcagggccagacacctccagtgttttctgcaccagcacctcaggttctgggggtacaacatgcagctgctatggctctccgcatggatgcctcatcggaagtaggcacgtttcctcggttaactacatggcctataatgacgagtgatcagcatgaacttttcactaaattcttgaagttgaaacctccagtcttcaagggtgctgaatctgaggatgcctatgattttctggttgattgtcatgagctgctacataagatggacatagtagaacggttcggggttgagtttctgacctatcagtttcagggaaatcccaaaatgtggtggcggtcgtatgttgagtgtcaaccagcacaggcaccacctatgacttgggcatcattctctagcttatttatggaaaagtatataccccggacgttgagggataggaggagagatgagttcctgagtctagagcaaggtaggatgtctgttactacttataaggataaatttcgtgcactatctaggtatgccacccagctttgcttcagtccacagagtaggtttgccgttttatgaaaggattgaggtcagatttgcagatcccagccttacaggtagctgctgcagcaaaatcctttcaggaagttgttgactttgtgatagagatggagagggtgaagccagataacttcaccatggcatcgacctctaagaagttcctcacgggaggtgagtttagtggttcttactctagagggcagagttcaggaggttacctagcccgacctattcagtcttcactacaggctgtagctgggggtccatcgcagaccagtcaacatttctctaagtttggaggttatcccctgacttcgtcgttctcacagagacctatgctagactccagacattgttatggatgtggaaagactggacatattaggagaaattgtccaaaacagagttacgtcattagaggtagaggtggtcatgggagaggccaccattctggaggacgtgttggtcaaggtaatggtggtcaccaaatcagccgaggtggcgggcaagttggaactactgtagcacaacatggtaggggcaacggatagacaggtgatagggcccattgttatgcttgccccgggatatctaaagcagagacatctaatgttgttatcacaggtaatcttttggtttgtgattgcatggcttctatattatttgatcctggatccacattttcatatgtatcttcctcatttgctactagtcttgatttacattgtgatttgcttgacatgcctattcgtgtctctactcctgtgggtgagtctgtgatagttgagaaggtgtataggtcttgtcttgtgacttttgtggggagcaatactcatgtagacttgattattctagagatggttgattttgatgtaattctgggtatgacttggctttctccaaattatgtaatcttagattgtaatgctaaaactgtgacattggccaagcctgggacagatctgctagtgtgggagggtgactatacttccaccccagttcgtattatctcctttcttcgtgccaagagaatggttagtaaaggttgtttagatttcttggcacatctcagggatgatacttcccaagtaccttctattgagtctgtttcgatagtccgtgagtttctggatgtgtttcctgcagaccttcctggtatgccaccagatagggatattgatttttgtattgttctggagctgggtactcgccccatttccatacccccttataggatggctccatctgagttaagggagttaaaggcccaacttcaggagttgttaagtaaaggttttattaggccaagtgcatccccttggggtgctccggttttatttgtgatgaagaaggatggaagttttcggatgtgcatagactataggcaactgaataaggtaactattaagaacaagtatcctcttcctcgcattgatgatttgttcgatcagttacaaggtgcttgtaccttatcaaagatcgatttgagatctggttatcatcaattgaaaatacgggcagcagatgtgccaaagactacttttcgaaccaggtataggcattatgaattcttagtaatgtcttttaagcttacgaatgcccctgctgctttcatgagcctgatgaacgggatttttaagccatatctggatctttttgttatcgtatttattgatgatatactgatatactcagagagcaggaaagaacatgagaagcatttgaaaattgtattggaattgttgagggggaaaaggctttatgccaaattcaccaagtgtgagttttggctagattcagtgtccttcttggggcacgtggtttctaaggatggggtgatggtggatccttccaagattgaagcagtgaagagttgggtaagacctactaatgttacagaggtaaggagctttgttggtttagctagctactaccgtcgatttgtcaaggtattctcttccaatgcttcccaaatgacaaatttgactaagtagaatgttccatttgtgtggtcggacgaatgtgaagaaagcttccagaacctcaagaccttgttgactactgcaccaattcttaccttgccagtggaaggtaagaatttcattgtttaccatgatgcatcttattctggtttgggtgcagtgctagtgcaggagaagaatgtaattgcttatgcttcgaggcaactaaagttgcatgaacgcaactatccgacccacgatttggagttcgctgcagtagtgtttgcattaaagcaatggaaacattatctatatggggttaagtgtgaagtctatacagatcatcgtagtttacagtatgtctttactcagaaagatttgaatttgagacagaggagatggatggaactactgaaggactatgatattactatcttgtatcacccaggaaaagctaatgtgatggcagatgttttaagtagaaaggcagggagcatgggaagtctagtgcacttgcaggtttctagacgcccattggctaaagaggttcagactctggctaatgactttatgaggttggaagtactggagaagggaggatttttggcctgtgtggaggcaagatcttcatttcttgacaagattaagggaaaacagtttattgatgagaaactgatccggatttgagatatggtattgcgaggagagtctaaagaagaaaaaattgatgaggaaggcgttttgagaattaagggaagagtatgtgtgccccgcgtcgatgatttgattcacactattcttacagaggctcatagttcaaggtattctatacatcctggtgcgaccaagatgtatcgtgacctaaagcaacatttctggtggagtaggatgaagcgtggcatgttgattttgttgcccaatgcccgaattgtcagcaggtaaagtatgaacaccagaggcctggagggacacttcagagaatgcccattcctgaatggaagtgggagagaattgcaatggattttgtagttggtcttccaaagaacttgggtaagtatgactccatttgggtaattgttgataggttaactaagtctgcttacttcattcctgtcaagatgacttacaatgcagagaagttagccaaactctatatctcagaaatcattcgattgcatggagttccactttccatcatatcagatagaggtacgcagtttacttcgaagttttggagaacaaggcatgctgaattaggtactaggttggaccttagtactgcatttcactctcagaccgatggtcagtctgagcgaacgattcaggtgttggaagatatgcttcgtgcatgtgtgatagaatttggtggtcattgggataacttcttacctttagcagagttctcatacaataatagctatcacccaagtattgatatggccccatttgaggccctgtatgggaggagatgtaggtctcccattggttggtttgatgcatttgagatgagaccgtggggtatcgatcttttgagggaatcgttagataaagtaaaattcattcaggaaaagcttctagcagctcagaacaggcagaaagaatatgcagatcgaagggttagagacttggattttatggagagtgaacaagtcttgctgaaggtttcacccatgaagggtgtgatgcggtttggtaagcgaggtaagcttagtccgaggtatattggtccatttgaagtactgaagcgcgtgggggaggtagcttatgaattagccttgcctccaggactgtcaggagtgcacccagtatttcatgtgtctatgctgaaaaaataccatggggatggaaactacattgttcgctgggattcagttctctttgatgagaatttgtcttatgaggaggagcctgttgctagtttaggtagagaggtccgcaagttgagatcaaaggagattgcatctattaaggttcggtggaagaatcggccaattgaagagtccactagggagaatgaggctgatatgcaagaaagatatccacatctttttacagattcatgtagtctctctcgcccttgcttttcttcttgtgatcattcggggacgaacgatgggtaaattagtatctattgtaacaacctgtttagtcagttcgagcagtaaaactatttttgataaaaactgactgggtcgacggatcacacgacggaccgtcatggtaacgacggaccgtgatggactccgtcgtcccacacttgtgtaaattcttctgttgctctcctcattgccctcgacgataggtaggacgaaccgttatatgcacaacggtctgtcgagagtttccgttccaaaacacttcaactcaaaaatctgggtactgggatcaactctctgaacttcgcgacgaaattgcagcacggatcgtcgaagatacgatggaccgtcacaaacctctttactgaatttgagtctctgaattatgtgacggacctgcaggacagcccgtcatagatacgatggatcgtcacgagttgcgtaaccctgactgggttggatttctgctagaagttttaaaggggtgttttggaccattcatgacaaactttatgaaattattggtgtaagtttaataatttatttacttgggggttaaaggagataaccttgaaataaataatgggttacttttgtaataatgaattatatgataactagggtaaaagaaaaaggaatttggagaggaaaaataaaaagaacaaagagagggagaacgagcgagaaaagggagaagcgaagaggaaagcaaaggcattgggaagtatcttgtttgatcacgatttttcggtggaggtaggttatggtttgtttctacctgatagataaactcaaaatagcgatcgatatatgtcgggtggtattgtgaagtcttctatatgcttgattgtgtgtttgtatgttgtgattgtggaaatctttaatcttatccctcttcattaagatgatgccttgacataaagaaggcttgatgaactaaagtaatgagataaatggatcggatgtcacgttccgacacgtagaattaggggatcgtagtgtcacgttccgacacgtagtattaagggatcgggtgtcacgttctgacacatagcattaagggatcgggtgtcacgttctgacacgtagaattaggggatcggagtgtcacattccgacacgataataatgaagagaagtaattttgaattatgttaatatactcaattcgaagaacctttttttttcaaatgagtatggtgtggaggcttgagtcctcataggtgtgcttggtgttgttgccaatggttattgtacttgttgattgtcacctgttaagtactatggtagattttaaattattattcaatatatattgctttctattctgatttggccgatgatacctactcagtacttgttcgttgtactgacccctacttgtattttcttctttattatttgtggagtgcagcaagcgtgccatcgactttgactcgtcctcaactctagccaatctccagcatatcagaattcagggtgagatattgttcgtagctcgtgctggattctctccttcgcgtcttgatgtcttgaagttcggacatggaccatccttttacttattttatcttcttaatactcttagatttagaaatttgaggatagatgttcttgatgtgatgacttccagattttgggaataataagtattgagttttagaagttatttaattgattttcgttaatgagttttgagtcttccgcattatattttgttcactatggttgaaatattggtaatcgttggggtttagatttgttggttcgctcgcataggaggataagtgtgggtgccactcgcggctcgttttgggtcgtgaca
>TomPeToGS2_4-82
tgtcacgctccgacacgtagcattagtggatcggagtgtcacgttccgacacgtagtattaggggatcggagtgtcatgtttcgacacatagtattaagggatcgaagtgtcacgttccgacacgtagtattaggggatcggagtatcacattccgaaacgtagcataaggggatcgggtgtcacgttccgacacgtagtattaggggatcggagtgtcacgttccgacacgataataataaagagaatgaatatggtattatgttaatatactcaaatttaatgaacctatttactaaatgagtatggtgtggaggcttgagtcctcatgggtgtgctttgtgctgttgacaatggttcttctacctgttgttgtcacctgttaagtattgtagttgattttgtactattatttgatatatatccctttctattttgagttggccgatgatacctactcagtatgtgttccatgtactgacccctacttgtatttttcttttgttatttgtggagtgcagcaaacgtgccatcgacttcgactcatctgcaactctagccagtcttcggcatatcaaatttcagggtgagctattattcctagctcggactggattctctccttgacgtcttgatgtcttgaagttttgacatggaccatctcttttacttattttagtttcttaaatactcttagacatagaaatttgaggatagatgttcttggtgtggtgacttccagattttggggataatagttgataaactttagaatgtttatatattagttatattaataagattttgagtctttcacattatattttgttcattatggtttaaatggtggtaaatgttggggtttggaattgttggttcactgacatagtaggataagtgtgggtgccactcgcgacttgttttggatcgtgacaaacttggtatcagagcattaggttcgttcgtctcatcacacaagaacgagtctagtagagtcttgaggaacggtagggggacgcccttacttttctttgagaggctataggactttaggaaaattccattctttctttctttcgtgctattacttggatccaattggtatctatgtgatacaaattagtatctgaccatcttcactctatttcgcagatggttagaactagagaaacaattgtaccaacaccaataccggcaagacagggtgcgtctgagccagccactacggctatagctcgaagaggagtagtggcaagaggtcgtggtagaggttgcgggaggatgccctttagaggtagaggacaaacacctagtccagctagtactagggcggtgactcctccaccgactgatgaggtagtaggagagggtgaggaaggggaaaatgagcaagtgcaagatgaggaattactaccccaacctaccacagagatgattaaccaggttctttcttatcttagcggattatctgatcaaggccagacacctccagtgttttctacaccagcacctcaggttccgagagtacaacatgcaactgctatggcttcccgcgtggatgcctcattggaaatgggcacgtttgttcaattgactacagggattataatgacgagtgatcagcatgaacttttcactaagttcttgaagttgaaacctccagtattcaagggtggtgaatctgaggacgcctatgattttctggttgattgtcatgagctgctaaataagatggacatagtggaacgattcggtgttgagtttgtgacctatcagtttcagggaaatgccaaaatgtggtggcagtcgtatgttgactgtcaaccggcacaggaaccaactatgagttgggcatcattctctagcctatttatggaaaagtatataccccggactttgagagataggaggagagatgagttctttagcctagagcaaggcaggatgtcggttactacttatgaggctaagtttcatgcattatccaggtatgccacccagctttgcttcagttcacaagagcggattcaccgttttgtgaagggattgaggtcagatttgcagattccagtcttacaggtagctgctgcagcaaaatcctttcaggaggtggttgattttgtgatagaaatggagggggtgaagccagacgacttcacaatggcatcgacatctaagaagttttgtaatggaggtgagtttagtggttcttactccagagggcagagttcaggacgttacccagcccgacctattcagtcttcactgcaggctgtagttgggggtccaccacagaccagtcagcatttctctgagtttggaggttatccccagacttcgtcatttgcacagaggcctatgctttactccagagagtgttatggatgtggagagactggacatattaggaggttttgtccaaaacagagttacagacccccaatagttagaggtagaggtggtcatggaagaggccgccattctggaggacgtggtggacaaggtaatggtggtcactaaatcagccagggtggtgggcaacctggagctactgcagcacaacatggtaggggcaacaggaagacaggtgatagggcacattgttatgctttccccgggaggtctgaagcagagacatctgatgttgttatcacaggtaatcttttggttggtgattgcatggcttctttattatttgatcctggatccacgttttcatatatatcttcctcatttgctagtactcttgatttacattgttatttgcttgacatgcctattcgtgtctctactcctgtgggtgagtctgtgatagttgagaagttgtatcggtcttgtcttgtgacttttgtggggagaaatactcatgtagacttaattatcctagaaattgttgatttcgatgtaattgttggtatgacttggctttctccaaattttgcgatcttagattgtaatgctaaaactgtaacaatagccaagcctgggacagatccgttagtgtgggagggtgactacacttccactccagttcgtatcatctccattcttcgtgctaagggaatggttaaaaaagggtgtttatctttcttggcacttctcaaagatgatacttcccaagtaccttcgattgagtctgtttcaatagtacgtgagtttctggattgtttcctgcagaccttcctggtatgccaccggattgggatattaactttagtatcgatctggagccgggaagtcgccccatttccatacctccttatagaatgactcccgctgagttaagggagttaaaggcccaacttcaagagttgttaggtaaaggctttattagaccaagtgcatccccttggggtgctcctgtttcttttgtgaaaaagatggatgaaagttttcggatgtgcatagactacaggcaactgaataaggtaactattaagaacaagtatcctcttcctcacattgacgatttgttcaatcagttacaaggtgcttgtaccttctcaaaaatcgatttgagatctggttatcatcaattcaaaatacgggcaacggatgtgcccaagactacttttcgggtcaggtatgggcattatgatttcttagtaatgtcatttgggcttacgaatgcccctgctgctttcatgagcttgatgaacgggatttgtaaacgatatttggatctctttgtcattgcattcattgatgatatactgatatactcaaaaagaaggaaagaacatgaggagcatttgtgaattgtattggaagtgttgagggagaaaaagctttatgccaaattctccaagtgtgagttttggctagattcaatgtccttcttggggcacgtagtttctaaggatggagtgatagtggatccttcgaagattgaagcagtgaggagttgggtaagacctactaatgtcacagaggtaaggagctttgttggtttagttagctactaccatcgatttgtcaagggattttcttcggttgcttcccaactgacaaatttgactaagaacaatgttccgtttgtatggtcggacgaatgtgaagaaagctttcaaaaactcaagaccttattgactactgcaccaattcttaccttgcctgtggaaggtaaaaatttcattgtttattgtgatgcatcctattcttgtttgggtgcagtgctaatgcaagagaagaatgtaattgctttgcttcgaggcaattaaaggtgcatgaacgtaattatccgacccacgatttggagttggctgtagtagtgtttgcattaaagcaatggagacattatctatatggggtaagtgtgaagtgtatacatatcatcgtagtttacagtatgtctttactcggaaatatttgaatttgagacagaggaggtggatggaattactgaaggactatgatatcactatcttgtatcacccaggaaaagctattgttgtggcaaatgctttaactagaaaaacagggagcatgggaagtcttgctcacttgcaggtttctagacgcccattggctagagaggttcagactctagctaatgactttatgagactggaagtactagagaagggaggattgttggccggtgtggagacaaggtcttcctttcttgacaagattaagggaaaatagtttactgatgagaaactgatccaggttcgaaatttcgtattgcaaggataggctaaagaagaaaaaattgacgaggaagacattttgtgaattaaaggaagggtatgtgtgccgcgcgtcgatgatttgattcacactattcttacataggctcatagttcaaggtattctatacatcgtggtgcaaccaatatgtatcctgacctaaagcaacatttttggtggagtaggatgaagcgtgacagtgttgattttgttgctcaatgcctgaattgtcagcaggcaaagtatgaacaccagaggcctggagggacacttcagagaatgcccattcctgaatggaagtgggagagaattgcaatggactttgtagttggtcttccaaagacattgggtaagtatgactccatttgggtaattgttgataggttaactaagtctgcaaacatcattccggttaaggtaacttacaatgcagagaagttagccaaactctatatctcagaaattgttcgattgcatggagttccactttccatcataccagataggggtacgcagtttacttcgattttttggaaaacattgcatgcggaattaggtactaggttagatcatagtactgcattttcacccttagaccgatggttagtctgagcgaacgattcaggtattggaggatatgcttcgtgcatgtgtgatagaatttggtggtcattgggataacttcttacccttggcagagttttcatacaataatagctatcactcaagtattgatatggctccatttgaggcaatgtatgggaggagatgtaggtctcccatttgttggtttgatgcatttgaggtgagaccatgggggaccgatcttttgagggaatcgttagataaagtgaaattcattcaagagaagcttcttgcagatcagaacaggcagaaagaatatgcagatcaaaaggttagggacttggattttatggagggtgaacaagtcttgttgaaggtttcacccatgaaaagggtgatgcggttttgtaagcgaggtaagcttaatccgaggtatattggtccatttgaagttctgaagcgcgtgggggaggtggcttatgaattggcattgcctcaaggactctcaggagtgcacccggtatttcatgtgtctatgctgaaaagataccacggggatggaaactacatcattctttgggattcagttcttcttgatgagaatttggcttatgaggaggagcatgttgctattttagatagagaattccgcaagttgagatcaagggagattgcatccatcatggttcaatggaagaatcggctagttgaagagtccacttgggagaaggaggctgatatgcaagaaagatatccacatctttttacagattcaggtactctttgtcgcccttggctttcttcttgtgatcgttcggtgacaaacgatgggtaaattggtatgtattgtgacgacatgtttagtggatttgagcggtagaattatttttgataaaaactgattgggtcaatggatcacaggacagaccgtcatggtcacgacagaccgtcatgtaatccgtcgtcccgtacatgtgtaattctcctgttgctttccttcattaccctcgacaacaagtaggacgaaccgtcacaggcacaacggtccatcgagtgtgttcgtgccaaaacacttaaactctaaaatctgggtactgggatcaactctctgaactctgtgacggaattgcagcacggaccgtcgtagacacggtggaccatcacaaacatcttcgctaaaatttactctctgaactttgtgacggacctgcaggacggaccgtcgtaggtacgacgggccgtcagatgctgcgtaaccccgactgggtaagatttctactaaaattttaaaggggtgttttggactattcatgacaactttatgaaaatactggggtaagttaattatttatttacttgggggttaaaggaggtaactttaaaataaataatgggttacttttatcatatggaattatatgataattagggtaaagaaaaagaatctggagatggaaaataagaaagagacagaaagagagggagaacgagcgagaaaaagggagaagcgacgagaaaagcaaagactttgagaagtagcttgctttatcacgattcatgggtggacgtaggttatgatttctactagttcatagtaaactctaaatagcaactgatatgtattgggtaatattgtaaagtcttctatatgcttaattatgtggttacgtgatgtgattatgaaattgtgatggattagaatgatgaggctgtttaatcttaaaccttaaatcctctctgttaaaatgatgcattgacataaaagaggcttcatgaactaaagcaatgagattaggggatcgggtgtaacgttccgacacgtagcattagtggatcatagtgtcacgtttcgacacgtagtattaggggatcggagtgtcacattctgacgcgtagtattagggatctaagtgtcacgttccgacacgtagtattaggggatcagagtgtcacgttctgacacgtagaattatgggatcatgtgtcacattccgacacgtagtattaggggatcggagtttcacattccgacacgataata
>TomPeToGS2_4-116
tgaactaaaataatgagattaagggatcgggtgtcacgaactgacacgtagaattaggggatcgggtgtcacgtaccgacaccatgaattaggggatcgggtgtcacgaaccgacacgtagaattaggggatcggatgtcacgaaccgacacgtagaattaggggatcggagtgtcacgtaccgacaccaagaattagggaatcgggtgtcacgaaccgacacgtagaattaggggatcagagtgtcacgtacctacaccaggaattaggggatcgggtgtcacgaatcgacacgtagtagtaggggatcagagtgtcacgttctgacaccaggataataaagagaatgaatcttgaattatgttaatatactcaaatttaaagaacctattccccaaatgagtatggtgtggaggcttgagtcctcatagatgtgcctggggttgtggccaatggttatggtacgtgttgttgtcaccagttgagtatggtagtcgattttatgttattatgtgatatatattgctttctattttgagttggctgatgatacctactcagtacttgtgccttgtactgacccctacgtgtaattttcttctttgttatttgtggagtgcagcaaacgtgtcatcgacttcaactcgtcctcaactctagccagtcttcatcacgtcagatttcagggtgagctattgttcctagctcggactggattctctctcattcatgtcttgatgtccttgaagttcggacatggaccatctgtttacttattttagcttcctagatactcttagatttagtaatttgaggatagaatgctcttgtggtgatgactttcagattttgggaataataagtattgagttttagaagttatttaatcgatgtttattaatgagttttaagtcttccgcattatattctgtatcttatggttgaaatgttggggtttagattggttggttcgctcacatagtaggataagtatgggtgccactcgcggctcgttttgggtcgtgacaaacttggtatcatagccttaggttcgttggtctcatcacacaagaacgagtctagtagagtcttgaggaacggtagggggacacctttacttttctttgagagtctacaggactttaggaaaattccattctttctttctttcgtgctattacttggatccaattggtatataggtgatacaaattgatatctgaccatcttcactctatttcgtagatggttagaactagaacaacaactgcgccaacaccaacatcggcaagacaggatgcgtctaagccaaccactggggttgtagctcaaagaggagtagtggcaagaggccgtggtagaggtcgcgggaggacgtcctctagaggaagagtacaagcacctggcccttctagtactagggcggtgactactccaccgactgaggaagtagtaagagagggtgaggaaggggagaatgagcaagtgcagaatgaggaattaccaccccaacctacccagagatgattaaccaggttcttgcttatcttagcgggtaatccgatcaaggccaaacgcctccagtgttttctgcactagcaccgtaggttccgggagtacaacatgcagctgctatggctccccgcatggatgcctcattagaaataagaacgtttcctcgattgactacagggcctataatgacgagtaatcaacacgaacttttcatgaagttcttgaaattgaaacctccagtcttcaagggtgctgaatctgaggatgcctataattttctggttgattgtcatgagctgctacataagatgggcatagtggaacaggtgttgagtttgtaacctatcagtttcagggaaatgccaaaatgtggtggcgatcgtatgttgagtgtcaaccagcacatgcaccacctatgacttgggcatcattctctagcttgtttatggagaagtatataccccggaccttgagggataggaggagggatgaattcctgagcctagagcaaggcaggatgtctgttactgattatgaggataagtttcgtgcattatccaggcatgccacccagctttgcttcagtccacaagagcggattcgccgttttgtgaagggattgaggtcagatttgcagattccagccttacaggtagcaactgcagcaaaatcctttcaggaggtggtagattttgtgatagaagtggagggagtaaagctagacgacttcaccacagcatcgacacctaagaagttttgtaagggaggtgagtttggtgggtcttactccagagggcagagttcaggaggttacccagcccgacctattcagtcttcactgcaggctgtagctgggggtccaccgcagaccggtcaacacttctctgagtttgggggttatccccagactccgtcgttctcacagagacctatgcttgaacccagagagttttatggatgtggggagactggacatattaggaggtattgtccaaaacagagttacagactcccaatagtcaggggtagaggtggtcatggaagaggccgctattctggaggatggggtggccaaggtaatggaggtaaccaaatcaactggggtggcgggcaaactagaactactgcagcgcaacatagtaggggcaacgggcagacaggtgatagggcccattgttatgctttccctgggaggtctgaagcggagacatctgatgctgttatcacaggtaatcttttggtttgtgattgcatgacttctgtattatttgatcctggctccacattttcatatgtatcttcctcatttgctactggttttgatttacattgtgatttgcttgacatgcctattcgtgtttctactccggtgggtgagtctgtgatagttgaaaaggtgtataggtcttgtcttgtggcttttgtggggagcaatactcatgtagacttggttatcctagaaatggttgacttcgatgtatttctgggtatgacttggctttctctaaattttgcaatcttagattgtaatgctaaaactgtaacgttgtccaagcctgggacagatccgttagtatgggagggtgattacacttccactccaattcgtatcatctcctttcttcgtgctaagagaatggttagtaaagggtgtttagctttcttggcacacctcagggatgatactacccaagtaccttcaattgagtcggtttcgatagtccgtgagtttctggatgtgtttcctgcagaccttcctggtatgccaccggatagggatattgacttttgcattgatctggagccgggtactctccccatttcatatccccttatagaatgactcccgctgagttaagggagttaaaggcccaactttaagagttgttaggcaaaggcttcattagaccaagtgcttccccttggggtgctcttgttttgtttgtgaagaagaaggatggaagttttcggatgtgcatagactacagacaactgaataaggtaactattaagaacaagtatcctcttcctcgcattgatgatttgttcgatcagttacaaggtgcttgtactttctcaaaaatcaatttgagatctggttatcatcaattgaaaatacgggcaacggatgtgccaaaaactgctttccggaccaggtatggacattatttcttagtaatgtcttttgggcttatgaatgcccctgctgctttcatgagcttgatgaacgggatttttaatccatatctggatctctttgtcattgtattcattgatgatatactggtatactccaagagcaggaaagaacatgaggagcacttgagaattttattggaaacgttgagggagaaaaagctttatgccaaattctccaagtgtgagttttggctagattcagtgtccttcttggggcacgtagtttctaagaatggagtaatggtggatccttctaagatcgaagcagtgaagagttgggtgagacctactaatgttacagaggtaaggagctttgttggtttagctagctactaccgtcgatttgtcaagggattttcttctattgcttcccaattgacaaacttgactaagcagagtgttccatttgtatggtcggacgagtgtgaagaaagctttcagaagctcaagactttgttgactactgcaccaattcttaccctgccagtggagggtaagaatttcattgtttactgtgatgcatcctattctggtttgggtgcagtgctaatgcaagagaagaatgtaattgcttatgcttcgaggcaattaaaggtgcatgaacgtaattatccgacccacgatttggagttggctgcagtagtgtttgcattaaagcaatggagacattatctatatggggttaagtgtgaagtctatacggatcatcgtagtttacagtatgtctttactcagaaagatttgaatttgagacagaggaggtggatggaactactaaaggactatgatatcactatcttgtatcatccgggaaaggctatgttgtggcggatgctttaaatagaaaggcatgaagcatgggaagtctagctcacttgcaggtttctaaacgctcattggctagagaggttcagactctagctaatgactatatgaggctggaagtactagagaagggaggatttttggcctgtgtggaggcaagatcttcctttcttgacaagattaagggaaagcagtttactgatgagaaactgatccggattcgagataaggtatcgcgtggagaggctaaagaagcaaaaattgatgagaaaggtgttttgagaattaagggaagggtatgtgtaccccgcgtcgatgatttgattcacactattcttacagaggctcatagttcaaggtattctatacatcctggtgcaaccaagatgtatcgtgacctaaagcaacatttttggtggagtaggatgaagcgtgacattgttgattttgttgctaaatgcccggattgtcagcaggtaaagtatgaacaccagaggcctggagggacacttcagagaatgccattcctgaatggaagtgggagagaattgcagtggacttcgtggttggtctaagtatgactctatttgggtgattgttgacagattaactaagtctgctcacttcattccggttaaggtgacttacaatgcagagaagttagccaaactttatatcttagaaattgttcgattgcacggagttccactttccatcatatcagatagaggtacgcagtttacttctaagttttggaaaacattgcatgctgaattaggtactaggttggatcttagtattgcatttcaccctcagaccgatggtcagtctgagcgaacgatttaggttttggaggatatgcttcgtgcatgtgtgatagagtttggtggtcattgagataacttcttacccttagcagagttctcatacaacaatagctatcactcaagtattgatatggccccatttgaggcactgtatgggagaagatgtaggtctcccattgggtggtttgatgcatttgaggttagaccttggggtactgatcttttgagggaatcgttagataaagtgaaatgcattcaagaaaagcttttagcggctcaaagtagacagagggaatatgcagattgaaaggttagagacttggattttagggagggtgaacaagtcttgttaaaggtttcacccatgaaaagggtgatgcggttaggtaagcgaggtaagcttagtccgaggtgcattggtcaatttgaagttctgaagcacgtgggggaggtagcttacgaattagccttgcccccaggactctcaggagtgcacccggtatttcatgtgtctatgctgaaaagataccatggggatggaaactacatcattcgttgggattcagttcttttttatgagaatttgtcttatgaggaggagcctgttgccattttagatagagaagtccgcaagttgagatcgagggagattgcatcgatcaaggttcaatggaagaatcagccagttgaagagtccacttgggagaaggaggctgatatgcaagaaagatatccacaccttttcacagattcaggtactctttctcgcccttgtttttcttcttgtgatcgttcgaggacgaacgatgggtaaattggtatctattgtaacgacctgtttagtcgtttcgagtagtaaagtttagttttgaaaataattgactgtgtcgatggaccacacgacggaccgtcgtggtcacaacggatcgtcgagggtctccgtcccaaaacacttaaactctgaaatttgggtacggggaaaaaactctctgaacttcgcgacggaagagtagcacggaccgtcgtaggcacgacggaccgtcacagactctttaatgaattcgactctctgaactttgtgacggaaacagcaggacggaccgtcgcaggcacgacgggccgtcacgagctgcgtaaccttgactgggtcggatttctgctaaagttttaaaggggtgttttggactatttatgtcaaactgtatgaaattagtgggtaagtttaataacttatttacttgagggttaaaggagataaccttaaaataaatagtgggttacttttatcatcttttatacttaattatatggtaattagggtaaaacaaagggaatttgaaagaagagagaacgagcaagagagaaagaagaacgaagaaaaagcaaaaagcattggagaagtagattgcttgattacgaatcttcggtggaggtaggttatagtttatgctatttcatagtaaactctaaatagcgattgatatgtgttcggtggtattgtaaagtcttctatatgcttcattgtgttgttgcatgttgtgattatgtatatggtggtggattataatgatgatactgtggaatcttaaaaaccttaaatccactttgttaatgatgatgcattggtataaaagaaggcttgatgaactaaaagaatgaaattaggggatcgagtgtcacgaaccgacacgtagaattaggggatcgggtgtcacgtaccgacaccaggaattaggggatcgggtgtcacgaatcgacacgtagaattaggggatcggagtgtcacgtaccgacaccaggaattaggggatcgagtgtcacgaatcgacacgtagaattaggggatcggagtgtcacgtaccgacatcaggaattaggggatcgggtttaacgaaccgacacgtagtagtaagggatcggagtgtcacgttccgacaccaggataataacgagaatgaatcttgaattatgttaatatactcaaatttaaagaacctattccccaaatgagtatggtgtggaggcttgagtcctcatagatgtgcctggggttgtggtcaatggttatggtacttgttgttgttaccagttgagtatggtagtcgattttatgttattatctgatatatatttttttctattttgagttggctgatgatacctactcagtacttgtgcattgtactgacccctacgtgtaattttcttctttgttatttgtggagtgcagcaaacgtgccatcgacttcaactcgtcctcaactctagccagtcttcatcacgtcagatttcagggtgagctattgttcctagctcggactggattctctctcattcatgtcttgatgtccttgaagttcggacatggaccatctgtttacttattttaacttcctagatactcttagatttagtaatttgaggatagaatgctcttgtggtgatgactttcagattttgggaataataagtattgagttttagaagttatttaatcgatgtttattaatgagttttaagtcttccgcattatattctgtttcttatggttgaaatgttggggtttagatttgttggttcgctcacatagtaggataagtgtgggagccactcgcggctcgttttgggtcgtgaca
>TomPeToGS2_8-172
tgtaacgacctgtttagtcgttttgagcagcagattttatttcggaaaaaactgtctaagtcgacggaacccacgacggaccgttatgggcacgacggaccctcgagggggtctcgttccaaaacacttagaattctgaaatttgggtactgaaatcgactctctgaacttcgtgacggaatggcaggacggaccgtcgtgggcacgacggaccgtcacacattttccacagaaattaactctctgaacattgctacggacctgcaggacggaccgtcacagccatgacggaccgtcacaggttgcgtaatcccaggctgggtcggatttctttaaatgttttaagggaagttttggactattcctgctataattataaatttagtgggctaatgttaataatttaactacttgagggttaaaggagataatcttgaattaattaatgggttaattcatcatcttttatacttaattatatgctaattagggtaaaagaaagagagtttgaataagaaaaatagaaagaacaaggagagggaaaaagaacgaccgagagaagagggaaacgaagaggaaacaaagctttgggaaattgcttgcttgatcacgaatctttggtggaggtaggttatgattattatgctattcgtagtaaactcttaatagcgaatgatatgtgttgggtagtattataaaaccttctatatgcttaattgtgtgcttacatgatgtgatgatataattgtgatgaataagcatgatgagtctattgaatctctaatcctaaatgtaccttgttaatgatgatgccttggtataaaagaaggcttgatgaactaaagtaacgagattgatgatgccttggtataaaagaaggcttgatgaactaaagtaatgagattgatgatgccttagtataagagaaggcttgatgaactaaagtaatgagattgatgatgccttggtataaaagaaggcttgatgaatccatagaatgagattagtggagtgggtgtcacgaaccgacacgcagaattaggggatcgggtgtcacgaaccgactcgtagaattaggggatcggagtgtcacgtcccgacacatagtagaactaggggatcggagtgtcacgttccgacacatagtagtatgggagcggagtgtcatgtaccgacacaagaggaataaaaataatgaatctcaaaagtatgttgataaattcgaatgaaaagaacctatttcccaaatgagtatgatatggaggcttgagtcctcatgagtgtacttgacgttatttatcaaagattcttgtacatgttgttgctacagattgagtattgtagttgatttatgatatgatctgatatatactattttctattttgagttggccgatgatacctactcagtactggtatttgtactgacccctacttgtatgtttctttctttgttatttgtggagtgcagcaaacgtgccatcgtcttcaactcaaccgcaactctagccagtcttcattacaccggatttcagggtgagctaatgcttctagcttggactgggtcttcctcttcatgtcttgatgccttgaacttccggcatggactagcttttacttattttagcttcttagatactcttagatttagtaatttgagatagatgttcttgtgatgatgacttccagattttggggataataatagttattgagttttagaagttatttaatcaatgttcattaatgagatttaagtcttccgcattactttctgttattatattgagacattggggtttagattggttggttcgctcacataggaggataaatgtgggtgccacttacgacgcattttgggtcgtgacaaacttggtatcagagcattaggttcgttggtctcattacacaagaacgaaagtagagtcttaaggaacggtagggggacgcctttacttttctttgagaggctataagactttaggaaaattccattctttctttctttcgtgctattacttgggtccaattggtatctaggtgatacaaattggtatctgaccatcttcactctatttcgcagatggttagaactagagcaacgactacgccaacaccaacaccggcaagacaagaagcgtctgtgccagccactggggctgtagctcgaagaggagtagtggcaagaggccatggaagaggtcgtgggaggacgtcttctagagaaagaggacgagcacctagcccatctggtactagggcggtgactccttcaccaactgaggaagtggtaagagagggtgaggatggggaaaatgaacaagtacagaatgagggattgccaccccaacctaccccaaagatgatcaatcaggttcttgcttatcttagcgggttatctgatcagggccagacacctccagtgttgtctgcaccaacacctccggttccggaggtacaacatgcaactactgtggctccccgcatggatgcctcattggaaataggcacgtttactcatctgactacagggcctataatgacaaatgatcagcatgaacttttcagtaagttcttgaaattgaaacctccagtcttcaagggtgctgaatctgaggatgcctatgattttctagttgactgtcatgagctactacacaagatgggtatagtagaacggtttggtgttgagtttgtgacttatcagtttcaaggaaatgccaaaatgtggtggcggtcacatgttgagtgtcaaccaacagaggcaccacccatgacttgggcatcattctctagcttgtttatggaaaagtatatcccctggactttgagggataggaaaaaagatgagttcttgagcctagagcaaggtaggatgtcggttactgcatatgaggctaagtttcatggattatccaggtatgccacccaactttgtttcagtccacaagagcggattcgccgttttgtgaaggggttgaggtcagaattgcggatttcagccttataggtagcggctacgacaaaatcctttcaagaagtggtagacttcgtgatagaggtggaaggagtgaagccagatgacttaaccatggcatcgacatcaaaaaggtttcgaaagggaggtgagtttaatggttcttactctagaggacagggttcaggaggttactcagtccgaccaattcagtcttcactacagactgtagttgggggtccacctcagaccggtcaacacttctctgagagacctatgcttgactccagagaatgttatggatgtggagagactggacatattaggaggaattgtccaaaacagagttatagacccccaatagctagaggtaaaggtggtcatggtagaggtcgttattctggaggacgtggtggccgaggtaatggtggtcaccaaaacggccggggtgacggacaaatgggaactactgcagcgcaacatgctaggggcaacgggcaaacaggtgatagggctcattgttacgcttttcctgggcggtcggaagcagagacatcagatgctgttatcacaggtaatcttttggtttgtgattgtatggcttctgtattatttgatcccggctccacattttcatatgtatcttcctcatttgctaccagtcttaatttacattttgaattgcttgacatacctattcgtgtgtctactccggtgggtgagtctgtgatagttgaaaaagtatataggtcttgtttggtgacttttgtggggagcaatacttatgtagacttggttatcttagaaatggttgattttgatgtaattttgggtatgacttggctttctcagaattttgcgatcttggattgtaatgttaaaactgtgacgttatccaagcctgggatagatccgttatgtgggagggcgactacacttccactccggttcgtatcatctcctttcttcgtgctaagagaatggttagtaaggggtgtttagctttcttggcacatctcagggatgacactacccaagtaccttcaattgagtcagtttcggtagtccgtgagtttctggatgtgtttcctgcagaccttcctggtatgccaccggatagggatattgacttttgcatcgatctggagccgggtactcgcctcatttctatacctccttatagaatggctccagcagagttaagggagttaaaggcccaacttcaagagttgttaagtaaaggtttcattagaccaagtgcatccccttggggtgctccggtgttatttgtaaagaagaaggatgggagttttcggatgtgcatagactaccgacagttgaacaaggtaactattaagaacaagtatcctatacctcgcattgatgacttgttcgatcagttacaaggtgcttgtgtcttctctaagattgacttgagatccggttatcatcaattgaaaatacgggcaacggatgtgccaaagattgctttttggaccaggtatgggcattacaaatttgtagtgatgtcttttggtcttacgaatgcccctactgctatcatgagcttgatgaacgggatttttaagccatatctggatatctttgtgatcgtatttattgatgatattttggtatactcaaagagcaagaaggaacatgaggagcacttgagaattatattggaaatgttgagggagaaaaagctttatgccaaattctccaagtgtgagttttggctagatgcagtgtccttcttgggcatgtggtttctaaggatggggtgatagtggatccttctaagattgagacagtgaagaattgggtaagacctactaatgtgtcagaaataaggagctttgttggtttagctagctattaccgtcgatttgtcaagggattctcttccattgcttcccaattgacgaacttgactaagtagaatgttccatttgtatggtcggacgaatgtgaggaaagctttcagaaactcaagaccttgttgactactgaaccaatccttatcctgccagtggaaggtaagaatttcattgtctattgtgatgcatcctattcgggtttgggtgcagtgctaatgcaagagaagaacgtaattacttatgcttcaaggcaattaaaggtgcacgaatgtaattatccgacccatgatttggaattggctgcggtagtgtttgccttaaagcaatggagacactatcgatatgaggttaagtgtgaagtatacacggatcatcgttgcctacagtatgtctttactaaaaaagatttaaatttgagacagaggagatggatggaactactgaaggactacgatatcactatcttgtatcatccgggaaaggctaatgttgtggcagacgccttaagtagaaaggaagggagcatgggaagtctagctcacttgcaagtttctagaagtccattggctagagaggttcagactctggctaacgactttatgaggttagaagtaaatgagaagggaggattgttggcttgtgaggaggaaagatcttcttttcttgacaagattaaaggaaagcagtttaccaatgagaaactgatccggatccaagataaagtattgcgagaagaggctaaggaaacacaaatcgatgaggaaggtgttttgagaatcaagaaaaagggtatgtataccccgcattgatgatttgatcaacactattctgacagaggctcagagttcaaggtactctatacatcctggtgcaaccaagatgtatcgggacctaaagcaacatttttggtggagtagaatgaagcgtgacattgttgattttattgccaaatgtccaaattgtcagcaagtaaaatatgaacacgagaggcccggaggaacacttcagagaatgcccattcctgaatggaagtgtgaaaggattgcaatggactttgtggttggtcttccaaagacaatgagtaagtatgactccatttggataatcgttgataggttaactaagtctgctcacttcattccggtcaaggtgacctacaatgcagagaagttagccaaaatctatatctcagaaatcgttcgattgcatggagttccactctccttcatatcagatagaggtacgcagtttacttttaagttttggagaacattgcatgctgaattaggtactaggttggaccttagtactgcgttccatcctcagaccgatggtcagtctgagcgaacgattcaagtgttggaggatatgcttcgtgcgtgtgtgatagaatttggtggtcattgggatagcttcttacccttagtagagttctcatacaacaatagttatcactcaagtattgatatggccccatttgaggcactgtatgggggaagatgtaggtctaccattgggtggtttgatgcatttgaggttagaccttggggtattgaccttttgagagattcattagagaaagtgaaatctattcaagaaaagcttttagcggcgcaaagtaggcaaaaggaatatgcagatcgaaaggttagagacttggagtttatggagagtgagcaagtcttgctgaaggtttcgcccatgaaaggggtgatgcggtttggtaaaagaggtaagctaagcccaaggtatattgggccatttgaagtacttaagcgagtaggggaggtggcttatgaattagccttgcctccaggactgtcaggagtgcatccggtgtttcatgtgtctatgttgaaaagataccatggggatggaaactacattatccgttgggattcagttttgcttgatgagaatttgtcttatgaggaggaacctgattccattctagatagagaaattcgcaagttgagatcaagggagattgcatccatcaaagttcaatggtagaatcgactagtcgaagaagccacttgggtgaaggaggcagatatgcaagaaaaatacccacacctgtttacagattcaggtactccttttcgccctcgtttttcttcttgtgatcgttcgaggacgaacgatgggtaaattggtatctattgtaacaacctgtttagtcgttttgagcagcagattttatttctggaaaaactgtctgagtcgacggaacccacgacggactgtcatgggcacgacggaccgtcgagggggtctcgttccaaaacacttagaattctgaaatttgggtactgaaatcaactctctgaacttcgtgacggaatggcaggacggaccgtcgtggacacgacggaccgtcacacattttccacaaaaattaactctctgaactttgctacggacctgcaggatggaccatcacagccatgacggaccggcacaggttgcgtaatcccaggctgggtcggatttctttaaatgttttaagggatgttttggactattcctgctataattataaatttagtgggctaatgttaataatttaactacttgagagttaaaggagataatcatgaattaataaatgggttaattcatcatcttttatacttaattatatgctaattagggtaaaagaaagagagtttgaataagaaaaatagaaagaacaaggagagggaaagagaacgatcgagagaagagggaaacgaagaggaaacaaagctatgggaaattgcttgcttgatcacgaatcttcggtggaggtaggttatggtttttatgctattcgtagtaaactcttaatagcgaatgatatgtgttgggtagtattataaaaccttctatatgcttaattgtgtgcttacatgatgtgatgatataattgtgatgaataagcatgatgagtctattgaatctctaatcctaaatgtaccttgttaatgatgatgccttggtataaaagaaggcttgatgaactaaagtaatgagattgatgatgccttggtataaaagaaggcttgatgaactaaagtaatgagattgatgatgccttagtataagagaaggcttgatgaactaaagagattgatgatgcattggtataaaagaaggcttgatgatttcatagaatgagattagtggagcgggtgtcacgaatcgacacatagaattaggggatcgggtgtcacgaaccgacacgtagaattaggggatcggagtgtcatgttccgacacatagtagaactaggagatcggagtgtcacgttccgacacatagtattaggggagcggagtgtcacgtaccgacacaagaggaacaaaaataatgaatctcgaaagtatgttaataaaattcgaatgaaaagaacctatttcccaaatgagtatgatatggaggcttgagtcctcatgagtgtacttgacgttatttatcaaagattcttgtacatgttgttgctacagattgagtattgtagttgatttatgatatgatctgatatatactattttctattttgagttggacgatgatacctactcagtactggtgtttgtactgacccctacttgtatgtttctttctttgttatttgtggagtgcagcaaacgtgtcgtcttcttcaactcaaccgcaactctagccagtcttcattacaccggatttcagggtgagctaatgcttctagcttggactgggtcttcctcttcatgtcttgatgccttgaacttctggcatggactagcttttacttattttagcttcttagatactcttagatttagtaatttgagatagatgttcttgtgatgatgacttccagattttggggataataatagttattgagttttagaagttatttaatcaatgtttattaatgagatttaagtcttccgcattactttctgttattatattgagacgttggggtttagattggttggttcgctcacataggaggataaatgtgggtgccactcacgacgcgttttgggttgtgaca
>TomPeToGS2_11-229
tgtaacgacctgtttagtcgttttgagcagcagactttgattcgggaaaaactggcaggaacaacggaccccacgacggaccgtcatgggcacaacggaccgtcgagggggtctcgttccaaaatacttagaattctgaaaaatgggcactgaaatcgactctctgaacttcgtaacggaatggcaggacgaaccgtcacaggtgtgacggaccgtcacagactcttcagagaaattgagtctctaaactctgcgacaaggcagcaggacggaccgtcgcaggcgcgacgggccgtcacagactgcgtaatcccagtttgggtcgaatttctttaaatgttttaagggacgtttttgactattcctgctttaattataaatttagtcggttaatgttaataaaatctaattacttgggggttaaaagaggtaaccttgagttaattagtgaggtattattgtcatcttttatacttaattatatgctaattagggtaaaagaaagggagttggaacaagaaaactagaaagaacaaagagagagagggagaatcgaacgagaaggtgaaaagaagaggagaaacacaaagctttgggaaattgcttgcttgattactagtcttcggtggaggtaggttatggcttttatactattcgtagttaactcttaatagcgaatgatatgtgttgggtgtattgtaagtcttctatatgcttaattgtatgcttgcatgaatgtgattatataattgtgatgaaataagcatgatgaagctattgaatcccaaatcttgaaaaccccttgttaatgatgatgccttggtataaaagaaggcttgatgaactaaagtaatgagattgatgatgccttggtataaaagaaggcttgaggaattaatggaatgaaattagaggatcgggtgtcacgaaccgacacgtagaattaggggatcgggtgtcacgaaccgacacgtagaattaggggatcgggtgtcacgaaccgacacgtagaactaggggatcggagtgtcacgttccgacacatagtagtaagggagcggagtgtcacgtaccgacacaagaataaaggtgacgaatcttgaaagatgttaatatactcaatctaatgaacctaattcccaaatgagtatgatatggaggcttgagtcctcatgaatgtacttgacgttatttatcaaagatccttgtacatggtgttgctacagattgagtattgtagttgatttatgatattatctgatatatactgttttctattttgagttggccgatgatatctactcagttcccgtgttttgtactgacccctacttgtatgtttctttttgattatttatggagtgcagcaaacgtgtcgtcgtcttcaactcaaccgcaactctagccagtcttcagtactccggatttcagggtgagctaatgcttctagcttggactggaacttcctcttcatgtcttgatgccttgaagttccggcatggactagctttttatgtatttaagcttcttagatactcttagattagtaatttgaggatagatgttcttgtgatgatgacttccagattttggggataataatagttgttgagtttttagaagttattgaattgatttttattaatgagtttaagtcttccgcattactttctgttgctattatattgaaatgttaaggtttagattggttggttcgctcacataggagggtaagtgtgggtgccagtcgcgacccgatttgggtcgtgacaaacttggtatcagagcattaggttcgttggtctcatcacacaagaacgagtctagtagagtcttaaggaacggtagggggacgcctttacttttctttgagatgctataagactttaggaaaattccattctttctttctttcgtgctattacttgggtccaattggtatcttggtgatacaaattggtatctgaccatcttcactctatttcgcagatggttagaactagagcaacgactgcgccaacaccaacaccggcaagacaagaagcgtccgagccagccactggggctgtagctcgaggaagagtagcggcaagaggccgtggaagaggtcgtgagaggacgtcctctaggggaagaggacaagcgcccgtcccgtctagtactagggaggtgactcctccaccgactgaagaagtagtaagagagggtgaggaaggggaaactgaacaagtacagaatgagggattgcctccccaacctaccccagagatgatcaatcaggttcttgcttatcttagtgggttatctgatcaaggtcaaacgcctccagtattttctgcaccagcacctcaggctccagaggtacaacatgcggctactgtggctccccgcatggatgcctcattggaaataggcacatttcctcgtctgactgcagggcctgtaatgacaaatgatcagcatgaacttttcagtaagttcttgaaattgaaacctccagtcttcaagggtgctgaatcggaggatgcttacgattttctggttgactgttatgagctactacacaagatggatatagtagaacggtttggtgttgagtttgtgacttatcagtttcaagggaacgccaaaatgtggtggaggtcacatgttgagtgtcaaccaacagaggcaccacctatgacttgggcatcattctctagcttgtttatggagaagtatatcccccgaactttgagggataggaaaagagatgaatttttgagcctagagcaaggtaggatgtcggttactgcatatgaggctaagtttcgtgcattatcccggtatgccacccaactatgtttcagtccacaagagcggattcaccgttttgtaaaggggttgagatcatagttgcggatttcagccttacaggtagcggctacagcgaaatcttttcaagaagtggtagacttcgtgatagaggtagagggagtgaagccagatgacttcaccatggcaactacatcaaaaaggtttcgaaagggaggtaagtttaatggttcttactctagaggacagggttcaggaggttactcagtccgaccaattcagtcttcactacagactgtagttgggggaccacctcagaccggtcaacacttctctgaaagacctatacttgaatccagagagtgttatggatgtggggagactgggcacattaggagaaattatccgaaacagagttacagacctccaaatgttagaggtagaggtggttatggaagaggccgtcattctggaggacgcggtggtcgaggtaatggtggtcaccgaaacggccggggtgatgggcaaactggtgccactacatcacaacatggtaggggcaacggacagacaggtgagagggcccattgttatgctttccctgggcggtcagaagcagagatatcagatgctgtcatcacaggtaatctttcggtttgtgattgcatggcttttgtattgtttgaccctggctctacattttcatatgtatcttccgcatttgctaatggtcttgatttacattgtgaattacttgacatgcctattcgtgtttctactccggtgggtgagtctgtgatagttgaaaaagtgtataggtcttgtttggtgacttttgtagggagtaacactcatgtagatttggttatcttagaaatggttgactttgatgtaattctgggtatgacttggctttctccgaattttgtgattttggattgtaatgctaaaacagtgacgttagcgaagcctgggacagatccgttagtgtgggagggtgactacacttctaatccggttcatatcatctcctttcttcgtgctaagaaaatggttagtaagggttgtttagcgttcttggcacatctcagggatgatactactcaggtacctccaattgaatcggtctcaatagttcgtgagtttttagatgtgtttcctgcagaccttcctggcatgccaccggatagagatattgacttctgcatcgatcttgaaccgtgtactcgccccatttctatacccccttatagaatggctcccgcggagttaagagagttaaaggcacaacttcaagagttgctaagcaaaggctttattagaccaagtgcaactccttggggtgctccggtattatttgtgaagaaaaaagatgggagctttcgaatgtgcatagactacagacaactaaataaggtgacggttaagaacaagtatcctcttcctcgcattgatgacttgttcgatcagttacaaggtgcttgtgtcttctctaagattgacttgagatccggttatcatcaattgaagatacaggcaacggatgtgccaaagactgcttttcgaactaggtatgggcattacgaatttgtagtaatgtcttttggtcttacgaatgcccctgctgcgttcatgatcttgatgaacgggatttttaagccatatttggacctcttagtgatcgtatttattgatgatatactgatatactctaaaagtaagaaggttcatgaggagcatttaaagattgtattagaaatgtttagggagaaaaagctttatgccaagttctctaaatgtgagttttggctagatgcggtgtccttcttggggcatgtagtttctaaggatggagtaatggtggatccttctaagattgacacagtgaagaattgggtatgacctactaatgtgtcagaaataaggagctttgttggtttagtgagctattaccgtcgatttttcaagggattctcttccattgcttcccaattgacgaacttgactaagcagaatgttccatttgtatggtcggacgaatgtgaggaaagctttcagaatctcaagaccttgttgactactgcacctatccttaccttgccagtagagggtaagaacttcattgtttattgtgatgcatcctattctggtttgggtgcagtgctaatgcaagagaagagtgtaattgcttatgcttcaaggcaattaaaggtgcatgaacgtaactatccgacccatgacctggaattggccgcggtagtatttgcattaaagcaatggaggcactatttatatggggttaaatgtgaggtctatacggatcatcgtagcctacagtatgtctttacccagaaagatttgaacttgagacagaggagatggatggaactactaaaggactacgatatcactattttgtatcatccggaaaaggcgaatgttgtagcggatgctttaagtagaaaggcgggaagcatgggaagtctagctcacttgcaagcttctagacgcccattggctagagaagttcagattctggcgaatgaccttatgagattagaagtaaatgagaagggaagatttttagcttgtgtggaggcaagatcttccttccttgacaagattaggggaaagcagtttaatgatgagaaattgatccgcatccgagataaagtgttgcaaggagaggcttaagaagcaacaatcgatgaggaaggtgttctgaggattaagggaagggtatgtgtaccccgcgtcgatgatttgatcaacactattctgacagaggctcatagttcaaggtattcgatacatccgggtgcaaccaagatgtactgtgacctaaagcaacacttttggtggagtagaatgaagctgatattgttgactttattgccaaatgtctaaactgtcaacaagtaaagtatgaacaccagaggcccggaggaacacttcagagaatgcccattcctgaatggaagtgggagagaattgcaatggattttgtggttggtcttccaaagacaatgagtaagtatgactctatttgggtgattgttgataggttaactaaatctgctcatttcattccggtcaaggtgacttacaatgccgagaagttagccaaaatctatatctcaaaaatcgttcggttacatggggttccactctccatcatatcagatagaggtacgcagtttacttctaagttttggaaaacactgcatacggaattgggtactaggttggaccttagtactgcatttcaccctcagaccggtggtcaatctgagcgaacgattcaagtgttggaggatatacttcgtgcttgtgtgatagaatttggtggtcattgggataacttcttacccttagcggagttttcatacaataatagctatcactcaagtattgacatggccccatttgaagcattgtatggtaggagatgtaggtctcccattgggtggtttgatgcatttgaggttagaccttggggtactgaccttttgagggattcattagagaaagtgaaatctattcaagaaaagcttctagcggcgcaaagtaggcaaaaagaatatgcagatcgaaaggttagagacttagagttcatggagggtgaacaagtcttgttgaaggtttcgccatgaaaggggtgatgtggtttggtaagcgaggtaaactaagcccaaggtatattggtccctttgaagtacttaagcgagtaggggaggtgacttatgagttagccttgcctccagggctgtccggagtgcatccggtatttcatgtgtctatgttgaaaagatatcatggggatagaaactacattatccgttgggattcagttttgcttgatgagaatttgtcttatgaggaggagcctgttgctattttaggtagagaagttcgcaagttgaggtcaagggagattgcatccatcaaagttcaatggaggaatcgacccgttgaagaagccacttgggagaaagaggctgatattcaagaaaaatacccacacctgtttacagattcaggtacttcttttcgcccttgtttttcctcttatgatcgttcggggacgaacgatgggtaaattggtatctattgtaatgacctgtttagtcgttttgagcagcagactttgattcgggaaaaactggcaggaacaacggaccccacgacggaccgtcatgggcacgacggaccatcgagggggtctcgttccaaaatacttagaattctgaaaaatgggcactgaaatcgactctctgaacttcgtaacggaatggcaggacggaccgtcacaggtgtgacggaccgtcacagactcttcagagaaattgagtctttgaactctgtgacaaggcagcaagacggaccgtcgcaggcgcgacgggccgtcacagactgcgtaatcccagtctgggtcgaatttctttaaatgttttaagggacgtttttgactattcctgctttaattataaatttagtcggttaatgttaataaaatctaattacttgggggttaaaagaggtaaccttgagttaattagtgaggtattattgtcatcttttatacttaattataagctaattagggtaaaagaaagggagttggaacaagaaaactagaaagaacaaagagagagagggagaatcgaacgagaaggtgaaaagaagaggagaaacacaaagctttgggaaattgcttgcttgattactagtcttcggtggaggtaggttatggcttttatactattcgtagttaactcttaatagcgaatgatatgtgttgggtgtattgtaagtcttctatatgcttaattgtatgcttgcatgaatgtgattatataattgtgatgaaataagcatgatgaagctattgaatcccaaatcttgaaaaccccttgttaatgatgatgccttggtataaaagaaggcttgatgaactaaagtaatgagattgatgatgccttggtataaaagaaggcttgaggaattaatggaatgaaattaggggatcgggtgtcacgaaccgacacgtagaattaggggatcgggtgtcacgaaccgacacgtagaattaggggatcgggtgtcacgaaccgacacgtagaactaggggatcggagtgtcacgttccgacacatagtagtaagggagcggagtgtcacgtaccgacacaagaataaaggtgacgaatcttgaaagatgttaatatactcaatctaatgaacctaattcccaaatgagtatgatatggaggcttgagtcctcatgaatgtacttgacgttatttatcaaagatccttgtacatggtgttgctacagattgagtattgtagttgatttatgatattatctgatatatactgttttctattttgagttggccgatgatatctactcagttcccgtgttttgtactgacccctacttgtatgtttctttttgattatttatggagtgcagcaaacgtgccgtcgtcttcaactcaaccgcaactctagccagtcttcagtactccggatttcagggtgagctaatgcttctagcttggactggatcttcctcttcatgtcttgataccttgaagttccggcatgaactagctttttatgtatttaagcttcttagatactcttagattagtaatttgaggatagatgttcttgtgatgatgacttccagattttggggataataatagttgttgagtttttagaagttattgaattgatttttattaatgagtttaagtcttccgcattactttctgttgatattatattgaaatgttaaggtttagattggttggttcgctcacataggagggtaagtgtgggtgccagtcgcggcccgatttgggtcgtgaca
>TomPeToGS2_4-97
tgtaacgacctgtttagtcgttttgagcagcagattttatttatggaaaaacaggctgagacgacggaacccacaacggaccgtcatgggaacgacggaccgtcgagggtgtctcgtttcaaaacacttagaaattctgaaattgggtactgaaaatcgactctctaaacttcgtgacggaatggcaggatagaccgtcacaggcgtgacggaccgtcacaggcgtgacggaccgtcacaaactctttggtggaaattgagtctctgaaccttgcgacgacctacaggatggaccatcgcaggcacgatgggccatcacaggttgcgtaatccctgtctgggtcggatttctttacacgttttaagggacgttttggactattcctactttaattataaagttagagggtaaaggttaataagtctaattacttgggggttaaaagaggtaaccttaagttaattagtgggttattattgccatctttcattcttaattatatactaattagggtaaaagaaagagggtttgaataagaaaatagaaagaaccaagagaaagacggagaatcgaacgagaagaggaaaacacaaggctttgggaaattcatgcttgatcactagtcttcggtggaggtaggttatggtttctcttacgatattcgtagtgaactcttaatagcgaatgatatgtattgataatattgtaaaccctgctatgtgcttaattgtatgcttgcatgaatgtaattatataattgtgattatataagcatgatgaagttattgaatcccaaatcttgcaaaaacctaatctgtttgttaatgatgatgccttggtataaaagaaggcgtgatgaactaaaataatgagattgatgacgccttggtaagaaagaaggcttgatgaattgattgaaggatattaggggatcgggtgtcatgaaccgacatgttgatttaggggatcaggtgtcacgaaccgacacatagatttaggggatcaggtgtcatgaaccgacacgtagatttaggggatcgggtgtaacgaaccgacacatagacttaggggatcgggtgtcacaaacagacacgtagatttaggggatcgggtgtaacgaaccgacaagtagatttaggggattgggtgtcacgaaccgacacgtagacttaggggatcgagtgtcacgaaccgacacgtagatttaggggatcgggtgtcaccaaccgacacgtagatttagaggatagggtgtcacgaaccgacacatagatttaggggatcggagtgtcacgtccgacacatagtagtaggggatcagagtgttacgtatcgacacaagaggattaatgaatatgagggatcagagtgtcatgtaccgacacaagagaaataaagataatgaatcttgaaagatgttaatatactcaatgtaatgaacataattcccaaatgagtatggtattgaggcttgagtcctcatgtgtgaacttgacggtaattgttaatgatatagtactttctgttgctacatgttgagtatcatagttgattttatgatattacttggtatatattgatttatattttgagttggccgatgatatctactcagtacccgtgttttgtactgaccccttcttttatattttcttattgtttatttgtggagtgcagcaaatgtgccgtcatcttcgaatcaacagtaactctagccagtcttcattactccggatatcagggtgagctaatgcttctagcttggactggatcttcctcttcatttcttgatgccttgaagttccagcatggactagcttttatgtatttttagcttcttagaaattcttagatttagtaatttgaagtggatgtttttgtgatgatgacttctagattttggaaaataatagttattgaattggtttttattattgagtttaagtcttccgcattactttaggttgatattacattaaaatgttaaggtttagattggttggttcgctcacataggagggtaagtgtgggtgccagtcgcggctcggttttgggtcgtgacaaacttggtatcagagcattaggttcattggtctcatcacacaagaacgagtctagtagagtctttaggaacggtagggggacacctttacttttctttgagaggctacaagactttaggaaaattccattcttcctttctttcgtgctattacttgggtccaattggtatcaaggtgatacaaattggtatctgaccatcttcactctatttcgcagatggttagaactagagcaacgactgcgccaacaccaacatcgacaaaacaagaagcgtatgtgccatttactggggctgtagctcaaggaagagtagcggcaagaggccgtggtagaggtcgtgggaggacgtcctctagaggaagaggatgagcacctagcccatctgatactagggcggtgactcctccaccgactgaagaagtagtaagagagggtgaggaaggggaaactgaacaagtacagaatgagggattgcctccccaacctaccccaaagaggatcaatcaggttcttgcgtatcttagtgggttatctgatcaaggtcaaacacctccagtgttttctgcaccagcacctcagggttcggaggtacaacatgcggctactgcggctccccgcatggattttccattggaaataggcacgtttcctcgtctaactacagtgcctataatgacaaatgatcaacatgaactcttcagtaagttcttgaaattgaaacctccagtcttcaagggtgctgaatctgaggatgcctatgattttctggttgacttttatgagctactacacaagatgggtatagtagaacggtttggtgttgagtttgtgacttatcagtttcaagggaacgccaaaatgtggtggcggtcacatgttgagtgtcaaccaactgaggcaccacctatgacttgggcatcattctctagtttgtttatggagaagtatataccccgcactttgagggataggaaaagagatgagttcttgagcctagagcaaggtaggatgtcggttactgcatatgaggctaagtttcgtgcattatcaaggtatgccacccaactttgtttcattccacaagagcggattcgccgttttgtgaaggggttgagatcagagttgcggatttcagccttacaggtagcggctacagcgaaatcttttcaagatgtggtagacttcgtgatagaggtagagggagtgaagccagatgacttcgccatgacaactacatcaaaaaggttccgaaacggaggtgagtttaatggttcttactctagaggacagggttccagaggttatgcagtttgatccatttagtcttcactacagactgtaattataggtccacctcagaccggtcaacacttctctgagagacctatgcttgactctagagagtgttatggatgtggggagactggacatattaggaggaattgtcccaaacagagttatagacccccaatagctagagctagaggtggtcatggtagaggccgttattctggaggacgtgctggtcgaggtaatggtggtcacccaaacggcctgggtgatgggcaaactggagccactacatcacaacatggtaggggcaacagacaaacaaacgaaagggcctattgttatgctttccctgggtggtcagaagcggagacatcagatgctgtcatcacaggtaatcttctggtttgtgattgcatggattctgtattgtttgatcctggatccacattttcatatgtatcttccgcatttgctaatagtcttgatttacattgtgaatagcttgacatacctattcatgtgtctactctggtgggtgagtctgtaatagttgaaaggatatataggtcttgtttggtgaatttcgtggggaacaatacttatgtagacttggttatcttaaaatggttgattttgatgtaattctgggtatgacttggctttctccgaattttgcgatcttggattgtaatgctaaaactgtgacgttagccaagcctgggacagatccgttagtgtgggagggtgactacacttccaatccggtgcgtatcatctcctttcttcgtgctaagaaaatggttagtaaagggtgtttagctttcttgacacatctaaaggatgacactacccaagtaccttcgattgagtcggtttcggtggtccgtgagttttttgatgtgttccctgcagatcttccctgtatgccaccagatagggatattgacttctgtattgatcttgaatcgggtactcgccccttttctatacccccttatagaatggctctcgcggagttaagagagttaaaagcccaacttcaagagttgttgagcaaaggcttcattagaccaagtgcatctccttggggtgcttcggttttgtttgtgaagaagaaggataggagttttcggatgtgcatagactaccgacagttgaacaaggtaaccataaagaacaagtatcctcttcctcgcattgataatttgttcgatcagttacaaggtgcttgtgtcttctctaagattgacttgagatttggttatcatcaattgaaaatacgggcaacggatgtgccaaaaactacttttagaaccaggtatgggcattacgaatttgtagtgatgtcttttggtcttacgaatgcccctgctgcgttcatgagtttgatgaacgggatttttaagccatatttggatctctttgtgatcgtatttactgatgatatactgatatactctaaaagtaaggaggaacatgaggagcatttgagaatggtattggaaatgttgagggagaaaaagttttatgccaagttctctaagtgtgagttttggctagatgcagtgtccttcttggggcacgtggtttctaaggatggagtgatggtggatccttctaagattgagacagtgaagaattgggtaagaactactaatgtgtctaaaataaggaactttgttgggttagctagctactaccgccgatttgtcaagggattctcttctattgcttcacatttgacgaacttgactaagaaaaatgttccatttgtatggtcggatgattgtgaggaaagctttcagaagctcaagactctgtttactactgcaccaattctcaccttaccagtggaaggtaagaatttcattgtctattgtgatgcatcctattcgggtttgggtgcagtgctaatgcaagagaagaatgtgattgcttatgcttcaagaaaattaaaagtgcatgaacgtaactatccaactcatgatttagaattggccgcggtagtgtttgcattaaagcaatggagacactatttatatggggttaagtgtgaggtctatacggatcatcataggctacagtatgtctttactcagaaagatttaaacttgagacagaggagatggatggaactactgaaggactacgacatctctattttgtatcatccgaggaaggcgaatgttgtagcggatgctttaactagaaaggcgggaagcatgggaagtctagctcacttgcaagtttctagacgtccattggctagagaggttcaaactctggctaacgaccttattaggatagaagtaaatgagaagggaggattattggcttgtgtggaggcaagatcttcttttcttgacaagattaagggaaagcagtttaatgatgagaaattgatccggatccgagataaagtgttatgaggagagtctaaagaagcaataatggatgaggaaggtgttttgagaattaagggaagggtatgtgtgccccgtgttgatgatttgatccacaccattattacagaggctcatagttctgaatattctatacatcctggtgcaaccaagatgtaccgtgacctaaagcaacacttttggtggagtagaatgaagcgtgatattatggattttattgccaaatgtccaaactgtcaacaagtaaagtatgaacaccaaaggcccgtaggaacacttcagagaatgcccattccggaatggagatgggagagaatcgcaatggacttcgtggttggtcttccaaagacgatgggtaagtacgactctatttgggtgattgttgataggttaactaagaatgctcattttgtttcggttaaggtgacttacaatgccgagaagttaatcaagatctatatctcaaaaattgtccgattgcatggggttccactatccatcatatcatatagaggtacgtagtttacttctatgttttggaaaacattgcatacggaattgggtactaggttggacattagtactgcattccatcctcagaccgatggtcagtctgagcgaacgattcaagtgttggaggatatgcttcgtgcgtgtatgatagaatttggtggccattgggataacttcttacccttagcggagttttcatacaataatagctatcactcaagcattgatatggctccatttgaagcattgtatggtaggagatgtaggtcccccattggttggtttgatgcattccaggttagaccttggggtactgatcttttgagggattcgttagacaaagtgaaatctattcaagaaaagcttctagcggcgcagagtagacagaaggagtatacagatcggaaggttagagacttggagtttatggagggtgaacaagtcttactgaaagttttgcccatgaaaggggtgatgaggtttggtaaaagaggcaagctaagcccacagtacattggtccctttgaagtacttaagcgagtaggggaggtggcttatgagttagccttgcctccagggctgtccgcgtacatccggtattccatgtgtcgatgttgaaaagataccatggggatggaaattacattatccgttgggactcagttttgcttgataagaatttgtcttatgaagaggggcttgttgctattttagatagagaagttcgcaagttgaggtcaagggagattgcatccatcaaggtgcaatggaagaatcgacaagttgaagaagccacttgggagaaggaggcagatatgcgagaaagatacccacacctgtttacagattcaggaactccttttcgcccttgttttccttcttgtgatcattcggggacgaacgatgggtaaattttatctattgtaacgacctatttagtcgctttgagcagcagattttatttctggaaaaacaggctgagacgacggaacccacgacggaccgtcatgggcacgacggaccgtcgagggtgtctcgtttcaaaacacttagaaattctgaaattgggtgctgaaaatcgactctctaaacttcgtgacggaatggcaggacggacagtcaaaggcgtgacggaccgtcacagactctttggtggaaattgagtctctgaaccttgcgatgacctgcaagacggaccgtcgcaggcatgacgggccgtcacaggttgcataatcccagtctgggtcggatttcttcacatgttttaagggacgttttggactattcctactttaattataaagttagaaggttaaggttaataagtctaattacttgggggttaaaagaggtaaccttaagttaattagtgggttattattgccatctttcattcttaattatatactaattagggtaaaagaaagacggtttgaataagaaaatagaaagaacaaagagaaagagggagaatcaaacaacaagaggaaaatacaaggctttgggaaattcttgcttgatcactagtcttcggtggaggtaggttatggtttctcttatgatattcgtagtaaactcttaatagcgaatgatatgtattgataatattgtaaaccctgctatgttcttaattgtatgcttgcatgaatgtaattatataattgtgactatataagcatgatgaagttattgaatcccaaatcttgcaaaaccctaatctctttgttaatgatgatgccttggtataaaaaaaggcgtgatgaactaaaataatgagattgatgatgccttggtaagaaagaaggcttgatgaattgatataaggagattaagggatcgagtgtcacgaaacgacacgtatatttatgggatcgggtgtcacgaaccgacacataaatttaggggatcgggtgtcacgaaccgacacatagatttaggggattgggtgtcacgaaccgacacgtagacttaggggatcgggtgtcacgaaccgacacgtagatttaggggatcgggtgttacgaactgacatgtagatttaggggatcgggtgtcacgaaccgacacatagatttaggggatcgggtgtcacgaaccgacacgtagacttaggagatcgggtgtcacgaaccgacacatagatttaggggatcaggtgtcacgaatcgacacgtagatttaggggatcaggtgtcacgaaccgacacgtagatttaggggtttggagtgtcacgttccgacacatagtagtatgggatcggagtgtcacgtaccgacataagaggattaataaatatgagggatcggagtgtcacgtaccgacacaagagaaataaagataatgaatcttgaaagatgttaacatactcaatataatgaacataattcccaaatgagtatggtattgaggcttgagtcctcatgtgtgaacttgacgataattgttaatgatatagtacttgttgttgctacatgttgagtgtcatagttgattttatgatattacttggtatatattgatttctattttgagttggctgatgatatctactcagtacccgtgttttgtactgacccctacttttatattttcttcttgtttatttgtggagtgcagcaaacgtgccgtcatcttcgactcaacagtaaccctagccagtcttcattactccggatagcagggtgagctaatccttctagcttggattggatcttcctcttcatgtcatgatgccttgaagttccggcatggactagcttttatatatttttagcttcttagaaattcttagatttagtaatttgaagtagatgttcttgtgatgatgacttccagattttggaaaataatagttattgaattggttttttaatgagtttaagtcttccgcattactttaggttgatattacattgaaatgttaaggtttagattggttggttcgctcacataggagggtaagtgtgggtgccagtcgcggctcggttttgggtcgtgaca
>TomPeToGS2_4-74
tgtcacgacccaaatccgggccgcgactggcacccacacttaccctcctatgtgagcgaaccaaccaatctaaaccttaacatttcaaggtaatatcaacataaagtaatgcggaagacttaaactcattaataaaatcaataactattattattcccaaaatctggaagtcatcatcacaagaatatctataatcaaattactaaactaagagtattctaagaagctaaaaatacataagaagcttgtccatgccggaagatcaacgcatcaagacttgaagtagaagatccagtccaagctagaagcattagctcaccctgaatttccgatgtagtaagactggcttgagttactgttgagtcgaagatgacggcacgtttgctgctccacaaataaacaagaagaaaacaataaaagtaggggtcagtacaaaacacgggtactgagtagatatcatcggccaactcaaaatagaaaacagtatgtattaagcaatatcataaaatcaactaatatccttagcatgcggcatttacagttatcataacccttggttacaacaccaagcacatcaatgaggactcacacctcctcatcatactcatttgggaatttagttcattagattggatatattaacatatttcaagattcattatctttattcccctcgtttctgtacgtcacactccgctcctcaatatactatcctggtgtcggaacgtgacactccaatcctcattctatcctggtaccgaaacgtggcacccgatccatattctatcctggtgtcggaacgtgacactccgatcctcatatactatcctggtaccggaacgtggcacccgatccatattctatcctggtgttggaacgttacactcgatccatattctatcctagtaccggaacgtggcacccgatccacattctatcctggtgtcggaacgtgacacccgatccatattctatcctggtaccagaacgtggcacccgatcccctaacctcaccactttcgttcatcaagccttcttttatacgaaggcatcatcattataaaagtagattagggtttcttttcaagatttaggattcaatagattcatcatgcttatttattcacaattacataatcacatcattcatgcaagaatacaattaagcatatagaaggtttacaatactactaacacatatcattcgctattaagagtttactacgaatagcatgaaaaccataacctacctccaccgaagaattgcgatcaacaatctatcttctcaaaatccttgctatcctcttcgtttctctctctctctactcgttctctttctttttctgtctctctttgttcatttaatttttcttattcaaaccctctttcttttaccctaattagtatataattaagaataaaagatggcaataataccccactaattaacttaaggttacctcttttaacccccaagtaattagacttattaacattaacccactaactttataattaaggcaagaatagtcaaaaacgtccctttaaacgtatcaagaaatccgacccagactgggattgtgcaacctgcgatggcccgtcgtgcctgtgacggtccgtccagcaggtcgtcgcaagggtcagagactcaatttccactgaataatctgtgacggtccgtcacgcctgtgatggtccgtcctgccattccgttacgaagttcagagagtcgattttcagtacctaatttcagatttcctaagtgttttgaaaagagaccctgcgacggcccgtcatgcccatgacggtccgtcgttgggttcgtcgcttcagcctgtttttccagaaataaaatctgctgttcaaaacgactaaacaggtcgttacaatagataccaatttacccatcgttcgtccccgagcgatcacaagaaggaaaacaagggcgaaaaggagtacctgtatccgtaaacagatgtgggtatttttctcgcatatccgcctccttctcccaagtggcttcttcaacgggtcgattcttccattacaccttgatggatgcaatctctcttgacctcaacttgcgaacttctcgatctaaaatagaaactgaatcccaacggataatgtagtttccatccccatggtatcttttcaacattgacacatggaataccgaatgtactccggacagccctggaggcaaggctaactcataagccacctctcctactcgcttaagtacttcaaatggtccaatgtaccttggacttagtttaccacttttaccaaaccgcatcacccctttcattggtgaaactttcaacaagacttgttcaccctccatgaactctaagtctctaacctttcgatctgcatattctttttgtctactttgcaccgctagaagcttttcttgaatagacttcactttctctatcgaatccctcaaaaggtcagtaccccaaggcctaacctctaatgcatcgaaccaaccaatgggagacctacatctcctaccatacaatgcttcaaatggagccatatcaatgcttgagtgatagctattattgtatgaaaactctgctaagggtaggaagctatcccaatggccaccaaactctatcacacatgcacgaagcatatcttccaacacttgaatcgttctctcagactgaccatcggtctgaggatggaacgttgtactaaggtccaacctagtacccaattccgcatgcaatgttttccaaaacttagaagtaaactgtgtacctctatctgatatgatggatagtggaaccccatgcaatcgcaccacttccgagatgtaaagtttagctaacttctcggcattgtaagtcaccttgaccggaatgaagtgagcagacttagttaacctatcaacaattacccaaatagaaataaactttcccaatgtcttgggaagaccaaccacaaagtccattgcaattctctccaacttccattcaggaatgggcattctctgaagtgttcctccgggcctcttgtgttcatactttacttgttgacagttttgacacttggcaataaagtcaacaatatcacgcttcattctactccaccaaaagtgttgctttaggtcacgatacatcttggttgcacccggatgtaaaaaataccttgaactatgagcctctataagaatagtgttgatcaaatcatcgacgcggggtacgcatacccttcccttattcctcaaaataccttcctcatcaatttgtgcttccttagcctctcctcgcaataccttatcttgaattctgcgcagtttctcatcatcacactgtctttccttaatcctttcaagaagggaagatcttgcctccacagaagccaacaatcctcccttctcgtttacttctaatctcatcaagtcattagctagaatctgaacctctctagccaatgggcatctagaagcttgcaagtgagctagacttcccatgcttcccgcctttctacttaaagcatccgctacaacattcgcttttcccggatgatacaagatagtgatatcgtagtcttttagtagctccatccatctccgctgcctcaagttcaaatccttctgagtaaagacatactgaaggctacgatgatccatgtggaccacacacttaaccccatataaatagtgtctccattgctttaatgcaaacactaccgcagccaattccaaatcatgagttggatagttacgttcatgcacttttaattgtcttgaagcataagcaatcacattcttctcttgcattagcactgcacccaaacccgaataggatgcatcacaataaataatgaatttcttaccctctactggcaaggtaaggataggtgcggtagtcaacaaagtcatgagcttctgaaagctttcctcacattcatccgaccatacaaatggaacattctgcttagtgaagttcgtcaattgggaagcaatagaagagaatcccttgacaaatcgacggtggtagctagctaacccaacaaagctccttatttctgacacattagtaggtcttacccaattcttcactgtctcaatcttagaaggatccaccatcactccacccttagaaaccacgtgccccaagaaggacactgcatctagccaaaactcacacttaagagaacttggcataatgctttttctccctcaacattttcaataccattctcaaatgctcttcatgttccttcttgctctttgagtataccaatatatcatcaataaatatgatcatgaagagatccaaatatggcttaaaaatcccgttcatcaagctcatgaacgcagcaggggcattcgtaagaccaaaagacatcactacaaattcgtaatgcccatacctcgttcgaaaagcagtctttggcacatccgttgcccgtattttcaattgatgacaaccggatctcaagtcaatcttagagaagacacaagcaccttgtaactgatcgaacaagtcatcaatgcgaggaagaggatacttgttctttatggttaccttgttcaactgtcggtagtctatgcacatccgaaaactcccatccttcttctttacaaacaaaaccggagcaccccaaggggatgcacttggtctaatgaagcctttattcaataactcttgaagttgtgcctttaactctcttaactctgcgggagccattctataagggggtatagaaatggggcgtgtgcccagttcaagattgatacagaagtcaatatccctaccgggtggcataccaggaagatctgcagggaacacatccaaaatctcacggactaccgaaaccgactcaatcgaaggtacttgggtagtgtcatccttgagatgtgccaagaaagctaaacaccctttactaaccattttcttagaacgaagaaaggagatgatacgcaccggattggaagtgtagtcaccctcccacactaacgaatctgtcccaggcttggctaacgtcaccattttagcattacaatccaagattgcaaattgcggagaaagccaagtcataccaagaattacatcaaaatcaaccatttctaagataaccaagtctacataagtattgctccccacaaaagatacaagacaagacctatacaccctttaaactatgacagactcacccaccggagtagaaacacgaataggtatgtcaaacaattcacaatgtaaattaagaccattagcaaatgaggaagatacataagaaaatgtggatccgggatcaaataatacagaagccatgcaatcacaaatcagaagattacctgtgatgacagcatcagatgcctctgcttcagaccgccaagggaaagcgtagcaatgggccctctcactcgtttgtccgttgcccctttcatgttgtgatttagtggctccaggttgcccatcacctcggccgttctggtcaccaccattacctcgaccactacgtcctccagaataacggcctctgccatgaccacctctacctctaacatttggaggtctgtaactctgttttggacaatatctcttaatatgtccaatctccccacatccatagcactctctgggttcatgcataggtctctcagagaagtgttgaccggtcggaggtggacccccaactacagtctgtagtgaagactgaatgggtcgaactgcgcaacctccggaaccttgtcctatagagtaagaaccattaaactcacctccctttcaaaacctttttgatgtcgatatcggggtgaagtcgtctggcttcactccttccacttctatcacaaagtctaccacctcttggaaggattttgtcgttgccgctatctgtaaggccgaaatccgcaactctgacctcaacccctacacaaaccggcgaattcgctcttgtggactgaaacacagttgggtggtatacctggataatgcacgaagcatagcctcatatgcattgaccgacatcctaccttgctctaggctcaagaactcatcccttttcctatccctcaaagttcgggggatatacttctccataaacaagctagagaatgaggcccaagtcataggtggtgcctctgtttgttgacactcaatatgtgaccgccaccacattttggcgttcccttgaaactgataactcacgaactcaacaccaaaccgttctactatacccatcttgtgtagtagctcatgacagtcaacaagaaaatcgtaagcatcctcacattccgcacccttgaagactggaggtttcaatttaacgaacatactgaaaagttcatgctgatcatttgttattataggcccagtagtcagacgtggaaacgtgcctatttcaaatggaacatccatgaggggagccatagtagccgcatgttgtacctccggagcctgaggtgctggtgcagaaaacactgggggtgtttggccctgatcagataacccgctaagataagccagaacctgattgatcatctctggggtaggttggggtggcaatccctcattctgcacttgttcagtttcaccatcctccccttctcttattacttcctcagtcggtggaggagtcactgccctagtataagatgggctaggcactcgtcctcttcccctaaaggacgtcctcccacgacctctaccacggccccttgccgctgttctttctcgagccacagccccagtggctggctcagtcttttcttgtctggccggtgttggtgttggcgtagtcgttgctctagttctaaccatctgcgaaagagagtgaagatggtcagataccaattcgtatcgcctagatactaattggactcaagtagtagcacgaaagaaagaatgaaagagtgaagttttcctaaagtcttatagtctctcaaggaaaagtaaaggcgtccccctaccgttccttaagactccactagacctattcttgtgtgatgagaccaacgaacctaatgctctgatacaaagtttgtcacgaccgaaatctggaccgcgactggaccccacacttaccctcctatgtgagcgaaccaaccaatctaaaccttaacatttcaaggtagtatcaacataaagtaatgcggaagacttaaactcattaataaaatcaataactattattattcccaaaatctggaagtcatcatcacaagaacatctataatcaaattactaaactaagagtattctaagaagctaaaaatacatacgcagctagtccatgccggaagttcaaggcatcaagacttgaagaggaagatccagtccaagctagaagcattagctcaccctgaatttccgatgtagtaagactggcttgagttactgttgagtcgaagatgacgacacgttcgctgcactccacaaataaacaagaagaaaacaataaaagtaggggtcagtacaaaacacgggtactgagtagatatcatcggccaactcaaaatagaaaacagtatgtattaagcaatatcataaaatcaactaatatccttagcatgcagcatttacagttaccataacccttggttacaacaccaagcacatcaatgaggactcacacctcctcatcatactcatttgggaatttagttcattagattggatatataaacatatttcaagatttattatctttattcccctcgtgtcggtacgtgacactccgctcctcaatatactctccgggtgtcggaacgtgacactccgatcctcattctatcctggtaccggaacgtggcacctgatccatattctatcctggtgtcggaacgtgacactccgatcctcatatactatcctggtaccggaacgtggcacccgatccatattctatcctggtgtcggaacgtgacacccgatccatattctatcttggtaccggaacgtggcacccgatccatattctatcttggtgtctgaaacgtgacacccgatccatattctatcctggtaccggaacgtggcacccgatcccctaatctcaccactttcgttcatcaacccttcttttataccaaggcatcatcattaacaaagtagattagggtttcttttcaagatttgggattcaatagcttcatcatgcttatttattaacaattacataatcacatcattcatgcaagtatacaattaagcatatagaaggtttacaatactactaacacatatcattcgctattaagagtttactacgaatagcatgaaaaccataacctacctccaccgaagaattgcgatcaacacgtgctatcctcttcgtttctctctctctttactcgttctctttctttttctgtctctctttgttctttctatttttcttattcaaactctctttcttttaacctaattagtatataattaagaataaaagatggcaataataccccactaattaacttaaggttacctcttttaacccccaagtaattagacttattaacattaacccactaactttataattaaggcaagaatagtcaaaaacgtcccttaaaatgtatcaagaaatctgaccaagactgggattgcgcaacctgcgacggcccgtcgtgcctgcgacggtccgtcctgcaggtcgtcgcaagggtcagagactcaatttccactaaataatctgtgacggtccgtcctgccattccgttacgaagtttagagagtcgattttcagtacccaatttcagatttcctaagtgttttgaaacgataccctgcgacggcccgttgtgcccatgacggtccgtcgttgggttcgtcgccttagcctatttttccagaaataaaatctgttgcttaaaactactaaacaggtcgttaca
>TomPeToGS2_8-142
tggagcgggtgtcacgaaccgacacatagaattaggggatcgggtgtcacgaaccgacacatagaattaggagatcgggtgtcacgaaccgacacgtagaattagagaatcgggtgtcacgaaccgacacgtagaattaggggatcgggtgtcacgaaccgacatgtagaattaggggatcgggtgtcactaaccgacacgtagaactaggggatcggagtgtcacgttccgacacatagtagtaggggagcagagtgtcacgtaccgacacaagaataaaggtgatgaatctagaaagatgttaatataatcaatctaatgaacctaattcccaaatgagtacgttattgaggcttgagtcctcatgtgtgaacttggcggtacttattaacgattatagtacttgttgttgctacatgttgagtaatgcagttgattttatattattacttgatatatattgttttctattttgagttgactgatgatatctactcagtacccgtgctttgtactgacccctacctgtatgtttctttccttgttatttgtggagtgcagcaaacgtgccgtcgtcttcaactcaaccgcaactctatccagtcttcattactccagatttcagggtgagctaatgcttctagcttggactggatctaatgcttctagcttggactggatcttcctcttcatgtcttgataccttgaagttccggcatggactagctttttatgtattttagcttcttagatactcttagattagtaatttgaggatagatgttcttgtgatgatgacttccagattttggggataataatagttgttgagtttttttaagttatattaatctattttcattaatgagtttaagtcttccgcattgttttctatttattatgtttgaattgttggggtttagattggttggttcactcacatagtgggataagtgtggatgccactcgcggctcgatttggggtcgtcacaaacttggtatacgagcattaggttcgttggtctcatcacacaagaacgagtctagtagagtcttaaggaacggtagtgggacgcctttacttttctttgagaggctataagactttaggaaaattccactctttctttctttcgtgctattatttgggtccaattggtatctaggtgatacaaattggtatctgaccatcttcactctatttcgcagatggttagaactagagcaacaaccgcgccaacaccagcaccggcgggacatggtgcgtctgaaccagccactggggctgtagatcgaggaagagtagcggcaagagtccgtggaagaggtcgtgggaggacgtcctctagaggaagaggacaaacacctagcccatctgatactagggtggtgactcctccaccgactgaggaagtgttaagagagggtgaggaaggggagaatgaacaagtacagaatgagggattgccaccccaacctaccccagagatgatcaatcaggttcttgcttatcttagcgggttatctgatcagggacagacacctccagtgttttctgcaccagcacctcaggttccggaggtacaacatgcggctattgtggctccccgcatggatgcctcattggaaataagcacgtttcctcgtctgactacagggcctgtaatgacaaatgatcagcatgaacttttcagtaagttcttgaaattgaaacctccagtcttcaagggtgctgaatctgaagatgcttatgattttctggtggactgtcatgagctactacacaagatgggtatagtagaacggtttggtgtggagtttgtgacttatcagtttcaagggaacgccaaaatgtggtggcggtcacatgttgagtgtcaaccaacagaggcgccacctatgacttgggcaacattctctagcttgtttatggagaagtatatcccccggactttgagggataggaaaagagatgagttcttgagcctagagcaaggtaggatgtcggttaatgcatattaggctaagtttcgtgcattatccaggtatgccacccaactttgtttcagtccacaagagcggatttgctgttttgtgaaggggttgaggtcagaattgcggatttcagccttacaggtagcggctacggcaaaatcctttcaagaagtggtagacttcgtgataaaggtggaaggagtgaagccaaatgaattcaccatggcatcgacatcgaaaaggtttcaaaagggaggtgattttaatggttcttactctagaggacagggttcaggaggttactcagtccgaccaattcagtcttcactacagactgtagttgggggtccacctcagaccggtcaacacttctctgagagacccatgcttgactccagagagtgttatggatgtggggagactggacacattaggaggaattgtccaaaacagagttatagacccccaatagctagaggtagaggtggtcatggtagaggccgttattctggaggacgtggtggccgaggtaatggtggtcatcaaaacggccggggtgacggacaaatgggaactactgcagcgcaacctgttagaggcaacggacagactggtgatagggcccattgttacgctttccctgggcggtcggaagcggagacatcagatgttgttatcacaggtaatcttttggtttgtgattgtatgacttctgtattatttgaccctggctctacattttcatatgtatcttccgcatttgctaatggtcttaatttacattgtgaattgcttgacatgcctattcgtgtttctactccggtgggtgagtctgttatagttgaaaaggtgtataggtcttgtcttgtgacttttgtggggagcaatacttatgtagacttggttatcttagaaatggttgattttgatgtaattctgggtatgacttggctttctccgaattttgcaatcttggattgtaatgctaaaactgtgacgttagccaagcctgggaagatccgttagtatgggagggtgactacacttccaatccggttcgtatcatctcctttcttcgtgctaagaaaatggtgagtaagggttgtttagcgttcttggcacatctcaaggatgatactacccaagtacctccaattgagtcggtttcgatagttcgtgagtttttagatgtgtttcccgcagaccttccgggtatgctaccagatagggatattgacttctgcattgatcttgaaccgggtactcgccccatttctatacccccttatagaatggctcccgctgagttaagagagttaaaggcccaacttcaagagttgttaagtaaaggtttcattagaccaagtgaatccccttggagtgctccgatgttatttgtgaagaagaaggatgggagttttcggatgtgcatagactaccggcagttgaacaaggtaactattaagaacaagtatcccattcctcgcattgatgacttgttcgatcagttacaaggtgcttgtgtcttctctaagattgacttcagatccggttatcatcaattgaaaatacgggcaacggatgtgccaaagactgcttttcagaccaggtatgggcattacgaatttgtggtgatgtcttttagtcttacgagtgcccctgctgctttcatgagcttgatgaacgggatttttaagccatatctggatctctttgtgatcatatttattgatgatatattggtatactcaaagagcaagaaggaacatgaggagcacttgagaattgtattggaaatattgagggagaaaaagctttatgccaaattctccaagtgtgagttttggctagatgcagtgtccttcttggggcatgtgatttctaaggatggggtgatggtggatccttctaagattgagactgtgaagaattgggtaagacctacttatgtgtcagaaataaagagctttgttggtttagctagctattaccgttgatttgtcaagggattctcttccattgcttcccaattgacgaacttgactaagcagaatgttccatttgtatggtcggatgaatgtgaagaaagctttcagaagctcaagaccttgttgactactgcaccaatccttaccctgccagtggaaggtaagaatttcttgtctattgcgatgcatcctattcgggtttgggtgcagtactaatgcaagagaagaatgtaattgcttatgcttcaaggcaattaaaagtgcacgaacgtaattatccgacccatgatttggaattggctgcggtagtgtttgccttaaagtaatggagacactatctatatggagttaagtgtgaagtatacacagatcatcgtagcctacagtatctctttactcagagggatttgaacttgagacagaggaggtggatggaactactgaaggattatgatgttaccatcttgtatcatccatgaaaggctaatgttgtggcagacgccttaagtagaaaggcagggagcatgggaagtctagctcacttacaagtttctagacgcccattggctagagaggttcagactctggctaacgactttatgaggttagaagtaaatgagaagggaggatttttggccagtgtggaggcgaggtcttcttttcttgacaagatcaaggggaaacagtttgatgatgagaaactaagccgaatttgggatatggtgttgcgagaagaggctaaagaagcaataatggatgaggaaggtgttttgaggattaagagaagggtatgtgtgtcccgtgttgatgatttgatccacactattcttacagaggctcatagctccggatattctatacatcctggtgcgaccaagatgtatcatgacctaaagcaacatttttggtggagtaggatgaagcgttacattgtggagtttgttgccaaatgtccaaattgtcagcaagtaaaatatgaacaccagaggcccggaggaacacttcagagaatgcccattcctaaatggaagtgggaaaggattgcaatggacttcgtggttggccttccaaggacattggggaagtttgactctatttgggtaattgtggacagattaactaagtctgctcatttcattccggtcaaggtgacttataatgtagagaagttaaccaaaatttacatctcagaaattgttcgattgcatggagttccactctccatcatatcagatagaggtacgcagtttacttctaagttttggagaacattgcatgctgaattaggtactaggttggaccttagtactgcatttcaccctcagaccgatggtcaatctgagcgaacaattcaagtgttagaggatatgattcgtgcatgtgtgatagaatttggaggccattgggataacttcttacccttaacagagttctcatacaacaatagctatcactcaaatattgatatggctccattcgaggcattgtatgggagaagatgtagatctcccattggttggtttgatgcatttgaggttagaccttggagtactgatcttttaagggattcattagagaaggtgaaatttattcaagaaaatcttttagcggctcaaagcaggcagaaagaatatgcggatcgaaaggttagagacatggagtttatggagggtgagcaagtcttgctgaaggtgtcgcccatggaaggggtgatgcggtttggtaagcgaggtaagctaagcccaaggtatattggtccatttgaatttctgaagcgcgtgggggaggtagcttacgaattagccttgcccccaggactgtaaggggtgcatccggtattccatgtgtctatgttgaaaagataccatggggatggaaactatattattcgttgggattcagtcttgcttgatgagaatttgtcttataaggaggagcctgttgctattttagatagagaagttcgcaagttgaggtcaagggaaattgcatctatcaaagttcaatggaagaatcgacccgttgaagaagccacttgggagaaagaggctgacatgcaagaaagatacccacatctgtttacagattcaggtactcctttttacccttgtttttcttcttgtgatcgttcggggacgaacgatgggtaaattggtatctattgtaacgacctgtttagtcgttttgggcagcagattttatttctggaaaaactggctgagacgacggatcccacgacggaccgtaatgagcacgacggaccgtcgagggggtctcgttccaaaacacttagaattctaaaattttggtactaaaatcgactctgtgaacttcgcgatgaaatgacaggacggaccgtcacgggcatgacgggctgtcatagactcttcagtaaattttagtctctgaactctgtgacggaagcagcaggacggatcgtcgcagtcacgacggttcgtcgaagactgcgtaatcccaggctgagttggatttctttaaatgctttaaggggggcgttttggactattcctgctataattataaatttagtgggttaatgttaataatttaactacttgagggttaaaagagataaccttgaattaattaatgggttaaattcatcatctttcatacttaattatatgctaattagggtaaaagaaagagggttggaataaaaaaaagaacagaaagagagggagaaacgatcgagagagagagaggaacgaagggaataacaaggctttggggacattgcttgctttatcacgaatcttcggtggaggtaggttatggtttttatactatttgtagttaactcttaatagcgaatgatacgtgttgggttgtattgtaaagtcttctatatgcttaattgtatgcttgcatgaatgtgattatataattgtgatgaaataagcatgatgaagctattgaatcccaaatcttgaaaaccccctgttaatgatgatgccttggtataaaagaaggcttgatgaactaaagtaatgagattgctgatgccttggtataaaagaaggcttgatgaattaatagaatgagattagtggagcgggtgtcacgaaccgacacatagaattaggggatcgggtgtcacgaaccgacacgtagaattaggggatcgggtgtcatgaaccgacaagtagaattaggggatcgggtgtcacgaaccgacacgtacaattaggggatcgggtgtcacgaaccgacacgtagaattaggggatcgggtgtcacgaaccgacacatagaactaggggatcggagtgtcacgttccgacacatagtagtaggggagcggaatatcacgtaccgacacaagaataaaggtgatgaatcttgaaagatgttaatatactcaatctaatgaacctaattcccaaatgagcatggtattgaggcttgagtcctcatgtgtgaacttggcggtacttattaacgattatagtacttgttgttgctacatgttgagtaatgcagttgattttatattattacttgatatatattgttttctattttgagttggccgatgatatctactcagtacccgtattttgtactgacccctacttatatgtttctttccttgttatttgtggagtgcagcaaacgtgccgtcgtcttcaactcaaccgcaactctatccagtcttcattactccggatttcagggtgagctaatgcttctagctaggactggatcttcctcttcatgtcttgatgccttgaagttccggcatggactagctttttatgtattttagcttcttagattagtaatttgaggataattgttcttgtgatgatgacttccagattttggggataataatagttgttgagtttttagaagttatattaatctattttcattgataagtttaagtcttccgcattgttttcaatttattatgtttgaattgttggggtttagattggttggttcgctaacatagtgggataagtgtgggtgccactcgcggctcgatttggggtcatgaca
>TomPeToGS2_8-197
tgtcattgtaacgacctgtttagtcattttgagcagtagattttatttctggaaaaactggctgagacgacggaacccatgacggaccgtcatgggcacgatggaccgtcgagggtgtctcgttccaaaatacttagaattttgaaaattgggtactgaaatcgactctctgaacttcgtaacggaatggcaggacgggccgtcgtaggcacgacggaccgtcacagaccctttaatgaaattgagtctctgaactctgtgacggagtagcaggacggaccgtcgcaggcacgacggcccgtcacagactgcgtaatttcaggctgggtcggatttctgtaattattttaaggggcgttttggactattccggcttataattataaagttagtgatttaatattaataactcaattacttgggggttaaaagaggtaaccttgagttaattagtgggttaagtcctcatcttttatacttaattatatgctaattagggtaaaagaaagagggtttgaataagaaaaagagaaagaacagagagagggagaaacgtacgatcaagagaaagaagagaacaaagctttgggaaattgcttgcttgatcaaaattcttcggtggaggtaggttatggtttttatactattcgtagttaactcttaatagcaaatgatatgtgttgggttgtattgtaacgtcttctatatgcttgcatgaatatgattatataattgtgatgaaataagcatgatgaagctattgaatcccaaatcttgaaaactccaatcttgaaaaccccttgttaatgatgatgccttggtataaaagaaggcttgatgaactaaagtattgagattgatgatgtcttggtataaggaaggcttgatgaactaaagtaaagagattgatgatgccttggtataaaagaaggcttgatgaactaaagtaatgagattgatgatgccttggtataaaagaaggcttgatgaattaatagaatgagattagtggagcgggtgtcacgaatcgacacgtagaattaggggatcgggtgtcacgaaccgacacgtagaagtaggggatcgggtgtcacgaaccgacacgtagaattaggggatcgggtgtcacgaactgacacgtagaattaggggatcgggtgtcacgaaccgacacgtagaattagggaatcgggtgtcacgaaccgacacgtagaattaggggatcgggtgtcacgaaccgacacgtagaattagggaatcgggtgtcacgaatcgacacgtagaattaggggatcggagtgtcacgttccgacacatagtagtaggggagcagagtgtcacgtgccgacacaagaggaataaagataatgaatcttggaattatgttaataaattcgaatgaaaagaacctaattcccaaatgagcatgatatggaggcttgagtcctcatgagtgtacttgacgttatttatcaaagattcttgtacatgttgttgctacagattgagtattgtagttgatttatgatatgatctgatatatattgttttctattttgagttggccgatgatatctactcaaccgcaactctagccagtcttcattactctagatttcagggtgagctaatgcttctagcatggactggatcttcctcttcatgtcttgatgccttgaagttccggcatggactagctttttatgtattttagcttcttagatactcttagattagtaatttgaggatagatgttcttgtgatgatgacttccagattttggggataatgataagtttgagttttagaagttgattattgattctcattaatgagtttaagtcttccacattatattatgttaattatgttcgaaatgttggggttcagattgattggttcgctcacataggagggtaagtgtgggtgccagtcgcggctcgatttgggtcatgacaaacttggtatcagagcattaggttcgttggtctcattacataagaacgagtctagtaaagtcttaaagaacggtagggggacgcctttacttttctttgagaggctataagactttaggaaaattctattctttctttctttctttcgtgctattacttgggtccaattggtatttaggtgatacaaattggtatctgaccatcttcaatctatttcgcatatggttagaactagagaaacaaccgcgccaacatcaacatcggcaagacaagatgcatctgagccagccactgagactgtagctcaaagaggagcagtggcaagaggccgcgggaggacgtcctctagaggaagaggacgaacgcctggcccatttggtactagggcggtgactcctccaccgactgaggaagtagtaagagaaggggaggatggggaaaatgaacaagtacagaatgaggaattaccaccccaacctaccccagagatgatcaatcaggttcttgcttatcttagcgggttatctgatcaaggccaaccgcctccagtgttttctacaccagcacctcaggctccggaggtacaacatgcggctactgtgtctccccgcatggatgcatcattggaaataggcacgtttcctcgtctgactacagggcctataatgacaaatgatcagcatgaacttttcagtaagttcttgaaattgaaatctccagtcttcaagggtgctgaatctgaggatgcttatgattttgtggttgactgtcatgagctactacacaagatgggtatagtagaacggtttggtgttgagtttgtgacttatcagtttcaagggaacgccaaaatgtggtggcggtcacatgttgagtgtcaaccaacagaggcaccacctatgacttgggcatcattctctagcttgtttatggagaagtatatccccagactttgagggataggaaaaaagatgagttcttgagcctagagcaaggtaggatgtcagttactgcatatgaggccaagtttcgtgcattatccaggtatgccacccaattttgtttcagtccacaagagcggattcgccgttttgtgaaggggttaaggtcagaattgtggatttcagccttacaggtagcggctacggcaaaatcttttcaagaagtggtagacttcgtgatagaggtagagggagtgaagccagatgacttcaccatggcaacgacatcaaaaaggtttcgaaagggaggtgagtttaatgttcttactctagaggacagggttcaggaggttactcagtccgaccaattcagccttcactacagactgtagttgggggtccacctcagaccggccaacacttctctgaaagacctatgcttgacttcagagagtgttatggatgtggggagattggacatattaggaggaattgtccaaaacagagttaaagacccccaatagctagaggtagaggtggtcatggtagaggccgttattctggaggacgtggtggccgaggtaatggtggtcatcaaaacgaccgaggaaacggacagactggtgatagggcccattgttacgctttccctgggcggtcggaagcggagacatcagatgctgttatcataggtaatcttttggtttgtgattgtatggattctgtattatttgaccctggctctatattttcatatgtatcttccgcatttgcaaatggtcttaatttacattgcgaattgcttgacatgcctattcgtgtttctactccggtaggtgagtctgtgatagttgaaaaggtatataggtcttgtttggtgacttttgtggggagcaatacttatgtagacttggttatcttagaaatgattgattttgatgtaattctgggtatgacttgactttccccaaattttgcgatcttggattgtaatgctaaaactgtgacattagccaagcctgggacagatccgttagtgtgggagggtgactacacttccaatccggttcgtatcatctcctttcttcggactaagagaatggttagtaaaaggtatctagctttcttggcacacctcagggatgacactacccaagtaccttcaattgagtcggttttggtagtccgtgagtttctggatgtgttccctgcagatcttcctggtatgccaccagatagggatattgacttctgcattgatcttgaaccgggtactcgccccatttctatacccccttatagaatggctcccgcggagttaagagagttaaaggcccaacttcaagagttgttgagcaaaggtttcattagaccaagtgcatctccttggggtgctccggtgttatttgtgaagaagaaggatgagagttttcggatgtgcatagactacagacagttgaacaaggtaactattaagaacaagtatcccattcctcgcattgatgacttgttcgatcagttacaaggtgcttgtgtcttctctaagattgacttgagatccggttatcatcaattgaaaatacgggcaacggatgtgccaaagactgcttttcggaccaggtatgggcattacgaatttgtggtgatgtcttttggtcttacgaatgcccctactgctttcatgagcttgatgaacgggatttttaagccatatctggatctctttgtgatcgtatttagtgatgatatattggtatactcaaagagcaagaaggaacatgaggagcacttgagaattgtattggaaatgttgaggaagaaaaagctttatgccaaattctccaagtgtgagttttggctagatgcagtgtccttcttagggcatgtggtttctaaggatggggtgatggtggatccctctaagattgagacagtgaagaattgggtaagacctactaatgtgtcagaaataaggagctttgttggtttagctagctattaccgtcgatttgtcaagggattctcttctattgcttcccaattgacgaacttgactaagcataatgttccatttgtatggtcggatgaatgtgaagaaagctttcagaagctcaagaccttgttgactactgcaccaatccttaccctgccagtggaaggtaagaatttcattgtctattgtgatgcatcctattcgggtttgggtgcagtgctaatgcaagagaagaacgtaattgcttatgcttcaaggccattaaaggtgcacgaacgtaattatccgacccatgatttggaattggttgctgtagtgtttgccttaaagcaatggagacactatctatatggggttaagtgtgaagtatacacggatcatcgtagcctacagtatgtctttactcaaaaagatttgaatttgagacagaggagatggatggaactactgaaggactacgatatcactatcttatatcatccgggaaaggctaatgttgtggcagacgccttaagtagaaaggcagagagcatgggaagtctagctcacttgcaagtttctagacgtccattggctagagaggttcagactctggctaacgacttgatgaggttagaagtaaatgagaagggaggattgttggcttgtgtggaggcaagatcttcttttcttgacaagattaagggaaaacagtttgatgatgagaagctaagcagaatccgagataaagtattgcgaggagaggctaaggaagcgcaaatcgatgaggaaggtgttttgagaatcaagggaagggtatgtgtaccctgcgttgatgatttgatcaacactattctgatagaggctcatagttcaaggtactctatacatcctggtgcaaccaagatgtaccgtgacctaaagcaacacttttggtggagtagaatgaagcgcgacattgttgattttgttgccaaatgtccaaattgtcagcaagtaaagtatgaacaccagaggcccggaggaacacttcagagaatgcccattcctgaatggtgggaaaggattgcaatggacttcttggttggtcttccaaagacattgaggaagtttgactctatttgggtaatcgttgataggttaactaagtctgctcacttcattccggtcaaggtgacttacaatgcagagaagttagccaaactttacatatcggaagtgatgcgattgcatggcgttccactctccattatatcatatagaggtacacagtttacttctaagttttggagaacattgcatgctgaataaggtactaggttggaccttagtactgcgttccatcctcagaccgatggtcagtctgagcgaacgattcaagtgttggaggatatgcttcgtgcatgtgtgatagaatttggaggccattgggataacttcttacccttagcagagttttcatacaataatagctatcactcaagtatcgatatggccccatttgaggcactgtatgggagaagatgtaggtctcccattgggtggtttgatgcatttgaggttagaccttggggtactgaccttttgagggattcattggagaaagtgaaatctattcaagaaaagcttttagcggcgcaaagcaggcagaaagaatatgccgatcaaaaggttagagacatggagttcgtggagggtgagcaagtcttgtagaaggtttcgccaatgaaaggggtgatgcggtttggtaaaagaggtaaggtaagcccaagttatattggaccatttgaagtacttaagcgagtaggggaggtggcttatgaattagccttgcctccagggctgtccggagtacattcggtatttcatgtgtttatgttgaaaagataccatggggatggaaactacatcattcgttgggattcagttctgcttgatgggaatctgacttatgaggaggagcctgttgctattttagatagagaagttcgcaagttgaggctaagggaaattgcatctatcaaagtcaatggaagaatcaacccgttgaagaagccacttgggagaaagaggctgacatgcaaaaaagatacccacatctgcttacacattcaggtactcctgttcgcccttgtttttcttcttgtgatcattcggggacgaacaatgggtaaattggtatctattgtaacgacctgtttagtcgttttgagcagcagattttatttctggaaaaactggctgagacgacggaacccacgacggaccgtcatgggcacgacggaccgtcgagggtgtctcgctccaaaatacttagaattttgaaaattgggtactgaaatcgactctctaaacttcgtaacggaatggcaggacgggccgtcgtaggcacgacggaccgtcacagaccctttaatggaattgagtctctgaactctgtgacaaagcagcaggacggaccgtcgcaggcacaacggcccatcacagactgcgtaatcccaggctgggtcggatttctgtaattattttaaggggcgttgtggactattccggcttataattataaagttagttgtttaatattaataactcaattacttgggggttaaaagaggtaaccttgagtcaattagtgggttaagtcctcatcttttatacttaattatatgctaattagggtaaaacaaagagggtttgaataagaaaaagagaaagaacagagagagggagaaacgtacgatcaagagaaagaagagaacaaagctttgggaaattgcttgcttgatcaaaattcttcggtggaggtaggttatggtttttatactattcgtagttaactcttaatagcgaatgatatgggttgggttgtattgtaacgtcttctatatgcttaattgtatgcttgcatgaatatgattatataattgtgatgaaataagcatgatgaagctattgaatcccaaatcttgaaaactccaatcttgaaaaccccttgttaatgatgatgccttggtataaaagaaggcttgaagaactaaagtattgagattgatgatgtcttggtataaggaaggcttgatgaactaaagtaaagagattgatgatgccttggtataaaagaaggctagatgaactaaagtaatgagattgatgatgccttggtataaaagaaggcttgatgaattaatagaatgagattggtggagcgggtgtcacgaaccgatacgtagaattaggggatcgggtgttacgaaccgacacgtagaagtagaggatcgggttttatgaaacgacacgtagaattagggatcgggtgtcacaaaccgacacgtagaattaggggatcgggtgtcacgaaccgacacatagaattaggggatcgggtgtcacgaaccaacacgtagaattagggaattgggtgtcacgaatcgacacgtagaattaggggatcgggtgtaacgaaccgacacgtagaattaggggatcgggtgtcacgaaccgacacatagaattaggagatcggagtgtcacgttccgacacatagaagtaggggagcgaagtgtca
>TomPeToGS2_8-196
tgtcatgttccgacactaggatagtatatgaggatcggagtgtcacgttccgacaccaggatactatatggatcgggtgccacgttccggtaccaggatagaatatggatcgggtgtcacattccgacaccaggatagtatatggatcgggtgccacgttccggtaccaggatagaatatggatcgggtgccacgttctggtaccaggatagtatatgaggatcggagtgtcacgttccgacaccatgatagtatatggatcgggtgccacgtttcggtaccaggatagaatatggatcgggtgccacgttctggtaccaggatagtatatgaggatcggagtgtcacgttccgacaccaggatagtatattgaggagcggagtgtcacgtaccaacacgaggggaataaagataatgaatcttgaaaaatgttaatatattcaatctaatgaactgaattcccaaatgagtatgatgaggaggcgtgagtcctccttgatgtgcttggtgttgtaaccaagggttatggtaactgtaaatgctgcatgctaaggatattagttgattttatgatattgattaatatatattgttttctattttgagttggccgatgatacctactcagtacttgtgtttgtactgaccccctacttttatgttttcttctttgttatttgtggagtgcagcaaacgtgccgtcgtcttcgactcaacagtaattcaagccagtcttattacatcggaaattcagggtgagctaatgcttctagcttggactggatcttcttcttcaagtcttgatgccttgaacttccggcatggactagcttcttatgtatttttagcttttagaatactcttagtttagtcatttgattgtagattttcttgtggtgatgacttccagattttggagataataatagttattgattttattaatgagtttaagtctttcgcattactttatgttgatattacattgaaatgttaaggtttagattggttggttcgctcacataggagggtaagtgtgggtgccagtcgcagcccggatttgggtcgtgaaaaacttggtatcagagcattaggttcgttggtctcatcacacaagaacgagtctagtagagtcttaaggaacggtagggggacgcctttacttttctttgagaggctacaagactttaggaaaattccattctttctttctttcgtgctattacttggatccaattggtatctaggtgatacaaattggtatctgaccatcttcactcaattttgcggatggttagaactagagcaacgactgcgccaacaccaacatcggcaagacaagaagcgtctgagccagccactggggctgtagctcgaggaagagtagcggcaagaggccgtggtagaggtcgtgggaggacgtcctctagaggaagaggacgagcacctagcccatctgatactagggcggtgactcctccaccgactgaggaagtggtaagagagggtgaggaaggggagaatgaacaagtgcaaaatgaggaatttccaccccaacctaccccagagatgatcaatcaggttctagcttatcttagtgggttgtcttatcagggtcaggcccctccagtgttttctgcaccaacacctccggtttcagaggtacaacatgcagccactatggctcctcgtatggatgcctcattggacataggcacgtttccacgtctgactactgggcccataatgacaagtgatcagcatgaacttttcagtaagttcttgaaattgaaacctccagtcttcaagggtgctaaatctgaggatgcttatgatttttgggttgactgtcatgagccactacatcacaacatggtaggggcaatggacagaccaacgatagggcccattgttacgctttccctgggcggtctgaagcagaggcatctgatgctgtcatcaaaggtaatcttctggtttgtgattgcatggcttctctattgtttgatcctagatccacatttgcttatgtatcctcctcatttgttaatggtctaaatttacattgtgaattacttgatatgcctattcgtgtttctactccggtgggtgagtctgtggtagttgaaaaggtatataggtcttgtttggtgaactttgtggggagcaacacttatgtagatttggttatcttagaaatggatgattttgatgtaattctgggtatgacttggctttctccgcaatttgcgatcttggattgtaatgctaaaacggtgacgttagccaagcctgggacagatctgttagtatgggagggtgactacacttccaatccggtgtgtatcatctcctttcttcgtgctaagaaaatggttagtaaagggtgtttagctttcttggcacatctcaaggatgacactacccaagtaccttcgattgagtcggtttcggtggtccgtgagtttctggatgtgttccctgcagatcttcctggtatgccaccagatagggatattgatttctgtattgaccttgaaccgggtactcgctccatttctatacccccttatagaatggctcccgcggagttaagagagttgaaagcccaacttcaagagttgttaaacaaaggctttattagaccaagtgcatctccttggggtgctccggttttgtttatgaagaagaaggatgggagttttcgaatgtgtatagactacagacaactaaacaaggtaaccataaagaacaagtatcctcttcctcgcattgatgacttgttcgatcagttacaaggtgctcatgtcttctctaagattgacttgagatccggttatcatcaattaaaattacgggaaacggatgtgccaaagactgcttttcaaacgaggtatgggcattacgaatttgtagtgatgtcttttggtcttacgaatgccactgctgcgttcatgagtttgatgaacgggatttttaagccatatttggacctcttcgtgatcgtatttattgatgatatactgatatactcaaagagcaagaaggaacatgaagagcatttgagaatggtattggaaatgttgagggagaaaaagctttatgccaagttctctaagtgtgagttttggctagatgcagtgtccttcttggggcacgtggtttctaaggatggagtgatggtggatccttctaagattgagacagtaaagaattgggtaagacctactaatgtgtcagaaataaggagctttgttgggttagctagctactaccgccgatttgtcaagggattctcttttattgcttcccaactgacgaacttgactaagcaaaatgttccatttgtatggtcggatgagtgtgaggaaagctttcagaagctcaagactatgttcactaccgcacccattctcaccttgccagtggaaggtaagaatttcattgtctattgtgatgcatcttattcgggtttgggtgcagtgctaatgcaagagaagaatgtgattgcttatgcttcaagacaattaaaagtgcatgaacgtaactatccaactcatgatttggaattggccgcggtagtgtttgcattaaagcaatggagacactatttatatggggttaagtgtgaggtctatacggagcatcatagccttcagtatgtctttactcagaaagatttgaacttaagacagaggagatggatagagttactaaaggactacgatatcactatcttgtatcatccgggaaaagtgaatgttgtggcagatgctttaagtagaaaagcgggaagcatgggaagtctagctcacttgcaagcttctagacgcccattggctagagaggttcagagtctggctaacgaccttatgagattagaagtaaatgagaagggaggattgttggctagtgtggagtcaagatcttcttttcttgacaaaattaagggaaaacagtttgatgatgagaaactaaggcgaatccaagataaagtattacgaggggaggctaaggaagcacaaatcgatgaggaaggtgttttgagaatcaaggaaagggtatgtgtaccccacgtcgatgatttgatcaacactattctgacagaggctcatagttcaaggtattgtatacatccgggtgcaaccaatatgtatcgtgacctaaagcaacacttttggtggagtagaatgaagcgtgatattgttgactttattgccaagtgtccaaactatcaacaagtaaagtatgaacaccaaaggcccggaggaacactttagagaatacccattccggaatggaagtgggaaagaattgcaatggactttgtggttggtcttccaaggacaatgggtaaatatgactccatttgggtgattgttgataggttaactaaatctgctcatttcattccggtaaaggtgacttacaatgcagagaagttagccaagatctatatctcagaaatcattcgatttcatggggttccactatccatcatatcatatagaggtacgcagtttacttctaagttttggaaaacattacatgcggaattgggtactaggttggaccttagtactgcgttccatcctcataccgatggtcagtatgaaaggacgattcaagtgttggaggatatgcttcgcgcatgtgtgatagagtttggtggccattgggatagcttcttacccttggcagagttttcatacaataatagctatcactcaagcattgatatggctccatttgaagcattgtatggtaggagatgtaggtcccccattggttggtttgatgcgttcgaggttagaccttggggtactgatctcttgagagattcgatggagaaggtgaaatctattcaagaaaagcttctagcggcgcaaagtagacaaaaagaatatgcagagcgaaaggttagagacttagagttcatggagggtgaacaagtcttacggaaggtttcgcctatgaaaggagtgatgcggtttggaaaaatgggtaagctaagtccaaggtatattggacaatttgaagtacttaagctagtaggggaggtagcttatgagttagccttgcctccagggctgtccggagtacatccggtattccatgtgtcgatgttgaaaagataccatggggatggaaactacattatccgttgggattcagttttgcttgatgagaacttgtcctatgaggaggaacctgttgccattctagacagagaaattcgcaagttaagatcaagggagattgcatccatcaaagttcaatggaagaatcgacccgttgaagaagccacttgggagaaggaggcggatatgcgagaaaaatacccacatctgtttacagattcaggtactccttttcgcccttgtttttcttcttgtgatcttccagagacgaacgatgggtaaattggtatctattgtaacgacctgtttagtcgttttgagcagcagattttatttctggaaaaacaggctgaggcgacggaccccacgacggaccgtcgcagggtctcgtttcaaaacacttagaaattttgaaattgggtactgaaaatcgactctctgaacttcgtgacggagtggcaggacaaaccgtcgcaggctcgatgtcccgtcacaggccattcacttaaaattgagtttctgtagcatgtgacggacagcaggacggaccgtcgcaggcacaacggcccgtcacgggctacgcaatcccaggctgggtcggatttctgttaatttatttaaggggcattttggactatttcctgctttaattataaagtggtgggttaatgttaataagtctaattacttgggggttaaaagaggtaaccttaagttaactagtgggttattattgccatcttttacacttaattatatgttaattagggtaaaataaagagggttagaataagaaaaataagaaagaacaaagagagagacagaaaaagaaagagaacgagtagagagagagagaatcgaagaggatagcaaggattttgagaagatagcttgttgatcgcaattcttcggtggaggtaggttatggttttcatgctattcgtagtaaactcttaatagcgaatgatatgtgttagtagtattgtgaaccttctatatgcttaattgtatgcttgcatgaatgatgtgattatgtaattatgaataaataagcatgatgaagctattgaatcccaaatcttgaaaagaaaccctaatctactttgttaatgatgatgccttggtataaaagaaggcttgatgaatgaaagtagtgagattacgggatcgggtgccacattccggtaccaagatagtatgtgaggatcggagtgtcacgttccgacaccaggatagtatatggatcgggtgcaacgttccggtaccaggatagtatatgagaatcggagtgtcacgttccgacaccaggatagtatatggatcgggtgccacgttccggtaccaggatagaatatggatcgagtttcaggtttctacaccgggatagtatatgaggatcggagtgtcacgttccgacaccaggataatatatggatcgggtgccacgttccggaaccaggatagaatatggatcgagtgtcacgttctgacactagaatagaatatggatcgggtgccacgttccggtaccaggatagtatacgaggatcggagtgtcacgttccgacactaggatagtatattgaggagcggagtgtcacgtaccgacacgaggggaataaagataatgaatcttgaaaaatgttaatatattcaatctaatgaactgaattcccaaatgagtatgatgaggaggcgtgagtcctcattgatgtgcttggtgttgtaactaagggttatggtaactgtaaatgctgcatgctaaggatattagttgattttatgatattgtttaatatatattgttttctattttgagttggccgatgatacctactcagtacttgtgtttgtactgaccccctacttttatgttttcttctttgttatttgtggagtgcagcaaacgtgccgtcgtcttcgactcaacagtaattcaagccagtcttattacatcggaaattcagggtgagctaatgcttctagcttggactggatcttcttcttcaagtcttgatgccttgaacttccggcatggactagcttcttatgtatttttagcttttagaatactcttagtttagtcatttgattgtagatgttcttgtggtgatgacttccagattttggagataataatagttattgattttattaatgattttaagtcttccgcattactttatgttgatattacattgaaatgttagggtttagattggttggttcgctcacataggaaggtaagtgtgggtgccagtcgcgacccgaatttgggtcgtgaca
>TomPeToGS2_8-171
tgccggaacttcaaggcatcaagacatgaggaagaagatctagtccaagctagaagcgttagctcaccctgaagatccggtgtgacgaagactggctagaattactgttgagttgaagacgacggcacgtttgctgcactccacaaataaaaaagaagaaaacataaaagtagggggtcagtacaaacacgggtactgagtagatatcatcggccaactcaaaatagaaaacagtatatattaagcaatatcataaaatcaactaatatccttagcatgcagcatttacagttaccataacccttggttacaacaccaagcacatcaatgaggactcacgccgcctcatcatactcatttgggaattaggttcattagatttgaatatattatcatctttcaagattcattatctttattcccctcgtgttggtacgtgacactccgctcctcaatatactatcctggtgtcggaacgtgacattccgatcctcattctatcctagtgtcggaacgtgacacccgatccatattctatcctggtaccggaatgtggcacccgatccatatactatcctggtgtcgaaacgtgacacccgatccatattctatcctggtgtcgaaatgtgacactccgatcctcatatactatcctggtaccggaacgtggcacccgatcctcatatactatcttggtaccggaacgtggcacccgatcctcatatactatcctggtaccggaacgtggcacccgatcctcatatactatcctggtacaggaacgtggcacccgatcccctaatctcactactttcgttcatcaagccttcttttataccaaggcatcatcattaacaaagtagattagggtttattttcaagatttaggattcaatagcttcatcatgcttattatatcacaattacataatcacattcatgcaagcatagaattaagcatatagaagggtttacaatactaccaatacatatcattcgctattaagagtttactacgaatagcataaaaaccataacctacctccaccgaaaattcgtgatcgagcaagcagtttcccaagctttgtttctctcttcctcattcgattctccctctctctctcttgttcttcctatttttctttattcaaaccctctttcttttaccctaattagtatataattaagaataaaagatgacaataataacccactaattaacttaaggttacctcttttaacccccaagtaattagacttattaacattaaccctctaactttataattaaagtaggaatagtccaaaacgtcccttaaaacgtctaaagaaatccgacccagattgggatttcgcagtctgtgacggtccgtcgcgcctgcgacagtccgtcctgctgcccgtcacagagttcagagactcaatttctctgaagagtctgtgacggtccgtcacacttgtgacggtccgtcctgccattccgtcacgaagttcagagagtcgattttcagtacccaatttcagattttctaagtgttttgaaacgagaccctgtgacggtccgtcgcctcagcctgtttttccagaaataaaatctgctgttcaaaacgactaaacaggtcgttacaatagataccaatttacccatcgttcgtccccgtacgatcacaagaaggaaaacaagggcgaaaaggagtacctgaatctgtaaacagatgtgggtatctttctcgcatatctgcctcccttgatctcaacttgcgaatttctctatctagaatggccacaggttcctcctcataagacaagttctcatcaagcaagactgaatcccaacggataatgtagtttctaaccccatggtatcttttcaacatagacacatgaaacaccggatgcactccggacagccctggaggcaaggctaactcataggccacctcccctactcacttaagtacttcaaacggaccaatataccttgggctaagtttatctcttttaccaaaccgcatcacccctttcattcgaaactttcaacaagacttgttcaccctccatgaactctaagtttctaaccttttgatctgcatattctttttgcctactttgcgccgctagaagcttttcttgaatagatttcactttctctatcaaatccctcaaaagatcagtaccccaaggtctaacctcgaatgcatcaaaccaaccaatgggggacctacacctcctaccatacaatgcttcaaatggagccatatcaatgcttgagtgactattattgtatgaaaactccgccaagggtaagaagttatcccaatggccaccaaactctatcacacatgcgcgaagcatatcctccaacacttgaatcgttctcttagactgaccatcggtctgaggatggaacgcagtactaaggtccaacctagtacccaattcctcatgcaatgttttccaaaatttagaagtaaactgcgtacctctatctgatatgatagacagtggaaccccatgcaaccgaacgatttctaagatatagatattggctaacttctcggaattgtaagtcaccttaaccggaataaaatgagcagacttagttagcctatcaacaatcactcaaatagagtcgtacttacccatcgtctttggaagaccaaccacgaagtccattgcgattctctcccacttccattcaggaatgggcattctctgaagtgttcctccaggcctctagtgttcatactttacttgttgacagtttggacattgggcaataaagtcaacaatatcacgcttcattccactccaccaaaagtgttgctttaggtcacggtacatcttggttgcacccagatgtatagaataccttgaactatgagcctctgtcagaatagtgctgatcaaatcatcaactcggggtacacatacccttcccttaatcctcaaaacaccttcctcatcgattatttcttccttagcctctccttgcaacaccttatcttggattctgcttagtttctcatcatcaaactgttttcccttaatcttgtcaagaaaagaagatcttgcctccacacaagccaacaatcctcccttctcatttacttctaacctcatcaagtcattagccagagtctgaacctctctagacaatggacgtctagaaacttgcaagtgagctagacttcccatgctccctgcctttctacttaaggcatctgccacaacattagcctttcccggatgatacaagatagtgatatcgtagtcctttagtagctccatccatctcctctgtctcaagttcaaattcttttgagtaaagacatactgaaggctacgatgatccgtgtagatctcacacttaaccccatataaatagtgtctccattgctttaatgcaaacactaccgcagccaattccaaatcatgagttggatagttacgttcatgcacttttaattgcctcgaagcataagaaatcacatttttctcttgaattagtactgcacctaaaccagaataggaggcatcacaataaacaatgaagttcttaccctctacgggcaaggtgagaatgggtgcggtagtcaacaaagtcttaagcttctgaaatctttcttcacactcatccgaccatacaaatggaacattttgcttagtcaagttcgtcagttgggaagcaatagaagagaatcccttgacaaatcggcggtagtagctagctaacccaacaaagctccatttttctgacacattagtaggtctttcccaattctttactgtctcaatcttagatggatccaccatcactccctccttagagaccacgtgtcccaagaaggacactgaatctagccaaaactcacatttggagaatttggcataaagcttcttcttcctcaataactctaacaccattctcaaatgctcctcatgttccttcttactcttggagtatatcaatatatcatcaataaatatgatcacaaagagatccagatatggcttgaaaatcccgttcatcaaactcatgaacgctgcagaggcattcgtaagaccaaaagacattaccacaaattcataatgcccatacctagtttgaaaagcagtctttggcacatccgttgcccgtattttcaattgatgataaccagatctcaagtcaatcttagagaagacacaagcaccttgtaactgatcgaacaagtcatcaatgtgaggaagaggatacttgttcttaatagttaccttgttcagttgtctgtagtctatgcacatccgaaaactcccatccttcttcttcacaaataacaccggagcaccccaaggagatgcacttggtctaatgaagccttttctcaacaactcttgaagttgtgcttttaactctcttaacttcgcgggagccattctataaggggtatagaaatggggcgagtacccggttcaaggtcaatacagaaattgatatccctatctggtgacataccaggaagatctgcagggaacacatctagaaactcacggaccactgaaaccgaatcaatcgaaggtatttgggtagtgtcatccttgagatgtgccaagaaagctaaacaccctttactaaccattttcttagcacgaagaaaggagatgatacgcaccggattggaagtgtagtcaccctcccacactaacggatctgtcccaggcttggctaacgtcaccgttttagcattacaatccaagatcgcaaattgcggagaaagccaagtcatacccagaattacatcaaaatcatccatttctaagataaccaaatctacataagtgtttctccccacaaagtttaccaaacaagacctatataccttttcaactaccacagactcacccaccggagtagaaacatgaataggcatatcaagtaattcacaatgtaaatttagaccattagcaaatgaggaagatacataagaaaatttggatccaggatcaaaaaatacagaagccatgcaatcacaaaccagaagattacctatgatgacagcatcagatgcctccgcttcagaccgcccagggaaagcgtaacaatgggccctttcgtttgtttgtccgttgaccctaccatgttgtgatgtagtggctccagtttgcccatcacctcggccattttggtgaccaccattacctcggccaccacgtcctccagaataacggcctctaccatgaccacctctacctctaacatttggaggtctgtaactctgttttggacaatatatattaatatgtccaatctccccacatccatagaactctctgggttcatgcataggtctctcagagaagtgttgaccggtcggaggtggacccccaactacagtctgtagtgaagactgaattggtcggactgagtaacttccggaaccttgtcctctagagtaagaaccattaaattcaccttcctttcgaaacctttttgatgtagttgccatggtgaagtcatctggcttcactccttctacctctattacgaagtctaccacttcttgaaaatatttcgctgtagccgctacctttaaggctgaaatccgtaactctgatctcaaccccttcacaaaacgatgaatctgctcttgtggactgaaacaaagttgggtggcatatctggatagtgcacaaaacttagcctcatatgcattgaccgacatcctaccttgctctaggctcaagaactcatcccttttcctatccctcaaagtccgggggatatacttctccataaacaagttagagaatgaggcccaagtcataggtggtgcctctgttggttgacactcaacatgtgaccgccaccacattttggcgttcccttgaaactgataactcacgaactcaacaccaaaccgttctactatacccatcttgtgtagtagctcatgagagtcaaccagaaaatcgtaagcatcctcagattcagcacccttgaagactggaggtttcaatttcaagaacttactgaaaagtttatgctgatcatttgtcattgtaggcccagtagtcaaacgtggaaacgtgcctatgtccaatgaggcatccatacgaggagccatagtggctgcatgttgtacctctgaaaccggaggtgttggtgcagaaaacactggaggtgcctgaccctgatcagacaacccactaagataagcgagcacctgatttatcatctctggggtaggctggggtggcaatccctcattctgcacttgttcattttccccatcctaccattctcttattacttcctcagtcggtgaaggagtcactgccctagtatcagatgggctaggtgctcgtcctctttccctagagcatgtcctcccacgacctctaccacgacctcttgccgctgctcttcctcgagctacagccccagtggctggctcagacgcaccctgtcccgccggtgctggtgttggcgcggttgttgctctagttctaaccatcttcgaaatagagtgaagatggtcagataccaatttgtatcacctagataccaattggacccaagtaatagcacgaaagaaggaaagaaataatggaattttcctaaagtcttatagcctctcaaagaaaagtaaaggtgtccccctaccgttccttaagactctactagactcgttcttgtgtgatgagaccaacgaacctaatgctctgataccaagtttgtcacgacccaaatccgggccgcgactggcacccacacttaccctcctatgtgagtgaaccaaccaatctaaaccttaatatttcaatataatatcaacagaaagtaatgcggaagacttaaactcattaacaaaatcaataactattattatccccaaaatctggaagtaatcatcacaagaacatctatgatcaaattactaaactaagagtattcaaagaagctaaacaaataaaagctagtccatgccggaacttcaaggcatcaagacatgaggaagaagatccagtccaagctagaagcgttagctcaccctgaaaatccggtgtgacgaagactggctagaattactgttgagttgaagacgacggcacgtttgctgcactccacaaataacaaagaagaaaacataaaagtagggggtcagtacaaacacgggtactgagtagatatcatcggccaactcaaaatagaaaacagtatatattaagcaatatcataaaatcaactaatatccttagcatgcagcatttacagttaccataacccttggttacaacaccaagcacatcaatgaggactcacgcctcctcatcatactcatttgggaattaggttcattagatttgaatatattatcatatttcaagattcattatctttattccccttgtgtcggtacgtgacactccgctcctcaatatactatcctggtgtcagaacgtgacactccgatcctcattctatcctggtgtcggaacgtgacacccgatccatattctatcctggtaccggaacgtggcacccgatccatatactatcttggtgtcggaacgtgacacctgatccatattctatcctggtgtcagaaagtgacactccgatcctcatatactatcctggtaccggaacgtggcacccgatcctcatatactatcctagtaccggaacgtggcacccgatcctcatatactatcctagtaccggaacgtggcacccgatcctcatatactatcctggtaccggaacgtggcacccgatcctcatatactatcctggtaccggaacgtggca
>TomPeToGS2_8-153
tgtcacgacccaaaaccgagccgcgactggcacccacacttaccctcctatgtgagcgaaccaaccaatctgaaccttaacatttcaatgtaatatcaacataaagtaatgcggaggacttaaactcattaataaaaaccaattcaataactattatttcccaaaatctggaagtcatcatcacaagaacatctacttcaaattactaaatctaagagtttctaagaagctaaaaatacataaaagctagtccatgccggaacttcaaggcatcaagacatgaagaggaagatccagtccaagctagaagcattagctcaccctgatatccggagtaatgaagactggctagagttactgttgagtcgaagatgacggcacgtttgctgcactccacaaatgaacaagaagaaaacataaaagtaggggtcagtacaaaacacgggtactgagtagatatcatcggccaactcaaaatagaaatcaatatataccgagtaatatcataaaatcaactatgatactcaacatgtagcaacagcaagtactatatcattaacaattattgtcaagttcacacatgagaactcaagcctcaataccatactcatttgggaattatgttcattagattgagtatattaacatctttcaaggttcataatctttatttctcttgtgtcggtacgtgacactccgctccctcatattcattaatcctcttgtgtcggtacgtgacactccgatcccctactactatgtgtcggaacgtgacactccgatcccctaaatctacttgtcggttcgtgacacccgatcccctaaatctacgtgtcggttcatgacacccgatcccctaaatctacgtgtcggttcgtgacacccgatcccctaaatctacgtatcggttcgtgacacccgatcccctaaatctacgtgttggttcgtaacacccggtccccctaatactacgtgtcggttcgtgacacccgatcccctaatctccttctatcaattcatcaagccttcttttataccaaggcatcatcatctcattactttagttcatcaagcctacttttataccaaggcatcatcatctcattactttacttcatcaagccttcttttataccaaggcctcatcattatcaaagagattagggttttgcaagattttgggattcaataacttcatcatgcttatataatcacaattatataattacattcatgcaagcatacaattaagcacatagcagggtttacaatattatcaatacatatcatttgctattaagagtttactacgaatatcgtaagagaaaccataacctacctccaccgaagactagtgatcaagcaagaatttcccaaagccttgtgtttttcctcttctcgttcgattctccctctttctctttgttctttctattttcttattcaaaccctctttcttttaccctaattagtatataattaagaatgaaagatggcaataataacccactaattaacttaaggttacctcttttaactcccaagtaattagacttattaaccttaaccctctaactttataattaaagtaggaatagtccaaaaagtcccttaaaacgtgtaaagaaaccgacccagacagagattacgcaacctgtgacggcccgtcgtgcctgcgacggtccgtcctgcaggtcgtcgcaaggttcagatactcaatttccaccaaagagtctgtgacggtctgtcacgtctgtgacggtccgtcctgtcattccgtcacgaagttcagagagtcgattttcagtacccaatttcagaatttctaagtgttttgaaacgagaccctgcgatggtccgtaattaccatgacggtccgtcgtggggtccgtcgtctcagttagttttccaaaaataaaatcttctgctcaaaatgactaaacaggtcgttacaatagatatcaatttacccatcgttcgtcctcgaacgatcacaagaagaaaaacaagggcgagaaggagtacttgaatctttaaacagatgtgggtatctttcttgcatatctgcctccttctgccaagtggcttcttcaaccggttgattctttcattgcaccttgatggatgcaatctcccttgacctcaacttgcgaaattctctatctaaaatagcaacaggctcctcctcataagacaaattctcatcaagcaaaactgaatcccaacggataatgtagtttccatccccatggtatcttttcaacatcgacacatggaataccggatgtactccggacacccctggaggcaaggctaactcataagccacctcccctactcgcttaagtacttcaaagggaccaatgtaccttgggcttagcttgcctcttttaccaaaccgcatcaccccttttcatgggcgaaactttcagtaagacttgttcaccctccataaactccaagtctctaaccttccgatatgcatactccttctgtctactttgcgacgctagaagcttttcttgaatagatttgactttatctaacgatttcctcagaaggtcagtaccccaaggtctaacttcaaatgcatcaaaccacccaatgggagaactacatcttctcccatatagtgcctcaaatggggccatatcaatacttgagcgatagctattcttgtaggagaactctgctaagggtaagaaactatcctaatgtcctccaaattctatcacacatgcacgaagcatatcctccaacacttgaattgttcactcagactgaccatcggtctgaggatggaacgtagtactaaggtccaacctagtacccaattccgcatgcaatgttttccaaatcttagaagtaaactgcgtacctctatctgatatgatggaaagtggaactccatgcaatcgaacaatttctgagatatagattttggccaacttctctgcattataagtcaccttgaccggaatgaagtgggcagacttcgttaacctatcaacgattacccaaatagagtcaaacttccccaatgtctttggaagaccaaccacgaagtccattgcaattctttcccacttccattcaggaatgggcattctctgaagtgttcttccgggcctctggtgtacatactttacttgctgacaatttggacatttggcaacaaaatcaacaatgtcgcgcttcattctattccaccaaaagtgttgctttaggtcacggtacatcttggttgcaccaggatgtatagaatatccggaactatgagcctctgtaaggatggtatggatcaaatcatcaacacggggcacacatacccttcccttaattctcaaaacaacttcctcatccattattgcttctttagcctcttctcgcaacactttatctcagatccggatcaatttctcatcattaaactgctttcccttaatctggtcaagaaaagaagatctcgcctccacactggccaacaatcctcccttctcatttacctctaacctcatcaagtcgttagccagagtctgaacctctctagccaatggacgtctagaaacttgcaagtgagcgagactttccatgctccctgcctttctacttaaggcgtctaccacaacattagcctttcccggatgatacaagatagtgatgttgtagtccttcagtaactccatccatctcctctgtatcaaattcaaatctttttgagtaaagacatactgtaggctacgatgatccgtgtatacttcacacttaaccccattataaataatgtctccattgctttaatgcaaacactaccgcagccagttccaaatcatgggtcggatagttacattcatgcacctttaattgcctcgaagcgtaagcaattacattcttctcttacattagcactgcacccaaacccgaataggatgcatcacaatagacaatgaaattcttaccttccactggcaaggtaaggattggtgcggtagtcaacaaagtcttgagcttctgaaagctttcttcacactcgtccgaccatacaaatgggacattctgtttagtcaagttcgtcaattgggaagcaatggaagagaatcccttgaaaaatcggcggtaatagctagctaaaccaacaaagatccttatttctgagacattagtaggtcttacccaattcttcactgtctcaatcttagaaggatccaccatcacgccctccttagacaccacgtgccccaagaaggacactgcatctagccaaaactcacacttggagaatttggcataaagctttttctccctcaacatttccaataccattctcaaatgctcttcatgttccttcttgttctttgagtataccaatatataatcaataaatacgatcacaaagagatccagatatggcttaaaaatcccgttcatcaagctcatgaaaacagcaggggcattcgtaagaccaaaagacattactacaaattcgtaatgcccatacctagtttgaaaagcagtctttggcacatccgttgcccgtatcttcaattgatgataaccggatctcaagtcaatcttagagaagacacaagaaccttgtaactgatcgaacaaatcatcaatgcgaggaagaggatacttgttcttaaccgttaccttatttagttgtctgtaatctatgcacatacgaaagctcccatcttttttcttcacaaataataccggagcaacccaaggagatgcaattggtctaataaagcctttgcttagcaactcttgaagttgtgcctttaactctcttaactccgcgggagccattctataagggggtatagaaatggggcgagtacctggttcaagatcgatacagaagtcaatatctctatccggtggcatgccaggaaggtctgcggaaacacatctaaaaactcacgaactatcgagactgactcaattggaggtacttgggtagtatcatccctgagatgtgacaaaaacgctaaacaacccttactaaccattttcttagcacgaagaaaggagatgatacgaaccggattagaagtgtagtcaccctcccacactaacggatctgtcccaggcttggctaacatcacagttttagcattacaatccaagatagcaaaatttggagaaagacaagtcatacccagaattacatcgaagtcaaccatttctaagataaccaagtctacatgagtattgctccccataaaagttacaagacaagacctatacaccttttcaactatcacagactcacccaccggagtagaaacacgaataggcatgtcaagcaattcacaatgtaaattaagaccattagcaaatgcagaagatacatacgaaaatgtagagccagggtcaaataatacagaagccatacaatcacaaaccaaaagattacctgtgataacaacatctgatgtctccgcttctgaccgcccagggaaagcgtaacaatgtgccctatcacctgtctgcccgttgcctctaccatgtggtgctgtagtggctctagtttgcccgtcaccccgtctgttttggtgaacaccattacctcggtcaccacgtcccccagaataacggcctctgccatgaccacctctacctctagctattgggggtctataactctggtttggaaaattcctcctaatatgtccagtctccccacatccataacactctctggagtcaagcataggtctctcagagaagtgttgaccggtctgaggtggacctccaactacagtttgtagtgaagactgaattagtcggactaagtaacctcccgaaccctgtcctctagagtaagaaccattaaactcacctcccttccgtaaccttttttatgtcgatgccatggtgaagtcatcgggcttcactccttccacctctatcacgaagtctaccacttcttgaaaggattttgcagtagccgctacctgtaaggctaaaatccgcaattctgacctcaaccccttcacaaaacggcgaatcctctcttgtggactgaaacaatgttgggtggcatacctggataatgcatgaaacttagcctcatatgcagtaaccgacatcctaccttgctctaggctcaagaactcatctcttttcctatccctcaaagtccggggaatatacttctccataaacaagctagagaatgatgcccaagtcataggtggcgcctctcttggttgacactcaacatgtgaccgccaccacattttggcgttcccttgaaactgataagtcacaaactcaacaccaaaccgttctactatacccatcttgtgttgtagctcgtgacagtcaaccagaaaatcataagcatcctccgattcagcacccttgaagactggaggtttcaatttcaagaacttactgaaaagttcatgctgatcatttgtcattacaggccctgtagtcagacgaggaaatgtgcctatttccaatgaggcatccatgcggggagccacagtagccgcatgttgtacctccagagcctgaggtgctggtgcagaaaacactggaggcgcttggccttgatcagataacccgccaagataagcaagaacctgattgatcatctctggggtaggttggggtggtaattcctcattctgtacttgttcattttccccatcctccccttctcttactacttcttcagtcggtggaggagtcactgccctagtatcagataggctaggtgctcgtcctcttcctctagaggacgtcctcccacgacctctaccacggcctcttgccgctactcttcctcgagctacagccccagtggctagctcagacgcttcttgtcttgccgatgttgatgttggcgcggttgttgctctagttctaaccatctgcgaaatattgtgaagatggtcagataccaatttgtatcacatagataccaattggacccaagtaatagcacgaaagaaagaaagaaagaatggaattttcctaaagtcttatagcctctcaaagaaaagtaaaggcgtccccctaccgttccttaagactctactagactcgttcttatgtgatgagaccaatgaacctaatgctctgataccaagtttgtcacgacccaaaaccgagctgcgactggcacccacacttaccctcctatgtgagcgaaccaaccaatctaaaccttaacatttcaatgtaatatcaacataaagtaatgcggaggacttaaactcattaataaaaaccaattcaataaattcattaataaaaaccaattcaataactattattttccaaaatctggaagtcatcatcacaagaacatctacttcaaattactaaatctaagagtttctaagaagctaaaaatacataaaagctagtccatgccggaacttcaaggcatcaagacatgaagaggaagatccagtccaagctagaagcattagctcaccctgatatccggagtaatgaagactggctagagttactgttgagtcaaagatgacggcacgtttgctgcactccacaaataaacaagaagaacataaaagtagaggtctgtacaaaacacgggtactgagtagatatcatcggccaactcaaaatagaaatcaatatataccaagtaatatcataaaatcaactatgatactcaacatgtagcaacagcaagtactatatcattaacaattattgtcaagttcacacatgaggactcaagcctcaatgccatactcatttgggaattatattcattagattgagtatattaacatctttcaaggttcattatctttatttctcttatgtcggtacgtgacactccgctccctcatattcattaatcctcttgtgtcggtacgtgacactctgatcccctactactatgtgtcagaacgtgacactctgatcccctaaatctacgtgtcggttcgtgacacccgatcccctaaatctacgtgtcggttcgtgacacccaatcccctaaatctatgtgtcaattcgtgacacccgatcccctaaatctacgtgtcggttcatgacactcggtccccctaatactatgtgtcagttcgttacacccgatcccctaatctccttctatcaattcatcaagccttcttttatacgaaggcatcatcatctcattactttagtacatcaagccttcttttataccaaggcatcatcatctcattactttacttcatcaagccttcttttttacaaaggcctcatcattaacaaagacattagggttttgcaagattttgggattcaataacttcatcatgcttatataatcacaattatataattacattcatacaagcatacaattaagcacatagcagggtttacaatattatcaatacatatcattcgctattaagagtttactacgaatatcgtaagagaaaccataacctacctccgccgaagactagtgatcaagcaagaatttcccaaagccttgtgtttttcctcttctcgttcgattctccctctttctctttgttctttctattttcttattcaaaccctctttttttaccctaattagtatataattaagaatgaaagatggcaataataacccactaattaacttaaggttacctcttttaacccccaagtaattagacttattaaccttaaccctctaactttataattaaagtaggaatagtccaaaacgtcccttaaaatgtgtaaagaaatctgacccagactgggattacgcaacctgtgacggcccgtcgtgcctgcgacgatccgtcctgcaggtcgtcgaaaggttcagagactcaatttccaccaaagagtctgtgacggtccgtcacgcctgtgacggtccgtcctgccattccgtcacgaagttcagagagtcaattttcagtacccaatttcagagtttctaagtgttttgaaacgagaccctgcgacggtccgtcgttaccatgacggtccatagtggggtccgtcgcctcagccagttttctagaaataaaatctgctgctcaaaacgactaaacaggtcgttaca
>TomPeToGS2_8-181
tgtcacgacccaaaaccgagccgcgactggcacccacacttaccctcctatgtgagcgaaccaaccaatctgaaccttaacatttcaatgtaatatcaacataaagtaatgcggaggacttaaactcattaataaaaaccaattcaataactattatttcccaaaatctggaagtcatcatcacaagaacatctacttcaaattactaaatctaagagtttctaagaagctaaaaatacataaaagctagtccatgccggaacttcaaggcatcaagacatgaagaggaagatccagtccaagctagaagcattagctcaccctgatatccggagtaatgaagactggctagagttactgttgagtcgaagatgacggcacgtttgctgcactccacaaatgaacaagaagaaaacataaaagtaggggtcagtacaaaacacgggtactgagtagatatcatcggccaactcaaaatagaaatcaatatataccgagtaatatcataaaatcaactatgatactcaacatgtagcaacagcaagtactatatcattaacaattattgtcaagttcacacatgagaactcaagcctcaataccatactcatttgggaattatgttcattagattgagtatattaacatctttcaaggttcataatctttatttctcttgtgtcggtacgtgacactccgctccctcatattcattaatcctcttgtgtcggtacgtgacactccgatcccctactactatgtgtcggaacgtgacactccgatcccctaaatctacttgtcggttcgtgacacccgatcccctaaatctacgtgtcggttcatgacacccgatcccctaaatctacgtgtcggttcgtgacacccgatcccctaaatctacgtatcggttcgtgacacccgatcccctaaatctacgtgttggttcgtaacacccggtccccctaatactacgtgtcggttcgtgacacccgatcccctaatctccttctatcaattcatcaagccttcttttataccaaggcatcatcatctcattactttagttcatcaagcctacttttataccaaggcatcatcatctcattactttacttcatcaagccttcttttataccaaggcctcatcattatcaaagagattagggttttgcaagattttgggattcaataacttcatcatgcttatataatcacaattatataattacattcatgcaagcatacaattaagcacatagcagggtttacaatattatcaatacatatcatttgctattaagagtttactacgaatatcgtaagagaaaccataacctacctccaccgaagactagtgatcaagcaagaatttcccaaagccttgtgtttttcctcttctcgttcgattctccctctttctctttgttctttctattttcttattcaaaccctctttcttttaccctaattagtatataattaagaatgaaagatggcaataataacccactaattaacttaaggttacctcttttaactcccaagtaattagacttattaaccttaaccctctaactttataattaaagtaggaatagtccaaaaagtcccttaaaacgtgtaaagaaaccgacccagacagagattacgcaacctgtgacggcccgtcgtgcctgcgacggtccgtcctgcaggtcgtcgcaaggttcagatactcaatttccaccaaagagtctgtgacggtctgtcacgtctgtgacggtccgtcctgtcattccgtcacgaagttcagagagtcgattttcagtacccaatttcagaatttctaagtgttttgaaacgagaccctgcgatggtccgtaattaccatgacggtccgtcgtggggtccgtcgtctcagttagttttccaaaaataaaatcttctgctcaaaatgactaaacaggtcgttacaatagatatcaatttacccatcgttcgtcctcgaacgatcacaagaagaaaaacaagggcgagaaggagtacttgaatctttaaacagatgtgggtatctttcttgcatatctgcctccttctgccaagtggcttcttcaaccggttgattctttcattgcaccttgatggatgcaatctcccttgacctcaacttgcgaaattctctatctaaaatagcaacaggctcctcctcataagacaaattctcatcaagcaaaactgaatcccaacggataatgtagtttccatccccatggtatcttttcaacatcgacacatggaataccggatgtactccggacacccctggaggcaaggctaactcataagccacctcccctactcgcttaagtacttcaaagggaccaatgtaccttgggcttagcttgcctcttttaccaaaccgcatcaccccttttcatgggcgaaactttcagtaagacttgttcaccctccataaactccaagtctctaaccttccgatatgcatactccttctgtctactttgcgacgctagaagcttttcttgaatagatttgactttatctaacgatttcctcagaaggtcagtaccccaaggtctaacttcaaatgcatcaaaccacccaatgggagaactacatcttctcccatatagtgcctcaaatggggccatatcaatacttgagcgatagctattcttgtaggagaactctgctaagggtaagaaactatcctaatgtcctccaaattctatcacacatgcacgaagcatatcctccaacacttgaattgttcactcagactgaccatcggtctgaggatggaacgtagtactaaggtccaacctagtacccaattccgcatgcaatgttttccaaatcttagaagtaaactgcgtacctctatctgatatgatggaaagtggaactccatgcaatcgaacaatttctgagatatagattttggccaacttctctgcattataagtcaccttgaccggaatgaagtgggcagacttcgttaacctatcaacgattacccaaatagagtcaaacttccccaatgtctttggaagaccaaccacgaagtccattgcaattctttcccacttccattcaggaatgggcattctctgaagtgttcttccgggcctctggtgtacatactttacttgctgacaatttggacatttggcaacaaaatcaacaatgtcgcgcttcattctattccaccaaaagtgttgctttaggtcacggtacatcttggttgcaccaggatgtatagaatatccggaactatgagcctctgtaaggatggtatggatcaaatcatcaacacggggcacacatacccttcccttaattctcaaaacaacttcctcatccattattgcttctttagcctcttctcgcaacactttatctcagatccggatcaatttctcatcattaaactgctttcccttaatctggtcaagaaaagaagatctcgcctccacactggccaacaatcctcccttctcatttacctctaacctcatcaagtcgttagccagagtctgaacctctctagccaatggacgtctagaaacttgcaagtgagcgagactttccatgctccctgcctttctacttaaggcgtctaccacaacattagcctttcccggatgatacaagatagtgatgttgtagtccttcagtaactccatccatctcctctgtatcaaattcaaatctttttgagtaaagacatactgtaggctacgatgatccgtgtatacttcacacttaaccccatataaataatgtctccattgctttaatgcaaacactaccgcagccagttccaaatcatgggtcggatagttacattcatgcacctttaattgcctcgaagcgtaagcaattacattcttctcttacattagcactgcacccaaacccgaataggatgcatcacaatagacaatgaaattcttaccttccactggcaaggtaaggattggtgcggtagtcaacaaagtcttgagcttctgaaagctttcttcacactcgtccgaccatacaaatgggacattctgtttagtcaagttcgtcaattgggaagcaatggaagagaatcccttgaaaaatcggcggtaatagctagctaaaccaacaaagatccttatttctgagacattagtaggtcttacccaattcttcactgtctcaatcttagaaggatccaccatcacgccctccttagacaccacgtgccccaagaaggacactgcatctagccaaaactcacacttggagaatttggcataaagctttttctccctcaacatttccaataccattctcaaatgctcttcatgttccttcttgttctttgagtataccaatatataatcaataaatacgatcacaaagagatccagatatggcttaaaaatcccgttcatcaagctcatgaaaacagcaggggcattcgtaagaccaaaagacattactacaaattcgtaatgcccatacctagtttgaaaagcagtctttggcacatccgttgcccgtatcttcaattgatgataaccggatctcaagtcaatcttagagaagacacaagaaccttgtaactgatcgaacaaatcatcaatgcgaggaagaggatacttgttcttaaccgttaccttatttagttgtctgtaatctatgcacatacgaaagctcccatcttttttcttcacaaataataccggagcaacccaaggagatgcaattggtctaataaagcctttgcttagcaactcttgaagttgtgcctttaactctcttaactccgcgggagccattctataagggggtatagaaatggggcgagtacctggttcaagatcgatacagaagtcaatatctctatccggtggcatgccaggaaggtctgcggaaacacatctaaaaactcacgaactatcgagactgactcaattggaggtacttgggtagtatcatccctgagatgtgacaaaaacgctaaacaacccttactaaccattttcttagcacgaagaaaggagatgatacgaaccggattagaagtgtagtcaccctcccacactaacggatctgtcccaggcttggctaacatcacagttttagcattacaatccaagatagcaaaatttggagaaagacaagtcatacccagaattacatcgaagtcaaccatttctaagataaccaagtctacatgagtattgctccccataaaagttacaagacaagacctatacaccttttcaactatcacagactcacccaccggagtagaaacacgaataggcatgtcaagcaattcacaatgtaaattaagaccattagcaaatgcagaagatacatacgaaaatgtagagccagggtcaaataatacagaagccatacaatcacaaaccaaaagattacctgtgataacaacatctgatgtctccgcttctgaccgcccagggaaagcgtaacaatgtgccctatcacctgtctgcccgttgcctctaccatgtggtgctgtagtggctctagtttgcccgtcaccccgtctgttttggtgaacaccattacctcggtcaccacgtcccccagaataacggcctctgccatgaccacctctacctctagctattgggggtctataactctggtttggaaaattcctcctaatatgtccagtctccccacatccataacactctctggagtcaagcataggtctctcagagaagtgttgaccggtctgaggtggacctccaactacagtttgtagtgaagactgaattagtcggactaagtaacctcccgaaccctgtcctctagagtaagaaccattaaactcacctcccttccgtaaccttttttatgtcgatgccatggtgaagtcatcgggcttcactccttccacctctatcacgaagtctaccacttcttgaaaggattttgcagtagccgctacctgtaaggctaaaatccgcaattctgacctcaaccccttcacaaaacggcgaatcctctcttgtggactgaaacaatgttgggtggcatacctggataatgcatgaaacttagcctcatatgcagtaaccgacatcctaccttgctctaggctcaagaactcatctcttttcctatccctcaaagtccggggaatatacttctccataaacaagctagagaatgatgcccaagtcataggtggcgcctctcttggttgacactcaacatgtgaccgccaccacattttggcgttcccttgaaactgataagtcacaaactcaacaccaaaccgttctactatacccatcttgtgttgtagctcgtgacagtcaaccagaaaatcataagcatcctccgattcagcacccttgaagactggaggtttcaatttcaagaacttactgaaaagttcatgctgatcatttgtcattacaggccctgtagtcagacgaggaaatgtgcctatttccaatgaggcatccatgcggggagccacagtagccgcatgttgtacctccagagcctgaggtgctggtgcagaaaacactggaggcgcttggccttgatcagataacccgccaagataagcaagaacctgattgatcatctctggggtaggttggggtggtaattcctcattctgtacttgttcattttccccatcctccccttctcttactacttcttcagtcggtggaggagtcactgccctagtatcagataggctaggtgctcgtcctcttcctctagaggacgtcctcccacgacctctaccacggcctcttgccgctactcttcctcgagctacagccccagtggctagctcagacgcttcttgtcttgccgatgttgatgttggcgcggttgttgctctagttctaaccatctgcgaaatattgtgaagatggtcagataccaatttgtatcacatagataccaattggacccaagtaatagcacgaaagaaagaaagaaagaatggaattttcctaaagtcttatagcctctcaaagaaaagtaaaggcgtccccctaccgttccttaagactctactagactcgttcttatgtgatgagaccaatgaacctaatgctctgataccaagtttgtcacgacccaaaaccgagctgcgactggcacccacacttaccctcctatgtgagcgaaccaaccaatctaaaccttaacatttcaatgtaatatcaacataaagtaatgcggaggacttaaactcattaataaaaaccaattcaataaattcattaataaaaaccaattcaataactattattttccaaaatctggaagtcatcatcacaagaacatctacttcaaattactaaatctaagagtttctaagaagctaaaaatacataaaagctagtccatgccggaacttcaaggcatcaagacatgaagaggaagatccagtccaagctagaagcattagctcaccctgatatccggagtaatgaagactggctagagttactgttgagtcaaagatgacggcacgtttgctgcactccacaaataaacaagaagaacataaaagtagaggtctgtacaaaacacgggtactgagtagatatcatcggccaactcaaaatagaaatcaatatataccaagtaatatcataaaatcaactatgatactcaacatgtagcaacagcaagtactatatcattaacaattattgtcaagttcacacatgaggactcaagcctcaatgccatactcatttgggaattatattcattagattgagtatattaacatctttcaaggttcattatctttatttctcttatgtcggtacgtgacactccgctccctcatattcattaatcctcttgtgtcggtacgtgacactctgatcccctactactatgtgtcagaacgtgacactctgatcccctaaatctacgtgtcggttcgtgacacccgatcccctaaatctacgtgtcggttcgtgacacccaatcccctaaatctatgtgtcaattcgtgacacccgatcccctaaatctacgtgtcggttcatgacactcggtccccctaatactatgtgtcagttcgttacacccgatcccctaatctccttctatcaattcatcaagccttcttttatacgaaggcatcatcatctcattactttagtacatcaagccttcttttataccaaggcatcatcatctcattactttacttcatcaagccttcttttttacaaaggcctcatcattaacaaagacattagggttttgcaagattttgggattcaataacttcatcatgcttatataatcacaattatataattacattcatacaagcatacaattaagcacatagcagggtttacaatattatcaatacatatcattcgctattaagagtttactacgaatatcgtaagagaaaccataacctacctccgccgaagactagtgatcaagcaagaatttcccaaagccttgtgtttttcctcttctcgttcgattctccctctttctctttgttctttctattttcttattcaaaccctctttttttaccctaattagtatataattaagaatgaaagatggcaataataacccactaattaacttaaggttacctcttttaacccccaagtaattagacttattaaccttaaccctctaactttataattaaagtaggaatagtccaaaacgtcccttaaaatgtgtaaagaaatctgacccagactgggattacgcaacctgtgacggcccgtcgtgcctgcgacgatccgtcctgcaggtcgtcgaaaggttcagagactcaatttccaccaaagagtctgtgacggtccgtcacgcctgtgacggtccgtcctgccattccgtcacgaagttcagagagtcaattttcagtacccaatttcagagtttctaagtgttttgaaacgagaccctgcgacggtccgtcgttaccatgacggtccatagtggggtccgtcgcctcagccagttttctagaaataaaatctgctgctcaaaacgactaaacaggtcgttaca
>TomPeToGS2_8-139
tatttatattctgtcacgacccaaaacgggccgtgaatgacacccacatttatcctcctatgtgagcgaaccaaccaatctaaaccacatcatttcaaacataatgaactaaatacattgcggaagacttaaaactcattaacaaaataaatcaaataacttctaaaaactcaaacacttattattatcccccaaatctggaagtcatcactacaagaacatctatgatcaacgtactaaactaagagtattctaaaaagctaaaatacaagaaagctagtccatgccggaacttcaaggcatcaagacatgaagaggaagatccagtccaagctagaagcattagctcaccctgatatccggaataatgaagactgactagagttactgttgagtcgaagatgacgacacgtttgctgcactccacaattaaacaagaagaaaaaacttaactagaaatcggactccgactgggattacgcaacctgtgacggcccgtcgcgctgcgacggtccgtcatgcaggttcgtcagagactcgatttccttaaggagtctatgacggcccgtcgtacctacgacggtccgtcctgcacttccgttacgacgtttagagaatcgttccctgtaccaaattcttaagagttgaagtgttttgaaacggtggatcacgacggtttgtcgtgcctgtgacggtctgtcctgcaggtccgtcacagagttcagagagtcgatttcagcacccaaatttcagaatttctaagtgttttggaacgagacaccctcgacggtccgtcgtgcccatgacggtccgtcgtgggttccgtcgtctcagcctatttttccagaaataaaatctgctgctcaaaacgactaaataggtcgttacattagataccaatttacccatcgttcgtccccgaacgatcataagaaggaaaataagggcgaaaagaagtacctgagtctgtgaacaggtgtggatatctttctcgcatatcaacctccttctcccaagtggcttcttcaacaggtcgattcttccattgaactttgatggatgcaatctcccttgatctcaacttgcgaatttctctatctagaatagcaacaggctcctcctcataggacaaattctcatcaagcaaaactgaatcccaacggataatgtagtttccatccccgtggtatcttttcaacatcgacacgtggaataccggatgtactacggacagccctggaggcaagtctaactcataagccacctcccctactcgcttatgtacttcaaagggaccaatgtaccttgggcttagcttgcctcttttaccaaaccgcatcacccctttcattggcgaaactttcaacaagacttgttcaccctccatgaactctaagtctctaacctttcgatctgcatattctttttgcctactttgtgccgctagaagcttttcttgaatagatttcactttatctaacgattccctcagaaggtcagtaccccaaggtctaacctagaatgcatcaaaccaaccaatgggggacctacatctcctaccatacaatgcttcaaatggagccatatcaatgcttgagtgatagctattattgtatgaaaacaccgctaagggtaagaagttatcccaatggccaccaaattctatcacacacgcacgaagcatatcctccaacacttgaatcgttcgctcagactgaccatcggtccgaggatggaacgcggtacaaaggtccaacctagtacccaattccgcatgtaatgttttccaaaacttagaagtaaactgcgtacctctatctgatacgatggatagtggaaccccatgcaatcgaacgatttctgagatatagatcttggctaacttctcggcattgtaagtcaccttaatcggaataaaatgagcagacttagttaacctatcaacaatcacccaaatagagtcatacttacccaatgtctttggaagaccaaccacgaagtccattgcaattctctcccacttccattcaggaatgagcattctctgaagtgttcctccgggtctctggtgttcatactttacttgctgacaatttgcacatttggcaacgaaatcaacaatgtcgcgcttcattctactccaccaaaagtgttgctttaggtcacagtacatcttggttgcaccaggatgtatagaatatccagaactatgagcctttgtaaggatggtgtggatcaaatcatcaacacggggcacacataccctttccttaattctcaaaacaccttccgcatccattattgcttctttagcctctcctcgcaacactttatctcggatccggatcaatttctcatcattaaactgctttcccttaatcttgtcaagaaaagaagatcttgcctccacacaagccaacaatcctcccttctcatttacttctaacctcataaggtcattagccagagtctgaacctctctagccaatagacgtctagaaacttgcaagtgagctagacttcccatgctccctgcctttctacttaaggcgtctgccacaacattagcctttcccggatgatacaagatagtgatatcgtagtcattcagtagttccatccatctcctctgtctcaaattcaaatctttttaagtaaagacatactgtaggctacgatgatccgtgtatacttcacacttaaccccatatagatagtgtctccattgctttaaggcaaacactaccgcaaccaattccaaatcatgggtcggataattacgttcgtgcacctttaattgccttgaagcataagcaattacgttcttctcttggattagcactgcacccaaccccgaataggatgcatcacaatatacaatgaaattcttaccttccactggcaaggtaaggattggtgcggtagtcaacaaagtcttgagcttctgaaagctttcttcacactcgtccgaccatacaaatggaacattctgtttagtcaagttcgtcaagtgggaagcaatggaagagaatcccttgacaaatcggcggtaatagctagctaaaccaaaaaaactccttatttctgacacattagtaggtcttacccaattcttcactgtctcaatcttagaaggatctaccatcaccccatccttcgaaaccacatgccccaagaaggacactgcatctagccaaaactcgcacttggagaatttggcataaagctttttctccctcaacatttccaataccattctcaaatgctcatcatgttccttcttggtctttgagtataccaatatatcatcaatgaatacgatcacaaagatatccagatatggcttaaaaatcccgttcatcaagctcatgaaagcagcaggggcattcgtaagaccaaaagacatcactacaaattcgtaatgcccatacctggttctaaaagcagtctttggcacatccgttgcccgtattttcaattgatgataaccggatctcaagtcaatcttagagaagacacaagcaccttgtaactgatcgaagaagtcatcaatgcgaggaagaagatacttgttctttatggttaccttgttcaactgccggtagtctatgcacatccgaaaactcccatctttcttcttcacaaacaaaaccggagcaccccaaggagatacacttggtctaatgaagcctttgttcaacaactcttgaagttgggcttttaactctcttaactccgcgggagccattctataagggggtatagaaatggggcgagtacccggttcaagatcaatacagaagtcaatatccctatctggtggcataccaggaagatctgcagggaacacatccagaaactcacggaccaccgaaaccgactcaatcgaaggtacttgggtagtgtcatccttgagatgtgccaagaaatctaaacaccctttactaaccattttcttagcacgaagaaaggagatgatacgcaccggtttggaagtgtagtcaccctcccacactaacggatctgtcccaggcttggctaacgtcacacttttagcattacaatccaagattgcaaaatttggagaaagccaagtcatacccagaattacatcgaagtcaaccatttctaagataaccatgtctacatgagcattgctccccataaaagttacaagacaagacctatacaccttttcaactatcacagactcacccaccggagtagaaacacgaataggcatgtcaagcaattcacaatgtaaattaagaccattagcaaatgcggaagatacatatgaaaatgtagagccagggtcaaataatagagaagccatacaatcacaaaccaaaagattacctgtgataacagcatctgatatctccgcttctgaccgcccagggaaagcgtaacaatgggccctatcacctgtctgcccgttgcccctacaatgtggtgctgtaggggccctagtttgcccgtcaccccagccgttttggtgaccaccattacctcggccaccacgtcctccagaataacggcctctaccatgaacacctctacctctagctattgggggtctataactctgtttgggataattcctcctaatatgtccagtctccccacatccataacactctctagagtcaagcataggtctctctgagaagtgttgaccggtctgaggtggacccccaactacagtctgtagtgaagactgaatgggtcgaactgagtaacctccggaaccctgtcctctagagtaagaaccattaaactcacctccctttcgaaacctcgttgatgtcaatgccatggtgaattcatctggcttcactccttccacctctaccacgaaagttaccacttcttggaacgattttgccgtagccgctacctgtaaggctgaaatccgcaaatctgacctctaccccttcacaaaacgacgaatccgctcttgtggactgaaacatagttgggtggcataccgggataatgcacgaaacttagcctcatatgcagtaaccgacatcctaccttgctctaagctcaaaaattcatctcttttcctatccctcaaagttcgggggatatacttctccataaacaagctagagaatgatgcccaagtcataggtggtgcctctgttggttgacactcaacatgtgaccgccaccacattttggcgttcccttgaaactgataagtcgcaaactcaacaccaaaccgttctactatacccatcttgtgtagtagctcatgacagtcaaccagaaaatcataggcatcctcagattcagcacccttgaagactgggggtttcaatttcaagaacttactgaaaagttcatgttgattagttgtcattataggccctgtagtcagacgaggaaacgtacctatttctaatggaacatccatgcggggagccgcagtagccgcatgttgtacctccggagcctaaggtgctggtgcagaaaacactggaggtgtctggccttgatcagataacccgctaagataagcaagaacctgattaatcatttctggggtaggttggggtggcaattcctcattttgcacttgtacattctccccttcctcaccctctcttactacttcctcagtcagtggaggagtcaccgccctagtattagatgggctaggtgctcgtccccttcctctagaggacgtcctcccacgacctctaccactgcctcttgccgctgctcttcctcgagctacagccccagtggctggctcagatgtttcttgtcttgccgatgttgatgttggcgcagttgttgctctagttctaacattctgcgaaatagagtgaagatggtcagataccaatttgtatcacctagataccaattggacccaagtaatagcacgaaagaaagaaagaaggaatggaattttcctaaagtcttatagcctctcaaagaaaagtaaaggcgtccccctaccgttctttaagactctactagactcgttcttgtgtgatgagactaacgaacctaatgctctgataccaagtttgtcacgacccaaaacgggccgtgagtggcacccacatttatcctcctatgtgagagaaccaaccaatctaaaccacatcatttcaaacataatgaactaaatacattgcggaagacttaaaactcattaacaaaataaatcaaataacttctaaaaactcaaacatttattattatccccaaaatctggaagtcatcaccacaagaacatctatgatcaaagtactaaattaagagtattctaaaaagctaaaatacaagaaagctagtccatgccggaacttcaaggcatcaagacatgaagaggaagatccagtccaagctagaagcattagctcaccctgatatccggaataatgaagactggctagagttactgttgagtcgaagatgacggcacgtttgctgcactccacaattaaacaagaagaaaaca
>TomPeToGS2_1-3
tgtaacgacctgtttagtcgttttgagcagcagattttatttctggaaaaacagactgaggcgacggaccccacgacggaccgtcatgggcacgacggaccgtcgcaggttctcgtttcaaaacacttagaaaatctaaaaattgggtgctgaaatcgactctctgaacttcgtaacgaaatggcaggacggaccgtcacagacccttggtggaaatttgggtctctgaactttgcgacgacctgcaggacggaccgtcgcaggcacgacggcccatcacaggttgcgcaatcccagtccgggtcggatttctttatacgttttaagggacgtttttgactattcctgcttaaattataaagttagggggttaatgttaataagtctaattacttgggggttaaaagaggtaaccttaagttaattagtgggttattattgccatcttttacacttgattatatgttaattagggtaaaagaaagagggtttgaataagaaaaatagaaagaacaaagagagacagaaaaagaaagagaacgagtagagagagagaaacgaagaggatagcaaggattttgagaagatagcttgttgatcgcaattcttcggtgaaggtaggttatggttttcatactattcgtagtaaactcttaatagcgaatgatatgtattgatagtattgtaaaccctgctatgtgcttaattgtatgcttgcatgaacgtgattatataattgtgattatattaagcatgatgaagctatcgaatcccaaatcttgataaaaacctaatctctttttaatgatgatgcctttgtaagggataaggcttgatgaactaaagtaatgagattgatgatgccttggtaagggagaaggcttgatgaattgatagaatgagattaggggatcgggtgttacgaaccgacacgtagaattaggggaccgggtgtcacgaaccgacacgtagaattaggggatcgggtgtcacgaaccgacacgtagatttaggagatcgggtgtcacgaaccgacacgtagaatttaggggatcggagtgtcacgtttcgacacatagtagtaggggatcggagtgtcacgtaccgacacaagaggattaatgaatataagggagcggagtgtcacgtaccgacacaagagaaataaagataatgaatcttaaaagatgttaatatactcaatctaatgaacataattcccaaatgagtatggtattgaggcttgagtcctcatgtgtgaacttgacggaaattgttaatgatatagtacttgttgttgctacatgttgagtatcatagttgagtttatgatattacttggtatatactgttttctattttgagttggccgatgatatctactcagtacccgtgctttgtactgacccctacttttatgttttcttctttgttatttgtggagtgtagcaaacgtgccgtcgtcttcgactcaacagtaattcaagccagtcttactacatcggaaattcagggtgagctaatgcttctagcttggactggagcttcttcttcaagtcttgatgccttgaacttccggcatggactagcttcttatgtatttttagcttcttaggcatttttagttagtaatttgatcatagatgttcttgtgatgatgacttccaaattttggggaataatagttattgatttggttttttttataaacgagtttaagtcttccgcattattttctgctgatattatattgaaatgttaaggtttagattggttggttcgctcacatagaagggtaaatgtgggtgccagtcgcggcccgaatttgggtcgtgacaaacttggtatcagagcattaggttcgttggtctcatcacacaaaaacgagtctagtagagtcttaaggaacggtagggggacgcctttacttttctttgagaggctataagactttaggaaaattccattctttcattctttcttttgtgctactacttgaatccaattggtatctaggtgatacaaattggtatctgaccatcttcactctctttcgcagatggttagaaatagagcaacaactacgccaacaccaacaccagcaccggcaggacagggtgcgtctgagccagccactggggttgtagctcgaggaagaacaacggcaagaggccttgggagaggtcatgggaggacgtcctctagaggaagaggacgagcacctagcccatctgatactagggaagtgactcctccaccgactgaagaagtagtaagaaagggtgaggaaggggaaactgaacaagtacagaatgaggaattgccaccccaacctaccccagagatgatcaatcaggttcttgcttatcttagcgggttatctgatcagggtcaggcacctccagtgttttctgcaccagcacctcaggctccggaggtacaacgtgcggctactatggctccttgcatggatgttccattggaaataggcacatttcctcgtctgactacagggcctataatgacaagtgatcaacatgaacttttcagtaagttcttgaaattgaaacctctagtctttaagggtgctgaatctgaggatgattacgattttctggttgactgtcatgagctactacacaagatgggtatagtagaacggtttggtgttgagttcgtgagttatcagtttcaagggaatgccaaaatgtggtggcggtcacatgttgagtgtcaaccaacagaggcatcacctatgacttgggcctcattctctagcttgtttatggagaagtatatcccccgaactttgagggataggaaaagggatgagttcttgagcctagagaaaggtaggatgttggtcaatgcatatgaggctaagtttcatgcactatccagatatgccacccaactttgtttcagtccacaagagcggattcgtcgttttgtgaaggggttgaggtcagagctgcggatttcagccttacaggtagcggctacggcaaaatccttccaagaagtggtagatttcgtggtagaggtggaaggagtgaagccagatgaattcaccatggcatcgacatcaaagaggtttcgaaagggaggtgagtttaatggttcttactttagaggacagggttccggaggttactcagttcgaccaattcagtcttcactacagactgtagtgggggtccacctcagaccggccaacacttttctgagagacctatgcttgactctagagagtgttatggatgtggggagactgggcatattaggaggaattgtcctaaacagagttatagacccccaatagctagaggtagaggtggtcatggtagaggccgttattctggaggacgtggtggtcgaggtaatggtggtcaccaaaacggcagaggtgatgggaaaactagagccactacaccacaacatggtaagggcaacggacaaacaaatgaaagggcccattgttatgatttccctgggagatctgaggtggagacatctgatgctgtcatcacaggtaatcttttggtttgtgattgcatggcttctgtattgtttgatcccggatccacattttcttatgtatcttcctcatttgctaatggtcttaatttacattgtgaattacttgacatgcctattcgtgtttctaccccgatgggtgagtctgtgatagttgaaaaagtgtataggtcttgtttggtgacttttgtagggagtaacacttatgtagatttggttatcttagaaatggttgactttgatgtaattctgcgtatgacttggctttctccgaattttgcgatcttggattgtaatgctaaaatggtgacgttagccaagcctaggacagacccgttagtgtgggagggtgactacacttccaatccggtgcgtatcatctcctttcttcgtgctaagaaaatggttagtaaagggtgtttagctttcttggcccatctcaaggatgacactacccaagtaccttcgattgagtcggtttcggtagtccgcgagtttttggatgtgttccctgcagatcttcctggtatgccaccagatagggatattgacttctgcattgatcttgaaccgggcactcgccccatttctatacccccttatagaatggctcccgcggagttgagagagttaaaggcccaacttcaagagttgttgaacaaaggcttcatcagaccaagtgcatctccttggggtgctccggttttgtttgtgaagaagaaggatgggagttttcggatgtgcatagactacagacaactgaataaggtaactattaagaacaagtatccttttcctcgcattgatgacttgttcaatcaattacaaggtgcttgtgtcttctctaagattgacttgagatctggttatcatcaattgaaaatacgggcaacggatgtgccaaagactgcttttcgaacaaggtatgggcattacgaatttgtggtgatgtcttttggtcttacgaatgcccctgctgcattcatgaggttgataaacgggatttttaagccatatttggacctcttcgtgattgtatttattgatgatatattggtatactcaaagagcaagaaggaacatgaagagcatttgagaatggtattggaaatgttgagggagaaaaagctttatgccaagttctctaagtgtgagttttggctagatgcagtgtccttcttggggcacgtggtttctaaggaaggagtgatggtggatccttctaagattgagacagtgaagaattgggtaagacccactaatgtgtcagaaataaggagctttgttgggttagctagctactaccgctgatttgtcaaaggattctcttctattgcttcccaattgacgaacttgactaagcagaatgttccatttgtatggtcggacgagtgtgaagaaagctttcagaagctcaagactctgttgactactgcaccaattctcaccttgccagtggaaggtaagaatttcattgtttattgtgatgcatcctattctgggttgggtgcagtgctaatgcaagagaagagtgtaattgtttatgcttcaagacaattaaaggtgcattaacgtaactatccaactcatgatttggaattggctgcggtattgtttgcattaaagcaatggagacactatttatatggggttaagtgtgaggtctacacggatcatcgtagcctacagtatgtctttactcagaaagatttgaacttgagacagaggagatggatggaactactgaagaactacgacatcactattttgtatcatccggggaaggcgaatgttgtagcggatgctttaagtagaaaggcgggaagcatgggaagtctagctcacttgcaagcttctagacgcccattggctagagaagttcagattctggctaacgaccttatgagattagaagtaaatgagaagggaggacttttagcttgtgtggaggcaagatcttccttccttgacaagattaagggaaagcagtttaatgatgaaaaattgatccggatccgagataaagtgttgcgaggagaggctaaagaagcgacgatcgatgaggaaggtgttttgaggattaagggaagggtatgtgtaccccgcgtcgatgatttgatcaactccattctgacaaaggctcatagttcaaggtattcaatacatccgggtgcaaccaagatgtaccgtgacctaaagcaacacttttggtggagtagaatgaagcgtgatattgtagattttattgccaaatgtccaaactgtcaacaagtaaagtatgaacaccaaaggcccggaggaacacttcagaggatgcccattccggaatggaaatgggatagaatcgcaatggacttcgtggttggtcttccaaagacgatgggtaagtatgactccatttgggtgattgttgataggttaactaagtctgctcatttcgttccggttaaggtgacttacaatgccgagaagttagccaagatctatatctcagaaatcgttcgattgcatggggttccactatccatcatatcagatagaggtacgcagtttacttctaagttttggaaaacattgcatacaattgggtactaggttggaccttagtactgcgttccatcctcagaccgatggtcagtctgagcgaacgattcaagtgttggaggatatgcttcgtgcatgtgtgatagagtttggtggccattgggatagctttttacccttagcggagttttcatacaataatagctatcactcaagtattgatatgaccccatttgaagcattgtatgggaggagatgtaggtctcccattggttggtttgatgcattcgaggttagaccttggggtactgaccttttgagggattcgatagagaaagtgaagtctattcaagaaaaacttctagcggcgcaaagtagacaaaagaaatatgcagatcaaaaggttagagacttagagttcatggagggtgaacaagtcttgttgaaagtttcaccaatgaaaggggtgatgcggtttggtaaaagaggtaaactaagcccaaggtatattggtccatttgaagtacttaagcgagtaggggaggtgacttataagttagccttgcctccagggctgtccggagtacatccggtattccatgtgtcgatgttgaaaagataccatggggatggaaactatattattcgttgggattcagtcttgcttgatgaaaatttgacttatgaggatgagcctgttgccattctagatagagaaattcgcaagttgagatcaagggagattgcatccatcaaagttcaatggaagaatcgacccgttgaagaagccacttgggagaaggaggcagatatgcgagaaagatacccacatctgtttacagattcaggtactccttttcgccctcgttttccttctggtgatcgttcggggacgaacgatgggtaaattggtatctattgtaacgacctgtttagtcgttttgagcagcagattttatttctggaaaaacaggctgaggcgacggaccgtcatgggcacgacggaccgtcacagggtctcgtttcaaaacacttagaaaatctaaaaattgggtgctgaaatcgactctctgaacttcgtaacgaaatggcaggacggaccgtcacagacccttggtggaaatttgggtctctgaactttgcgacgacctgcaggacggaccgtcgcaggcacgacggcccatcacaggttgcgcaatcccagtccgggtcggatttctttatacgttttaagggacgtttttgactattcctgcttaaattataaagttagggggttaatgttaataagtctaattacttgggggttaaaagaggtaaccttaagttaattagtgggttattattgccatcttttacacttgattatatgttaattagggtaaaagaaagagggtttgaataagaaaaatagaaagaacaaagagagacagaaaaagaaagagaacgagtagagagagagaaacgaagaggatagcaaggattttgagaagatagcttgttgatcgcaattcttcggtgaaggtaggttatggttttcatactattcgtagtaaactcttaatagcgaatgatatgtattgatagtattgtaaaccctgctatgtgcttaattgtatgcttgcatgaacgtgattatataattgtgattatattaagcatgatgaagctatcgaatcccaaatcttgataaaaacctaatctctttttaatgatgatgcctttgtaagggataaggcttgatgaactaaagtaatgagattgatgatgccttggtaagggagaaggcttgatgaattgatagaatgagattaggggatcgggtgttacgaaccgacacgtagaattaggggaccgggtgtcacgaaccgacacgtagaattaggggatcgggtgtcacgaaccgacacgtagatttaggagatcgggtgtcacgaaccgacacgtagaatttaggggatcggagtatcacgtttcgacacatagtagtaggggatcggagtgtcacgtaccgacacaagaggattaatgaatataagggagcggagtgtcacgtaccgacacaagagaaataaagataatgaatcttaaaagatgttaatatactcaatctaatgaacataattcccaaatgagtatggtattgaggcttgagtcctcatgtgtgaacttgacggaaattgttaatgttatagtacttgttgttgctacatgttgagtatcatagttgagtttatgatattacttggtatatactgttttctattttgagttggccgatgatatctactcagtacccgtgctttatactgacccctacttttatgttttcttctttgttatttttggagtgtagcaaacgtgccgtcgtcttcgactcaacagtaattcaagccagtcttactacatcggaaattcagggtgagctaatgcttctagcttggactggagcttcttcttcaagtcttgatgccttgaacttccggcatggactagcttcttatgtatttttagcttcttagacatttttagttagtaatttgatcatagatgttcttgtgatgatgacttccagattttggggaataatagttattgatttggttttttttataaacgagtttaagtcttccgcattattttctgctgatattatattgaaatgttaaggtttagattggttggttcgctcacatagaagggtaaatatgggtgccagtcccggccaggatttgggtcgtgaca
>TomPeToGS2_4-94
tgtaacgacctgtttagtcgtttagagcagcagattttatttctgaaaaaaaacaggctgaggcgacggatcccacgacggaccgtcatgggcacgacggaccgtcgcagggtctcgtttcagaacacttagaaaatctgaaattgggtactgaaaatcgactctctgaacttcgtaacggaatggcaggacggaccgtcacagattattcagtggaaattgagtctctgacccttgcgacgacctgcaggacggaccctcgcaggcacgacgggccgtcgcaggttgcgcaatcccagtctgggtcagatttcttgatacgttttaagggacgtttttgactattcttgccttaattataaagttagtgggttaatgttaataagtctaattacttgggggttaaaagaggtaaccttaagttaattagtgggttattattgccatcttttattcttaattatatactaattagggtaaaagaaagagggtttgaataaagaaaatagaaagaacaagagaaagagagagaaagttgaacgagagagaggatcgaacgagaggaaaaacacaaagcttgggaaatttctggcttgatcacgaatcttcggtggaggtaggttatggttttcatgctattcgtagtaaactcttaatagcgaatgatatgtgttagtagtattgtaaaccttctatatgcttaattgtatgcttgcatgaatgctgtgattatgtaattgtgaataaataagcatgatgaagctattgaatcccaaatcttgaaaagaaaccctaatctactttgttaataatgatgccttggtataaaagaaggcttgatgaacgaaagtggtgagattaggggatcgggtgccacgttccggtaccaggatagaatatggatcgggtgtcacgttccgacaccaggatagaatatggatcgggtgccacgttccggtaccaggatagaatatggatcgggtgtcacgttccgacaccaggatagaatatggatcgggtgccacgttccggtaccaggatagaatatggatcgggtgtcacgttccgacaccaggatagaatatggatcgcgtgccacgttccggtaccaggatagtatatgaggatcggagtgtcacgttccgacaccaggatagaatatggatcgggtgccacgttccggtaccaggatagaatgaggatcggagtgtcacgttccgacaccaggatagtatattgaggagcggagtgtcacgtaccgacacgaggggaataaagataatgaatcttgaaatatgttaatatatccaatctaatgaactaaattcccaaatgagtatgatgaggaggtgtgagtcctcattgatgtgcttggtgttgtaaccaagggttatggtaactgtaaatgctgcatgctaaggatattagttgattttatgatattgcttaatacatactgttttctattttgagttgaccgaggatatctactcagtacccgtgttttgtactgacccctacttttattgttttcttcttgtttaattgtagagtgcagcaaacgtgccgtcatcttcgactcaacagtaactcaagccagtcttactacatcggaaattcagggtgagctaatgcttctagcttggactggatcttcttcttcaagtcttgatgccttgaacttccggcatggactagtttcttatgtatatttagcttcttagaatactcttagtttagtaatttgattatagatgttcttgtgatgatgacttccaaattttgggaataataatagttattgattttattaatgagtttaagtcttccgcattactttatgttgatattatcttgaaatgttaaggtttagattggttggttcgctcacataggagggtaagtgtgggtgccagttgcggcccggatttgggtcgtgacaaacttggtatcagagcattaggttcgttggtctcatcacacaagaacaggtctagtagagtcttaaggaacggtagggggacacctttacttttccttgagaggctataagacttttaggaaaatttcactctttcattctttctttcgtgctactacttgagtccaattggtatctaggcgatacgaattggtatctgaccatcttcactctctttcgcagatggttagaactagagcaacgactacgccaacaccaacaccggccagacaagaaacaactgagccagccactggggctgtggctcgaggaagaacagcggcaaggggccgtggtagaggtcgtgggaggacgtcctctagggaaagaggacgagcgtctagcccatctgatactaggacagtgactccaccaccgactgaggaagtaataagagaaggggaggatggggaaactgaacaagtgcaaaatgaggaaatgccaccccaacctaccccagagatgatcaatcaggttctggcttatcttagcgggttatctgatcaaggtcaggcacctccagtgttttctgcgccaacacctccggtttcagaagtacaacatgcagccactatggctcctcgtatggaggcctcattggacctaggcacatttccacgtctgactactgggcctataatgacaaatgatcagcatgaacttttcagtaagttcttgaaattgaaacctccagtcttcaagggtgctgaatcggaggatgcttatgattttctggttgactgtcacgagctactacacaagatgggtatagtagaacgatttggtgtggagtttgtgacttatcagtttcaagggaacgccaaaatgtggtggcggtcacatatcgagtgtcaaccaatagaggcaccacctatgacttgggcctcattctctagcttgtttatggagaagtatatcccccgaactttgagggataggaaaagggatgagttcttgagcctagagcaaggtaggatgtcggtcaatgcatatgaggctaagtttcgtgcattatcccggtatgccacccaactatgtttcagtccacaagagcgaattcgccggtttgtgaaagggttgaggtcagaattgcggatttcggccttacagatagcggcaacggcaaaatccttccaagaggtggtagactttgtgatagaagtggaaggagtgaagccagacgacttcaccccgacatcgacatcaaaaaggtttcgaaagggaggtgagtttaatggtgcttacactagaggacagggttcgggaagttactcagtccgaccaattcagtcttcactacagactgcagttgggggtccacctccgaccggtcaacacttctctgagagacctatgcatgaacccagagagtgctatggatgtggggagattggacatattaagagatattttccaaaacagagttatagacctccaaatgttagaggtagaggtggtcatggcagaggccgttattctggaggacgtggtggtcgaggaaatggtggtcaccaaaacggccgaggtgatgggcaaactggagccactacatcacaacatggtaggggcaacagacagacgaacgatagggcccattgttatgttttccctgggcggtctgaagcggaggcatctgatgctgtcatcacaggtaatcttttggtttgtgattgcatggcttctgtattatttgatcccggatccacattttcttatgtgtcttccgcatttgctaatggtcttaatttacattgtgaattgcttgacatacctattcgtgtttctactccggtgggtgagtctgtgatagttgaaaaggtgtataggtcttgtcttgtaacttttgtggggagcaatacttatgtagacttggttatcttagaaatggttgattttgatgtaattctgggtatgacttggctttctctgcaatttgcgatcttggattgtaatgctaaaacggtgacgttagccaagcctgagacagatccgttagtgtgggagggtgactacacttccaatccggtgcgtatcatctcctttattcgtgctaagaaaatggttagaaaagggtgtttagctttcttggcacatctcaaggatgacactacccaagtgccttcgattgagtcggtttcagtagtccgtgagtttctggatgtgttccctgcagatcttcctggtatgccaccagatagggatattgacttctgtatcgatctcgaaccggggcacacgccccatttctatacccccttatagaatggctcccgcagagttaagagagttaaaggcacaacttcaagagttattgaacaaaggctttattagaccaagtgcatctccttggggtgctccggttttgtttgtaaagaagaaggatgagagttttcgaatgtgtatagactacagacaactaaacaaggtaaccataaagaacaagtatcctcttccccgcattgatgacttgttcgatcagttacaaggtgcttgtgtcttctctaagattgacttgagatccggttatcatcaattgaaaatacgggcaacggatgtgccaaagactgcttttcgaacgaggtatgggcattacgaatttgtagtgatgtcttttggtcttacgaatgcccctgctgcgttcatgagcttgataaacgagatttttaagccatatttggacctcttcgtgatcgtatttattgatgatatattggtatactcaaagagcaagaaggaacatgaagagcatttgagaatggtattggaaatgttgagggagaaaaagctttatgccaagttctctaagtgtgagttttggctagatgcagtgtccttcttggggcacgtggtttctaaggatggagtgatggtggatccttctaagattgagacagtgaagaattgggtaagacctactaatgtgtcagaaataaggagctttgttgggttagctagctactaccgttgatttgtcaagggattctcttctattgctttccaattgacgaacttgactaagcagaatgttccatttgtatggtcggacgaatgtgaggaaagctttcagaagctcaagactttgttgactaccgcacctatccttaccttgccagtagagggtaagaacttcattgttttttgtgatgcatcctattctggtttgggcgcagtactaatgcaagagaagagtgtgattgcttatgcttcaaggcaattaaaggtgcatgaacgtaactatccaactcatgatttggaattggctgcggtagtgtttgcattaaaacaatggagacactatttatatggggttaagtgtgaggtctacacggatcatcgtagccttcagtatgtctttactcagaaggatttgagcttgagacagaggatatggatggaactactgaaggactacgacatcactattttgtatcatccggggaaggcgaatgttgtagcagatgctttaagtagaaaggtgggaagcatgggaagtctagctcacttgcaagcttctagacgcccattggctagagaggttcagactctagctaatgacttgatgagattagaagtaaatgagaagggaggattgttggctagtgtggagtcaagatcttcttttcttgacaaaattaagggaaaacagtttgataatgagaaactaaggcgaatccaagataaagtattatgaggggaggctaaggaagcacaaatcgatgaggaaggtgttttgagaatcaaaggaagggtatgtgtaccccgcgtcgatgatttgatcaacactattctgacagaggctcatagttcaaggtattctatacatccgggtgcaaccaagatgtatcgtgacctaaagcaacacttttggtggagtagaatgaagcgtgatgttgttgagtttattgcgaagtgtccaaactgtcaacaagtaaagtatgaacaccaaaggcccggaggaacacttcagagaatgcccattccggaatggaaatgggagaggatcgcaatggacttcgtggttggtcttccaaaaacgatgggtaagtatgactccatttgggtgattgttgataggttaactaagtctgctcattttattccggttaaggtgacttacaatgcagagaagttagccaaactttacatctcggaagtggtgcgattgcatggggttccactatccaccatatcagatagaggtacgcagtttacttctaagttttggaaaacattgcatgcggaattgggtactaggttggaccttagtactgcgttccatcctcagaccgatggtcagtctgagagaacgattcaagtgttggaagatatgcttcgtgcatgtgtgatagagtttggtggccattgggatagcttcttacccttagcggagttttcatacaataatagctatcactcaagcattgatatggctccatttgaagcattgtatggtaggagatgtaggtctcccattggttggtttgatgcatttgaggttaggcctaggggtactgaccttttgagggattcgatagagaaagtgaagtctattcaagaaaagcttctagcggcacaaagtagacaaaaagaatatgcagatcgaaaggttagagacttagagttcatggagggtgaacaagtcttgttgaaagtttcaccaatgaaaggggtgatgcggtttggtaaaaggggtaagctaagtccaaggtacattggtccctttgaagtacttaagcgagtaggagaggtggcttatgagttagccttgcctccagggctgtccggagtacatccggtattccatgtgtcgatgttgaaaagataccatggggacggaaactacattatccgttgggattcagttttgcttgatgagaacttgtcttatgaggaggagcctgttgctattttagatagagaagttcgcaagttgaggtcaagagagattgcatccatcaaggtgcaatgaaagaatcgacccgttgaagaagccacttgggagaaggaggcagatatgcgggaaaaatacccacatctgtttacagattcaagtactccttttcgctcttgttttccttcttgtgatcgttcggggacgaacgatgggtaaattggtatctattgtaacgacctgtttagtcgttttgagcagcagattttatttcttaaaaaaaaacaggctgaggcgacggaccccacgacggaccgtcatgggcacgacggaccgtcgcagggtcttgtttcagaacacttagaaaatctgaaattgggtactgaaaatcgactctctgaacttcgtaacggaatggcaggacggaccgtcacagattattcagtggaaattgagtctctgacccttgtgacgacctgcaggacggaccctcgcaggcacgacggaccgtcgcaggttgcgcaatcccagtctgggtcggatttcttgatacgttttaagggacgtttttgactattcttgccttaattataaagttagtgggttaatgttaataagtctaattacttgggggttaaaagaggtaaccttaagttaattagtgggttattattgccatcttttattcttaattatatactaattagggtaaaagaaagagggtttgaataaagaaaatagaaagaacaagagaaagagagagaaagttgaacgagagagaggatcgaacgagaggaaaaacacaaagcttgggaaattgctggcttgatcacgaatcttcggtggaggtaggttatggttttcatgctattcgtagtaaactcttaatagcgaatgatatgtgttagtagtattgtaaaccttctatatgcttaattgtatgcttgcatgaatgctgtgattatgtaattgtgaataaataagcatgatgaagctattgaatcccaaatcttgaaaagaaaccctaatcttttttgttaatgatgatgccttggtataaaagaaggcttgatgaacgaaagtggtgagattaggggatcgggtgccacgttccggtaccaggatagaatatggatcgggtgtcacgttccgacaccaggatagaatatggatcgggtgccacgttccggtaccaggatagaatatggatcgggtgtcacgttccgacaccaggatagaatatggatcgggtgccacgttccggtaccaggatagaatatggatcgggtgtcacgttccgacaccaggatagaatatggatcgcgtgccacgttccggtaccaggatagtatatgaggatcggagtgtcacgttccgacaccaggatagaatatggatcgggtgccacgttccggtaccaggatagaatgaggatcggagtgtcacgttccgacaccaggatagtatattgaggagcggagtgtcacgtaccgacacgaggggaataaagataatgaatcttgaaatatgttaatatatccaatctaatgaactaaattcccaaatgagtatgatgaggaggtgtgagtcctcattgatgtgcttggtgttgtaaccaagggttatggtaactgtaaatgctgcatgctaaggatattagttggttttatgatattgcgtaatacatactgttttctattttgagttgaccgatgatatctactcagtacccgtgttttgtactgacccctacttttattgttttcttcttgtttaattgtggagtgcagcaaacgtgccgtcactttcgactcaacagtaactcaagccagtcttactacatcggaaattcagggtgagctaatgcttctagcttggactggatcttcttcttcaagtcttgatgccttgaacttccggcatggactagcttcttatgtatttttagcttcttagaatactcttagtttagtaatttgattatagatgttcttgtgagtatgacttccagattatgggaataataatagttattgattttattaatgagtttaagtcttccgcattactttatgttgatattaccttgaaatgttaaggtttagattggttggttcgctcacataggagggtaagtgtgggtgccagtcgcagcccggatttgtgtcgtgaca
>TomPeToGS2_12-234
tgtaacgacctgtttagtcgttttgagcaacagacttcaattctggaaaaactggcagaagcgacggaccccacgacggaccgtcaagggcacgacggaccgtcgcagggtctcgtttcaaaacacttaaaaaatctgaaattgggtactaaaaatcgactctctgaactttgtgacggaatggcaggacggaccgtcacaggtgtgacggaccgtcacagacccttggtggaaatttgggtctctgaactctgcgacgacctgcaggacggaccgtcgcaggcacgatggcccgtcacaggttgcgcaaatcccaggcagaatcggatttccttacacgttttaaggaacgtttttggactattccttccttaattatagattttgtgggtttatattaataactcaaattcttgcgggttaaaagaggtaaccctaagttaattagtggggtattattgccatcttttacacttaattatatgttaactagggtaaaagaaagagggtttgaataaagaaaatagagagaacaaggagagagagaaattgatcgatcaagaggcagagggaatatcaaagcttgggaaattgcttgttgattccaattcttcggtggaggtaggttatggttttcatgctattcgtagtaaactcttaatagcgaatgatatgtgttagtagtattgtaaaccttctatatgcttaattgtatgcttgcatgaatgatgtgattatgtaattgtgaataaaaaagtatgatgaagctattgaatcccaaatcttgaaaagaaaccctaatctactttgttaatgatgatgccttggtataaaagaaggcttgatgaatgaaagtagtgagattaggggatcgggtgccacgttccagtaccaggatagtatatgaggatcggagtgtcacgttccgacaccaggatagaatatggatcgggtgccacgttccggtaccaggatagtatatgaggatcggagtgtcacgttccgacaccaggatagaatatggatcgggtgccacgttccgataccaggatagtatatgaggatcggagtgtcacgttccgacaccaggatagtatatggatcgggtgccacgttctggtaccaggatagaatatggatcgggtgccacgttccggtaccaggatagaatgaggatcagagtgtcacattccgacaccaggatagtatattgaggagcggagtgtcacgtaccgacacgaggggaataaagataatgaatcttgaaatatgttaatatatccaatctaatgaactaaattcccaaatgagtatgatgaggaggtgtgagtcctcattgatgtgcttggtgttgtaaccaagggttatggtaactgtaaatgctgcatgctaaggatattagttgattttatgatattgcttaatacatactgttttctattttgagttggccgatgatatctactcagtacccgtgttttgtactgacccctacttttatgtttttcttcttgttatttgtggagtgcagcaaatgtgccgtcatcttcgactcaacagtaactcaagccagtcttcgccacaccggatcttcagggtgagctaacgcttctagcttggactggatcttctccttcatgtcttgatgccttgaacttccggcatggactagcttcttatgtatttttagctttttagatactcttagtttagtaatttaaaggtagatattcttgtgatgatgacttccagattttggggataatgataagtttttgagttatagaagttgattatttatgagtttaagtcttccgcattactttctgtttatattatattaaaatgttaaggtttagattggttggttcgctcacataggagggtaagtgtgggtgccagtcgcggcccggatttgggtcgtgacaaacttggtatcagagccttaggttcgttggtctcatcacacaagaacaggtctagtagagtcttaaggaacggtaaggggacgcctttacctttccttgagaggctataagactttaggaaaatttcactctttcattctttctttcgtgctactacttgagtccaattggtatccaggcgatacgaattggtatctgaccatcttcactctctttcgcagatggttagaactagagcaacgactacgtcaacaccaacaccggccagacaagaaacaactgagccagccactggggctgtggctcgaggaagaacagcggcgaggggtcgtggaagaggtcgtgggaggacgtcttctaggggaagaggacgaacacctagcccatctgatactagggaagtgactcctccaccgactgaggaagtaataagagaaggggaggatggggaaactgaacaagtgcaaaatgaggaaatgccaccccaacctaccccagagatgatcaatcaggttctggcttatcttagcgggttatctgatcaaggtcaggcacctccagtgttttctgcgccaacacctccggtttcagaagtacaacgtgcggctactatggctccccgcatggatgttccattggacatagacacatttccacgtctgactactgggcctataatgacaagtgatcagcatgaacttttcagtaagttcttgaaattgaaacctccagtcttcaagggtgctgaatcgaaggatgcttatgattttctagttgactgtcacgagctactacacaagatgggtatagtagaacggtttggtgtggagtttgtgacttatcagtttcaagggaacgccaaaatgtggtggcggtcacatatttagtgtcaaccaatagaggcaccacctatgacttgggcctcgttctctagtttgtttatggagaagtatatcccccggactttgagggataggaaaagggatgagttcttgagcctagagcaaggtaggatgtcggttaatgcttatgagtctaagttttgtgcactatccagatatgccactcaactctgcttcagttctcaagagcggattcgccggtttgtgaaggggttgaggtcagaattgcggatttcggccttacagatagcggcaacggcaaaatccttccaagaagtggtagactttgtgatagaagtggaaggagtgaagccagacgacttcaccacaacatcgacatcaaaaaggtttcggaaaggaggtgagtttaatggttcttacactaggggacagggttcgggaagttactcagtccgaccaattcagtcttcactacagactgtagttgggggaccacctcagaccggtcaacacttctccgaggggcctatgcttgactccagagaatgttatggatgtggggagattggacatattaggaaaaaattgtcccagacaaagttatagacccccaatagctagaggtagaggtggtcatggtagaggccgttattctggaggacgtggtggtcgaggtaatgatggtcaccaaaacggcagaggtaatgggcaaactggggccactacatcacaacatggtaggggcaacggacagacgaacgatagggcccattgttacgctttccctgggcggtctgaagcggaggcatctgatgctgtcatcacaggtaatcttttggtttgtgattgcatggcctctgtattgtttgatcctggatccacattttcttatgtatcttcctcatttgctaatggtctaaatttacattgtgaattacttgatatgcctattcgtgtctctactccggtgggtgagtctgtggtagttgaaaaggtatataggtcttgtttggtaaactttgtggggagcaacacttatgtagatttggttatcttagaaatggatgattttgatgtgattctgggtatgacttggctttctccgcaatttgcaatcttggattgtaatgctaaaatggtgacgttagccaagcctgggacagacccgttagtgtgggagggtaactacacttccaatccggtacgtattatctcctttcttcgtgctaagaaaatggttagtaaagggtgtttagctttcttggcacatctcaaggatgacactacccaagtaccttcgattgagtcggtttcagtagttcgtgagtttctggatgtgttccctgcagatcttcctggtatgccaccggatagggatattgacttctgtattgatcttgaacccggtactcgccccatttctaaacccccttatagaatgactcccgcggagttaagagagttaaaggcacaacttcaagagttattgaacaaaggcttcattagaccaagtgcatccccttggggtgctccggttttgtttgtaaagaagaaggatgggagttttcgaatgtgtatagactacagacaactaaacaaggtaaccataaagaacaagtatcctcttccccgcattgatgacttgttcgatcagttacaaggtgcttgtgtcttctctaagattgacttgagatccggttatcatcaattgaaaatacgggcaatgaatgtgccaaagactgcttttcgaacgaggtatgggcattacgaatttgtagtgatgtcctttggtcttacgaatgcccttgctgcgttcatgagcttgatgaacgggatttttaagccatatttggacctcttcgtgatcgtatttattgatgatatattggtatactcaaagagcaagaaggaacatgaagaacatttgagaatggtattggaaatgttgagggagaaaaaactttatgccaagttctctaagtgtgagttttggctagatgcggtgtccttcttggggcacgtggtttctaaagaaggagtgatggtggatctttctaaaatcgagacagtgaagaattgggtaaaacctactaatgtgtcagaaataaggagctttgttgggttagctagctactaccgccgatttttcaagggattctcttctattgcttcccaactgacgaacttgactaagcagaatgttccatttgtatggtcagacgagtgtgaagaaagctttcagaagctcaagactttgttgactaccgcacctatccttaccttgccagtagagggtaagaacttcattgtttattgcgatgcatcctattctggtttgggtgcagtactaatgcaagagaagagtgtgattgcttatgcttcaaggcaattaaaggtgcatgagcgtaactatccgacccacgatttggaattggctgcggtagtgtttgcattaaagcaatggagacactatttatatggggttaagtgtgaggtctacacggatcagcgtagccttcagtatgtctttactcagaaagatttgaacttaaggcagaggagatggatggagttactaaaggactacgatatcactatcttgtatcatccgggaaaggcgaatgttgtagcggatgctttaagtagaaaggcgggaagcatgggaagtctaggtcacttgcaagcttctagacgcccattggctagagaggttcagactctagctaatgacttgatgagattagaagtaaatgagaagggagggttgttggcttctgtggaagcaagatcttcctttcttgacaagattaagggaagacagtctgatgatgagaaactgcgcagaattcaagataaggtattgcgaggagagtctaaggaagcacaaatcgatgaggaaggtgttttgaggatcaagggaagggtatgtgtaccccgcgtcgatgatttgatcaacacaattctgacagaggctcatagttcaaggtattctatacatccgggtgcaaccaagatgtatcgtgacctaaaacaacacttttggtggagtagaatgaagcgtgacattgtggattttattgccaaatgtccaaactgtcaacaagtaaagtatgaacaccaaaggcccggaggaacacttcagagaatgcccattccggaatggaagtgggaaagaattgcaatggattttgtggttggccttccgaagacaatgggtaagtatgactccatttgggtgattgttgataggttaactaaatctgctcatttcattccggtaaaggtgacttacaatgccgagaagttagccaagatctatatctcagaaatcattcgattgcatggggttccactatccatcatatcagatagaggtacgcagtttacttctaagttctggaaaacattgcatgcggaattgggtactaggttggaccttagtactgcgttccatcctcagaccgatggtcagtctgaaaggacgattcaagtgttggaggatatgcttcgtgcgtgtgcgatagagtttggtggtcattgggatagcttcctacccttagcggagttttcatacaataatagctatcactcaagcattgacatggctccatttgaagcattgtatggtaggagatgtaggtctcccattggttggtttgatgcatttgaggttaggccttggggtactgaccttttgagggattcgatagagaaagtgaagtctattcaagaaaagcttctagcggcgcaaagtagacaaaaagaatatgcagatcgaaaggttagagacttagagttcatggagggtgaacaagtcttgttgaaagtttcacccatgaaaggggtgatgcggtttggtaaaaggggtaaactaagtccaaggtacattggaccatttgaagtacttaagagagtaggagaggtggcttatgagttagccttacctccagggctgtctggagtgcatccggtattccatgtgtcgatgttaaaaagataccatggggatgggaactacattatccgttgggattcagttttgcttgatgagaacttgtcttatgaggaggagcctgttgctattttagatagagaagttcgcaagttgaggtcaagagagattgcatccatcaaggtgcaatggaagaatcgacccgttgaagaagccacttgggagaaggaggcggatatgcgagaaaaatacccacatctgtttacagattcaggtactccttttcgcccttgttttccttcttttgatcgttcggggacgaacgatgggtaaattggtatctattgtaacgacctgtttagtcgttttgagcaacagacttcaattctggaaaaactagcagaagcgacggaccccacgatggaccgtcaagggcacgacggaccgtcgcagggtctcgtttcaaaacacttagaaaatctgaaattgggtactaaaaatcgactctctgaactttgtgacggaatggcaggacggaccgtcacaggtgtgacggaccgtcacagacccttggtggaaatttgggtatctgaactctgcgacgacctgcaggacggaccgtcgcaggtacgacggcccgtcacaggttgcgcaaatcccaggcagaatcggatttccttacacgttttaagggacgtttttggactattccttccttaattatagattttgtgggtttatattaataactcaaattcttgcgggttaaaagaggtaaccctaagtaaattagtggggtattattgccatcttttacacttaattatatgttaactagggtaaaagaaagagggtttgaataaagaaaatagagagaacaaggagagagagaaattgatcgatcaagaggcagagggaatatcaaagcttgggaaattgcttgttgattccaattcttcggtggaggtaggttatggttttcatgctattcgtagtaaactcttaatagcgaatgatatgtgttagtagtattgtaaaccttctatatgcttaattgtatgcttgcatgaatgatgtgattatgtaattgtgaataaataagtatgatgaagctattgaatcccaaatcttgaaaagaaaccctaatctactttgttaatgatgatgccttggtataaaagaaggcttgatgaatgaaagtagtgagattaggggatcgggtgccacgttccagtaccaggatagtatatgaggatcggagtgtcacgttccgacaccaggatagaatatggatcgggtgccacgttccggtacaaggatagtatatgaggatcgaagtgtcacgttccgacaccaggatagaatatggatcgggtgccacgttccggtaccaggatagtatatgaggatcggagtgtcacgttccgacaccaggatagtatatggatcgggtgccacgttccggtactaggatagaatatggatcgggtgccacgttccggtaccaggatagaatgaggatcggagtgtcacgttccgacaccaggatagtatattgaggagcggagtgtcacgtaccgacacgaggggaataaagataatgaatcttgaaatatgttaatatatccaatctaataactaaattcccaaatgagtatgatgaggaggtgtgagtcctcattgatgtgcttggtgttgtaaccaagggttatggtaactgtaaatgctgcatgctaaggatattagttgattttatgatattgcttaatacatactgttttctattttgagttggccgatgatatctactcagtacccgtgttttgtactgacccctacttttatgtttttcttcttgttatttgtggagtgcagcaaatgtgccgtcatcttcgactcaacagtaactcaagccagtcttcgccacaccggatcttcagggtgagctaacgcttctagcttggactggatcttctccttcatgtcttgatgccttgaacttccagcatggactagcttcttatgtatttttagctttttagatactcttagtttagtaatttaaaggtagatgttcttgtgatgatgacttccagattttggggataatgataagtttttgagttatagaagttgattatttatgagtttaagtcttccgcattactttctgtttatattatattgaaatgttaaggtttagattggttggtttgctcacataggagggtaagtgtgggtgccagtcgcggcccggatttgggtcgtgaca
>TomPeToGS2_8-148
tgtcacgacccaaatccggaccgcgactggcacccacacttaccctcctatgtgagcgaaccaaccaatttaaaccttaacatttcaatataatataaacagaaagtaatgcggaagacttaaactcataagtaaaaataaataatcaacttctataactcaaaaacttatcattatccccagaatctggaagtcatcatcacaagaacatctacctttaaattactaaactaagagtatctaaaagctaaaaatacataagaagctagtccatgccagaagttcaaggcatcaagacttgaagaagaagacccagtccaagctagaagcattagctcaccctgaatatccggtatgacgaagactggctagaatcactgttgagttgaagatgacggaacgtttgctgcactccacaaataacaagaagaaaacataaaagtaggggtcagtacaaaccacgggtactgagtagatatcatcggtcaactcaaaatagagaatagtatatatcaagtaatatcataaatcaactataaaactcaacatgtagcaacaacaagtactataatcatcagtaagtaccatcaagttcatccacgagggctcaagcctcaataccgtactcatttgggaattaagtatattaagttgagtatattatcatctttcaagattcattatctttcctcttcttgtgtcggtacgtgacactccgatcccctactactatgtgtcggtacgtgacactctgatcccctaattctatgtgtcggaacgtgacactccgatcccctacatgtatcggtacgtgacactccgatcccctacatttgtcggaacgtgacactccgatcccctacatgtgtcggtacgtgacactctgatcccctacatgtgtcggtacgtgacactctgatcccctaattctatgtgtcggaacgtgacactccgatccactaatactatgtgtcggaacgtgacactccgatccactaatatcattctataaattcatcaagccttctctataccaaggcatcatcaatctcattactttaattcatcaagccttctttataccaaggcatcatcaatcccattactttaattcatcaagccttcttctataccaaggcatcatcattaataatgtatattaaagtttctttcaagatttgggattcaatagttttcatcatgcttgttttatcacaatcacataatcatattcatgcaagcatacaattaagcatatagaaaggtttacaatacaaccaatacatatcattcgctattgagagtctactacgaatagcatgaaaaccataacctacctccaccgaagaattggaatcaacaagcaatttcccaagctttgatattccctctgcctcttgatcgatcaatttctctctctccttgttctctctattttctttattcaaaccctctttcttttaccctagttaacatataattaagtgtaaaagatgacaataataccccactaattaacttagggttacctcttttaacccccaagaatttgagttattaatataaacccacgaactttataattaaggcaagaacagtcaaaaacgtcccttaaaacttaaccagaaatccgactccaactgggattatgcaaactgtgacgggccgtcgcgcctgcgacggtccgtcctgcaggccgtcgcaagggtcagagactcagtttccactgaattatctgtgacggtccgtcacgcctgtgacggtccgtcctgccattccgttacgaagttcagagagtcgattttcagtacccaatttcagattttctaagtgttttgaaacgagaccctgcgacggtccgtagtgcccatgacggtccgtcgcttctgccagtttttccagaaataaagtttgttgctcaaaacgactaaacaggtcgttacaatagataccaatttacccatcattcgtccccgaacgatcacaagaaggaaaacaagggagaaaaggagtacctgaatctataaacagatgtgggtatctttgttgcatatctgcctccttctcccaagtggcttcttcaaccggtcgattcttccattgcaccttgatggatgcaatctctcttgacctcaacttgcgaacttctctatctaagatagcaacaggctcctcctcataagacaagttctcatcaagcaagactgaatcccaacggataatgtaatttccatccccatgatatcttttcaacatagacacatggaataccgaatgcactccggacagccctggaggcaaggctaactcataagccacctctcctactcgcttaagtacttcaaatagtccaatataacttgggcttaccttacctcttttaccaaaccgcatcacccctttcattggtgaaactttcaacaagacttgttcaccctccatgaactctaagtctctaacctttcgatctacatattctttttgtctactttgcgccgctagaagcttttcttaaatagacttcactttctctatcgaatccctcaagaggtcagtaccccaaggcctaacttcaaatgcatcaaaccaaccaatgggagacctacatctcctaccatacaatgcttcaaatggagtcatatcaatgcttgagtgatagctattattgtatgaaaactccgctaagggtaagaagctatcccaatggccaccaaactctatcacacatgcacgaagcatatcctccaacacttgaatcgttcgctcagactgaccatcggtttagggatggaacgcagtactaaggtccaacctagtacccaattccgcatgcaatgttttccaaaacttagaagtaaactgcgtacctctatctgatatgatggatagtggaaccccatgcaatcgcaccacttccgaggtgtaaagtttggctaacttttctgcattgtaagtcaccttgaccggaatgaaatgagcagatttagttaacctatcaacaatcacccaaatggagtcatacttacccattgtcttcggaagaccaaccacaaaatccattgcaattctttcccacttccattccggaatgggcattctctgaagtgttcctccgggcctttggtgttcatactttacttgttgacagtttggacatttggcaataaaatccacaatgtcacgcttcattctactccaccaaatgtgttgctttaggtcacggtacatcttggttacacccggatgtatcgaatacctccaactatgagcctctgtcagaatagtgttaattaaatcatcgacgcggggtacacatacccttcccttgatcctcaaaacacattcctcatcgatttgtgcttccttagcctctcctcgcaattccttatcttgaattctgcgcagtttctcatcatcagactgtcttcccttaatcttgtcaagaaaggaagatcttgcctacacagaagccaacaatcctcctctctcatttacttctaatctcatcaagtcattagctagagtttgaacctctctagccaatgggcgtctagaagcgtgcaagtgagctagacttcccatgcttcccgccttcctacttaaagcatccgttacaacattcgccttccccggatgatacaagatagtgatatcgtagtcctttagtagttccatccatctcctctgccttaagttcaaatctttctgagtaaagaaatactgaaggctatgatgatccgtgtagacctcacacttaaccccatataaatagtgtatccattgctttaatgcaaacaccaccgcagccaattccaaatcgtaggtcggatagttacgttcatgcacctttaattgccttgaaacataagcaatcacactcttctcttgcattagtactgcacccaaatcaaataggatgcatcacaataaacaatgaagttcttaccctctactggcaaggtaaggataggtgcggtagtcaacaaagtcttgagcttctgaaagctttcctcacactcatccgaccatacaaatagaacattttgcttagtcaagttcgtcagttgggaagcaatagaagagaatcccttgacgaatcggcggtagtagctagctaacctaacaaagctccttatttccgatacattagtaggtcttacccaattcttcactgtctcaatcttagaatgatccaccatcactccatccttagaaaccacgtgtcccaagaaggacactgcatctagccaaaactcacacttagagaacttggcataaagctttttctccctcaacatttccaataccattctcaaatgctcttcatgttccttcttgctctttgagtataccaatatatcatcaataaatacgatcacgaagaggtccaaacatggcttaaaaatcccgttcatcaagctcatgaatgcagtaggggcattcgtaagaccaaaagacatcactacaaattcataatgcccatacctcgttcaaaaagcagtctttggcacattcgttgcccgtattttcaattgatgataaccggatctcaagtcaatcttagagaagacacaagcaccttgtaactgatcaaacaagtcatcaatgcgaggaagaggatacttgttctttatggttaccttattaagttgtctgtagtctatgcacattcaaaaactcccatccttcttcttcacaaacaaaatcggagcaccccaaggagatgcacttggtctaataaaagcctttgcttaacaactcttgaagttgggcttttaactctcttaactccgcgggagccattctataagggggtatagaaatggggtgtgtgcctggttcaagatcgatacagaagtcaatatccctatctggtggcataccaggaagatctgcagggaacacatccaaaaactcgcggactaccgaaactgactcaatcgaaggtacttgggtagtgtcatccttgagatgtgccaagaaagctaaacaccctttactaaccattttcttagcacgaagaaaggagatgatacgcaccggattggaagtgtagtcaccctcccaaactaacggatctgtcccaggcttggctaacgtcaccgttttagcattacaatccactattgcaaattgcgaagaaagccaagtcatacccagaattacatcaaaatcatccatttctaagataaccaaatctacataagtgttgctccccacaaaagctacaagacaagacctatacaccttttcaactatcacagactcacccaccggagtagaaacacgaataggtatgtcaagcaattcacaatgtaaattaagaccattagcaaatgcggaagatacataagaaaatgtggatccgggatcaaataatacagaagtcatgcaatcacaaaccaaaagattacctgtgatgacagcatcagatgcctccgcttcagaccgcccagggaaagcctaataatgggccctatcgttcgtctgtccgttgcccctaccatgttgtgatgtagtgtccccagttttcccattacctctgccgttttggtgaccaccattacctcgaccaccacgtcctccagaataacggcctctaccatgaccacctctacctctagctattgggggtctataactttgtctgggacaatttttcctaatatgtccaatctccccacatacataacattctctggagtcaagcataggcccctcggagaagtgttgaccggtcttaggtggtcccccaactacagtctgtagtgaagactgaattggtcggactgagtaacttcccgaaccctgtcctctagtgtaagaaccattaaacttacctccctttcgaaatctttttgatgtcgatgttgtggtgaagtcgtctggcttcactccttccacttctatcacaaagtctaccacttcttggaaggattttgccgttgcagctatctgtaaggccgaaatccgcaattttgacctcaaccccttcacaaaccggcgaatccgctcttgaggactgaaacagagttgagtggcatatctggatagtgcacgaaacttagactcataagcattaaccgacatcctaccttgctctaggctaaagaactcatcctttttcctatacctcaaagtccgggggatagacttctccataaacaagctagagaatgaggcccaagtcataggcggtgcctctgttggttgacactcaatatgtgaccgccaccacattttggcgttcccttgaaactgataactcacgaactcaacaccaaaccgttctactatacccatcttgtgtagtagctcatgacagtcaaccagaaaatcgtaagcatcctcagattccgcacccttgaagactgaaggtttcaatttcaagaacttactgaaaagttcatgctgatcatttgtcattataggcccagtagtcagacgtggaaatgtgcctatttccaatggaacatccatgcggggagccatagtagccgcatgttgtacctccggagcctgaggtgctggtgcaaaaaacactaggggtgtctggccctgatcagataacccgctaagataagccagaacctgattggtcatctctggggtaggttggggtggcatttcctcattctgtacttgctcattcaccccatcctccccctctcttactacttcctcagtcggtggaggattcaccgccctagtaccagatgggctcggtgctcgtcctcttcctctagaggacgtcctcccatgacctctaccacggccccttgccgctgttcttcctcgagccacagccccagtggctggctcagttgtttcttgtctggccggtgttggtgttgacgtagtcgttgctctagttctaactatctgcgaaagagagtgaagacggtcagataccaattcgtatcacctagataccaattggactcaagtagtagcacgaaagaaagaatgaaagagtgaaatttttcctaaagtcttatagcctctcaaggaaaagtaaaggcgtccccctaccgttccttaagactctactagacctgttcttgtgtgatgagaccaacgaacctaatgctttgataccaagtttgtcacgacccaaatccgggccgcgactagcacccacacttaccctcctatgtgagcgaaccaaccaatctaaaccttaacatttcaatataatataaacagaaagtaatgcggaagacttaaactcataagtaaaaataaataatcaacttctataactcaaaaacttatcattatccccaaaatctggaagtcatcatcacaagaacatctatctttaaattactaaactaagagtatctaaaagctaaaaatacataagaagctagtccatgccggaagttcaaggcatcaagacttgaagaagaagacccagtccaagctagaagcattagctcaccctgaatatccggtatgatgaagactggctagaatcactgctgagttgaagatgacggaacgtttgttgcactccacaaataacaagaagaaaacataaaagtaggggtcagtacaaaccatgggtactgagtagatatcatcggtcaactcaaaatagagaatagtatatatcaagtaatatcataaatcaactataaaactcaacatgtagcaacaacaagtactataatcatcagtaagtaccatcaagttcatccacgagggctcaagcctcaataccgtactcatttgggaattaagtatattaagttgagtatattatcatctttcaagattcattatctttcctcctcttgtgtcggtacgtgacactctgatcccctactactatgtgtcggtacgtgacactctgatcccctaattctatgtgtcggaacgtgacactctgctcccctaca
>TomPeToGS2_4-118
tgtaacgacccgtttagtcgttttgagcaacagacttcaattctggaaaaactggcagaagcgacggaccccacgatggaacgtcatggtcacgacggaccgtcgagggtgtctcgtcccaaaacacttagaaattctgaaatttgggtgctgaaatcgactctctgaactctgtgacggacacgcaggacggaccgtcatgggcacgacggactgtcgcagggtctcgtttcaaaacacttagaaaatctgaaattgggtactgaaaatcgactctctgaacttcgtgacagaatggcaggacggaccgtcacaggcgtgacggaccgtcatagattgttcagtggaaattgactctctgactcttgcgacgacctgcaggacggaccgtcgcaggcacgacggcccgtcacaggttgcgcaaatcccaggcagaatcggatttccttacacgttttaagggacgtttttggactattctttccttaattatagatttcgtgggtttatattaataactcaaattcttgggggttaaaagaggtaaccctaagttaattagtggggtattattgccatcttttacacttaattatatgttaactagggtaaaagaaagagggtttgaataaagaaaatagagagaacaaggagagagagaaattgatcgatcaagaggcagaggaaatatcaaagcttgggaaattgcttgttgattccaattcttcggtggaggtaggttatggttatttcatgctattcgtagtaaactattaatagcgaatgatatgtgttagtagtattgtaaaccttctatatgcttaattgtatgcttgtatgaatgatgtgattatgtaattgtgaataaataagcatgatgaagctattgaatcccaaatcttgaaaagaaaccctaatctactttgttaatgatgatgccttggtataaaagaaggcttgatgaacgaaagtggtgagattaggggatcgggtgccacgttccggtaccaggatagaatatatggatcgggtgtcacgttccgacaccaggatagaatatggatcgggtgccacgttccggtaccaggatagaatatggatcgggtgtcacgttccgacaccaggatagaatatggatcgggtgccacgttccggtaccaggatagcatatatggatcgggtgtcacgttccgacaccaggatagaatatggatcgggtgccacgttccggtaccaggatagaatatggatcgggtgtcacgttccgacaccaggatagaatatggatcgggtgccacgttccggtaccaggatagaatgaggatcggagtgtcacgttccgacaccaggatagtatattgaggagcggagtgtcacgtaccgacacgaggggaataaagataatgaatcttgaaatatgataatatatccaatctaatgaactaaattcccaaatgagtatgatgaggaggtgtgagtcctcattgatgtgcttggtgttgtaaccaagggttatggtaactgtaaatgctgcatgctaaggatattagctgattttatgatattgcttaatgcatactgttttctattttgagttggccgatgatatctactcagtacccgtggtttgtactgacccctacttttatgtttttcttcttgttatttgtggagtgcaacaaacgtgccgtcatcttcgactcaacagtaactcaagccagtcttcgtcacaccggatcttcagggtgagctaacgcttctagcttggactggatcttctccttcatgtcttgatgccttgaacttccggcatggactagcttcttatgtatttttagcttcttagaaactcttagaattagtagtttaaagtagatgttcttgtgatgatgacttccaggttttgggaataatagatgttgaatattgatagttattgaactggttttttttattaatgagtttaagtcttccgcattactttctgttgctattacattgaaatgttaaggtttagattggttggttcgctcacataggagggtaagtgtgggtgccagtcgcggcccggatttgggtcgtgacaaaacttggtatcagagcattaggttcgttggtctcatcacacaagaacaggtctagtagagtcttaaggaacggtagggggacacctttacttttccttgagaggctataagactttagaaaaatttcactctttcattctttctttcgtgctactacttgagtccaattggtatctaggcgatacgaattggtatctgaccatctccactctctttcgcagatggttagaactagagcaacgactacgccaacaccaacatcggcaagacaagaagcgtctgagccagccactggggctgtagctcgaggaagaacagcggcaaggggccatggtagaggtcgtgggaggacgtcctctaggggaagaggacaaacacctagcccatctgatactagggcagtgactcctctaccgactgaggaggtaataagagaaggggaggatggggaaactgaacaagtgcaaaatgaggaaatgccaccccaacctaccctagagatgatcaatcaggttctggcttatcttagcgggttgtctgatcagggccagacacccccagtgttttctgcaccagcacctcaggctccggaggtacaacatgcggctactatgactccccgcatggatgttccattggaaataggcacgtttccacgtctgactactggccctataatgacaaatgatcagcatgaacttttcagtaagttcttgaaattgaaacctccagtcttcaagggtgcggaatctgaggatgcttacgattttctggttgactgtcatgagctactacacaagatgggtatagtagaacggtttggtgttgagttcgtgagttatcagtttcaaggaaacgccaaaatgtggtggcggtcacatattgagtgtcaaccaacagaggcaccacctatgacttgggcctcattctctagcttgtttatggagaagtatatcccccgaactttgagggataggaaaagggatgagttcttgagcctagagcaaggtaggatgtcggtaaatgcttacgaggctaggtttcgctcactatccagatatgccactcaattatgtttcagtccccaagagcgaattcgccggtttgtgaaggggttgaggtcagaattgcggatttcggccttacagatagcggcaacggcaaaatccttccaagaggtggtagactttgtgatagaagtggaaggagtgaagccagacgacttcactacaacatcgacatcaaaaaggtttcgaaggggaggtgagtttaatggtacttacactagaggacagggttcgggaagttactcagtccgaccaattcagtcttcacttctctgagagacctatgcatgaacccagagagtgctatggatgtagggagattggacatattaagaggtattgtccaaaacagagttacagacctccaaatgttagaggtagaggtggtcatggcagaggccgttattctggaggacgtggtggtcgaggaaatggtggtcaccaaaacggtcgaggtaatgggcaaactggggccaccacatcacaacatggtaggggcaacggacagacgaacgatagggcccattgttacgctttccctgggcggtctgaagcggaggcatctgatgctgtcatcacaggtaatcttctggtttgtgattgcatggcttccgtattgtttgatcctggatccacgttttcttatgtatcttcctcatttgctaatggtctaaaattacattgtgaatttcttgatatgcctattcgtgtttctactccggtgggtgagtctgtggtagttgaaaaggtatataggtcttgtttggtaaactttgtggggagcaacacttatgtagatttggttatcttagaaatggatgattttgatgtgattctgggtatgacttggctttctccgcaatttgcaatcttggattgtaatgctaaaacagtgacgttagccaagcctgggacagacccgttagtgtgggaaggtgactacacttccaatccggtccgcatcgtctcctttcttcgtgctaagaaaatgattagtaaagggtgtttagctttcttggcacatctcaaggatgacactacccaagtaccttcgattgagtcggtttcagtagttcgtgagtttctggatgtgttccctgcagatcttcctggtatgccaccggatagggatattgacttctgtattgatctcaaaccgggcacacgccccatttctataccccttatagaatggctcccgcggagttaagagagttaaaggcacaacttcaagagttattgaacaaaggctttattagaccaagtgcatctccttggggtgctccggttttgtttgtaaagaagaaggatgggagttttcgaatgtgtatagactacagacaactaaacaaggtaaccataaagaacaagtatcctcttccccgcattgatgacttgttcgatcagttacaaggtgcttgtgtcttctctaagattgatttgagatccggttatcatcaattgaaaatacgggcagcggatgtgccaaagactgcttttcgaacgaggtatgggcattacgaatttgtagtgatgtcttttggtctaacgaatgcccctgctgcgttcatgagcttgatgaacgggatttttaagccatatttggacctcttcgtgatcgtatttattgatgatatactagtatactcaaagagcaagaaggaacatgaagagcatttgagaatggtattggaaatgttgagggagaaaaagctttatgccaagttctctaagtgtgagttttggctagatgcagtgtccttcttggggcacgtggtttccaaggatggagtgatggtggatccttctaagattgagacagtgaagaattgggtgagacctactaatgtgtcagaaataaggagctttgttgggttagctagctactaccgtcgatttgtcaagggattctcttctattgcttcccaattgatgaacttgactaagcagaatgttccatttgtatggtcggacgaatgtgaggaaagctttcagaagctcaaaactttgttgactaccgcacctatccttaccttgccagtagagggtaagaacttcattgtttattgtgatgcatcctattcgggtttgggtgcagtactaatgcaagagaagagtgtgattgcttatgcttcaaggcaattaaaggtgcatgaacgtaactatccgacccacgacttggaattggctgcggtagtgtttgcattaaaacaatggagacactatctatatggggttaagtgtgaggtctacacggatcatcgtagccttcagtatgtctttactcagaaagattttaacttaagacagaggagatggatggagttactaaaggactacgatatcactatcttgtatcatccggggaaggcgaatgttgtagcggatgctttaagtagaaaggcgggaagcatgggaagtctagctcacttgcaagcctctagacgcccattatctagagaggttcaaacgctagctaacgacttgatgagattagaagtaaatgagaagggaggattgttggcttgtgtggagtcaagatcttcttttcttgacaaaattaagggaaaacagtttgatgatgagaaactaagaagaattcaagataaagtattgcgaggggaggctaaggaagcacaaatcaatgaggaaggtgttttgagaatcaagggaagggtatgtgtaccccgcgtcgatgatttgatcaacactattctgacagaggctcatagttcaaggtattctatacatccgggtgcaaccaagatgtatcgtgacctaaaacaacacttttggtggagtagaatgaagcgtgacattgtggattttattgccaaatgtccaaactgccaacaagtaaagtatgaacaccaaaggcccggaggaacacttcagagaatgcccattccggaatggaagtgggaaagaattgcaatggactttgtggttggccttccgaagacaatgggtaagtatgactccatttgggtgattgttgataggctaactaaatctactcatttcattccgatcaaggtgacttacaatgcagaaaagttagccaaactttacatctcggaagtggtgcgattgcatggggttccactatccatcatatcagatagaggtacgcagtttacttctaagttttggaaaacattgcatgcggaattgggtactaggttggaccttagtactgcgttccatcctcagaccgatggtcagtctgaaaggacgattcaagtgttggaggatatgcttcgtgcgtgtgtgatagagtttggtggtcattgggatagcttcctacccttagcggagttttcatacaataatagctatcactcaagtattgatatggctccattcgaagcattgtatggtaggagatgtaggtctcccattggttggtttgatgcgttcgaggttagaccttggggtactgatctcttgagggattcgatggaaaaagtgaagtctattcaagaaaagcttctagcggtgcaaagtagacaaaaagaatatgcagatcgaaaggttagagacctagagttcatggagggtgaacaagtcttgttgaaagtttcacccatgaaaggggtgatgcggttaagtaaaaggggtaaactaagtccaaggtacattggaccatttgaagtacttaagcgagtaggggaggtggcttatgagttagccttgcctccagggctgttcggagtacatccggtattccatgtgtcgatgttgaaaagataccacggggatggaaactacattatccgttgggattcagttttgctcgatgagaacttgtcttatgaggaggagcctgttgctattttagatagagaagttcgcaagttgaggtcaagagagattgcatccatcaaggtgcaatggaagaatcgaccggtagaagaagccacttgggagaaggaggcggatatgcgagaaaaatacccacatctgtttacagattcaggtactccttttcgcccttgttttcctttttttgatcgttcggggatgaacgatgggtaaattggtatctaatgtaacgacccgtttagtcgttttgagcaacagacttcaattctggaaaaactggcagaagcgacagaccccacgacagaacgtcatggtcacgacggaccgttgagggtgtctcgtcccaaaacacttagaaattcttaaatttgggtgctgaaatcgactctctgaactctgtgacggacacgcaggacggaccgtcatgggcacgacggaccgtcgcagggtctcgtttcaaaacacttagaaaatctgaaattgggtactgaaaatcgactctctgaacttcgtgacagaatggcaggacggaccgtcacaggcgtgacggaccgtcatagattgttcagtggaaattgactctctgactcttgcgacgacctgcaggacggaccgtcgcaggcacgacggcccgtcacaggttgcgcaaatcccaggcagaatcggatttccttacacgttttaagggacgtttttggactattctttccttaattatagatttcgtgggtttatattaataactcaaattcttgggggttaaaagaggtaaccctaagttaattagtggggtattattgccatcttttacacttaattatatgttaactagggtaaaagaaagagggtttgaataaagaaaatagagagaacaaggagagagagaaattgatcgatcaagaggcagaggaaatatcaaagcttgggaaattgcttgttgattccaattcttcggtggaggtaggttatggttatttcatgctattcgtagtaaactattaatagcgaatgatatgtgttagtagtattgtaaaccttctatatgcttaattgtatgcttgtatgaatgatgtgattatgtaattgtgaataaataagcatgatgaagctattgaatcccaaatcttgaaaagaaaccctaatctactttgttaatgatgatgccttggtataaaagaaggcttgatgaacgaaagtggtgagattaggggatcgggtgccacgttccggtaccaggatagaatatatggatcgggtgtcacgttccgacaccaggatagaatatggatcgggtgccacgttccggtaccaggatagaatatggatcgggtgtcacgttccgacaccaggatagaatatggatcgggtgccacgttccggtaccaggatagcatatatggatcgggtgtcacgttccgacaccaggatagaatatggatcgggtgccacgttccggtaccaggatagaatatggatcgggtgtcacgttccgacaccaggatagaatatggatcgggtgccacgttccggtaccaggatagaatgaggatcggagtgtcacgttccgacaccaggatagtatattgaggagcggagtgtcacgtaccgacacgaggggaataaagataatgaatcttgaaatatgataatatatccaatctaatgaactaaattcccaaatgagtatgatgaggaggtgtgagtcctcattgatgtgcttggtgttgtaaccaagggttatggtaactgtaaatgctgcatgctaaggatattagctgattttatgatattgcttaatgcatactgttttctattttgagttggccgatgatatctactcagtacccgtggtttgtactgacccctacttttatgtttttcttcttgttatttgtggagtgcaacaaacgtgccgtcatcttcgactcaacagtaactcaagccagtcttcgtcacaccggatcttcagggtgagctaacgcttctagcttggactggatcttctccttcatgtcttgatgccttgaacttccggcatggactagcttcttatgtatttttagcttcttagaaactcttagaattagtagtttaaagtagatgttcttgtgatgatgacttccaggttttgggaataatagatgttgaatattgatagttattgaactggttttttttattaatgagtttaagtcttccgcattactttctgttgctattacattgaaatgttaaggtttagattggttggttcgctcacataggagggtaagtgtgggtgccagtcgcggcccggatttgggtcgtgaca
>TomPeToGS2_2-46
tgtaacgatccgtttagtcgttttgagcaacagacttcaattctggaaaaactggcagaagcgacggaccccacgacggaacgtcatgggcacgacggaccgtcgcagggtctcgtttcaaaacacttagaaaatctgaaattgggtactgaaaatcgactctctgaactttgtgacggaatggcaggacggaccgtcacaggtgtgacggaccgtcacagacccttggtggaaatattgggtctctgaaccttgcgacgacctgcaggacggaccgtcgcaggcacgacggcccgtcacaggttgcgcaaatcccaggcagaatcggatttccttacacgttttaagggacgttttgggactattctttccttaattatagatttcatgggtttatattaataactcaaattcttgggggttaaaagaggtaaccctaagttaattagtggggtattattgccatcttttattcttaattatatactaattagggtaaaagaaagcgggtttgaataagaaaatagaaagaacaagaagggagagagagaaacgatcgagaagaagaggaaaaacaccaagctttgaggattaacttgcttgatttcaattcttcggtggaggtaggttatggttttcatgctttcatagtaaactcttaatagagaatgatatgtattggtagtattgtaaaccctactatatgcttaattgtatgtttgcatgaatatgattatgtgattgtgataagataacatgatgaaaatattgaatcccaaatattgaaaagaaactttaatatacattattaatgatgatgccttggtatagaagaaggcttgatgaattaaagtaatgggattgatgatgccttggaatagagaaggcttgatgatttacagaatgatattagtggatcggagtgtcacgttccgacaccaggatagaatatggatcgggtgccacgttccggtaccaggatagaatatggatcgggtgtcacgttccgacaccaggatagaatatggatcgggtgtcacgttccgacaccaggatagaatatggatcgggtgccacgttccggtaccaggatagaatatggatcgggtgtcacgttccgacaccaggatagaatatgaatcgggtgccacgttccggtaccaggatagtatatgaggatcggaatgtcacgttccgacaccaggatagtatattgaggagcggagtgtcacgtaccgacacgaggggaataaagataatgaatcttgaaatatgttaaaatatccaatctaatgaactaaatttccaaatgagtatgatgaggaggtgtgagtcctcattgatgtgcttggtgttgtaaccaagggttatggtaactgtaaatgctgcatgctaaggatattagttgattttatgatattgcttaatacatactgttttctattttgagttggccgatgatatctactcagtacccgtgttttgtactgacccctacttttatgtttttcttgttgttatttgtggagtgcagcaaacgtgccgtcatcttcgactcaacagtaactcaagccagtcttcgtcacaccggatcttcagggtgagctaacgcttttagcttggactggatcttctccttcatgtcttgatgccttgaacttccggcatggactagcttcttatgtatttttagcttcttagaaactcttagaattagtagttgaaagtagatgttcttgtgatgatgacttccaggttttgggaataatagatgttgaatattgatagttattgaattggtttttattaatgagtttaagtctttcgcattactttctgttgttattacattgaaatgttaaggtttagattggttggttcgctcacataggagggtaagtgtgggtgccagtcgcggcctggatttgggtcgtgacaaaacttggtatcagagcattaggttcgttggtctcatcacacaagaacaggtctagtagggtcttaaggaacggtagggggatgcctttacttttccttgagaggctataagactttaggaaaattccattctttcattctttctttcgtgctactacttgagtccaattggtatctaggcgatacgaattggtatctgaccatcttcactctatttcgcggatggttagaactagagcaacgactgcgccaacaccaacatcggcaagacaagaagcgtctgagccagccactggggctgtggctcgaggaagaacagcggcaaggggccgtggtagaggtcgtgggaggacgtcctctagaggaagaggacgagcaccgatcccatctggtactagggcggtgactcctccaccgactgaggaagtgataagagagggggaggatggggtgaatgaacaagtgcagaatgaggaaatgccaccccaacctaccccagagatgatcaatcgggttctggctaatcttagcgggttatctgatcagggccagatacccccagtgttttctgcaccagcacctcaggctccggaggtacaacatgcggctactatggctccccgcatggatgttccattggaaataggcacgtttccacgtctgactactgggcctataatgacaagtgatcagcatgaacttttcagtaagttcttgaaattgaaatctccagtcttcaagggtgctgaatcggaggatgcttatgattttctggttgactgtcacgagctactacacaagatgggtatagtagaacggtttggtgtggagtttgtgacttatcagtttcaagggaacgccaaaatgtggtggcggtcacatattgagtgtcaaccaatagaggcaccacctatgacttgggcctcgttctctagcttgtttatggagaagtatatcccccggactttgagggataggaaaagggatgagttcctgagcctagagcaaggtagcatgtcggttaatgcttatgaggctaagttccgtgcactatccaggtatgccactcaactttgtttcagtccacaagagcggattcgtcgttttgtgaaagggttgaggtcagagttgcggatttcagccttacaggtagcggctactgcaaaatccttccaagaagtggtagatttcgtggtagaggtggaaggagtgaagccaaatgaattcaccatggcatcgacatcaaagaggtttcgaaagggagttaaaagcccaacttcaagagttgttgagcaaaggcttcattagaccaagtgcatctccttggggtgctccgattttgtttgtgaagaagaaggatgggagttttcgaatgtgtatagactacagacaactaaacaaggtaaccataaagaacaagtatcctcttccccgcattgatgacttgttcgatcagttacaaggtgcttgtgtcttctctaagattgacttgagatccggttatcatcaattgaaaatatgggcaacggatgtgccaaagactgcttttcgaacgaggtatgggcattacgaatttgtagtgatgtcttttggtcttacgaatgcccctgctgcgttcatgagcttgatgaacgggatttttaagccatatttggacctcttcgtgatcgtatttattgatgatatattggtatactcaaagagcaagaaggaacatgaagagcatttgagaatggtattggaaatgttaagggagaaaaagctttatgccaagttctctaagtgtgagttttggctagatgcagtgtccttcttgggacacgtggtttctaaggatggagtgatggtggatccttctaagattgagacagtgaagaattgggtgagacctactaatgtgttagaaataacgagctttgttgggttagctagctactaccgtcgattcgtcaagggattcttttctattgcttcccaattgacgaacttgactaagcagaatgttccatttgtatggtcggacgaatgtgaggaaagctttcagaagctcaaaactttgttgactaccgcacctatccttaccttgccagtagagggtaagaacttcattgtttattgtgatgcatcctattcgggtttgggtgtagtactaaagcaagagaagagtgtgattgcttatgcttcgaggcaattaaaagtgcatgaacgtaactatccaaaccatgatttggaattggctgcggtagtgtttgcattaaagcaatggagacactatttatatggggttaagtgtgaggtctacacggatcatcgtagccttcagtatgtctttactcagaaagatttgaacttgagacagagaagatggatggaactactgaaggactacgacatcaccattttgtatcatccggggaaggcgaatgttgtagcggatgctttaagtagaaaggcgggaagcatgggaagtctagctcacttgcaaacttctagacgccctttggctagagaggttcagactctagctaatgacttgatgagattagaggtaaatgagaagggaggattgttggcttctgtagagtcaagatcttcttttcttgacaaaattaagggaaaacagtttgatgatgagaaactaagaagaatccaagataaggtattgcgaggagaggctaaggaagcacaaatcgatgaggaaggtgttttgagaatcaagggaagggtatgtgtgccccgtgttgatgatttgatcaacactattctgacagaagctcatagttcaaggtattctatacatccgggtgcaaccaagatgtatcgtgacctaaaacaacacttttggtggagtagaatgaagcgcgacattgtggattttattgccaaatgtccaaactgtcaacaagtaaagtatgaacaccaaaggcccggaggaacacttcagagaatgcccattccggaatggaagtgggaaagaattgcaatggattttgtggttggtcttccgaagacaatgggtaagtatgactccatttgggtgattgttgataggttaactaaatctgctcatttcattccggtcaaggtgacttacaatgcagaaaagttagccaaactttacatctcggaagtggtgcgattgcatggggttccactatccatcatatcagatagaggtacgcagtttacttctaagttttggaagacattgcatgctgaattgggtactaggttggaccttagtactgcgttccatccccagaccgatggtcagtctgagcgaacgattcaagtgttggaggatatgctccgtgcgtgtgtgatagaatttggtggccattgggatagcttcttacccttagcggaattttcatacaataatagctatcactcgagcattgatatgaccccatttgaagcattatatgggaggagatgtaggtctcccattggttggtttgatgcattcgaggttagaccttggggtactgatctcttgagggattcgatggaaaaagtgaagtctattcaagaaaagctgttagcggcgcaaagtagacaaaaagaatatgcagatcgaaaggttagagacttagagttcatggaaggtgaacaagtcttgttgaaagtttcgccaatgaaaggggtgatgcgatttggaaaaaggggtaagctaagtccaaggtacattggtccctttgaagtactaaagcgagtaggagaggtggcttatgagttagccttgcctccagggctgtccggagtacatccggtattccatgtgtctatgttgaaaagataccacggagatggaaactacattatccgttgggattcagttttgcttgatgagaacttgtcttatgaggaggagcctgttgctattttagatagagaagttcgcaagttgaggtcaagagagattgcattcatcaatgtgcaatggaagaatcgaccgtttgaagaagccacttgggagaaggaggcggatatgcgagaaaaatacccacatctgtttacagattcaggtactccttttcgcccttgttttccttcctttgatcgttcggggacgaacgatgggtaaattggtatctaatgtaacgacccgtttagtcgttttgagcaacagacttcaattctggaaaaactggcagaagcgacggaccccacgacggaacgtcatgggcacgacggaccgtcgcagggtctcgtttcaaaacacttagaaaatctgaaattgggtactgaaaatcgactctctgaactttgtgacggaatggcaggacggaccgtcacaggtgtgacggaccgtcacagacccttggtggaaatattgggtctctgaaccttgcgacgacctgcaggacggaccgtcgcaggcacgacggcccgtcacaggcacgacggcccgtcacaggttgcgcaaatcccaggcagaatcggatttccttacacgttttaagggacgttttgggactattctttccttaattatagatttcgtgggtttatattaataactcaaattcttgggggttaaaagaggtaaccctaagttaattagtggggtattattgccatcttttattcttaattatatactaattagggtaaaagaaagcgggtttgaataagaaaatagaaagaacaagaagggagagagagaaacgatcgagaagaagaggaaaaacaccaagctttgaggattaacttgcttgatttcaattcttcggtggaggtaggttatggttttcatgctttcatagtaaactcttaatagagaatgatatgtattggtagtattgtaaaccctactgtatgcttaattgtatgtttgcatgaatatgattatgtgattgtgataagataacatgatgaaaatattgaatcccaaatattgaaaagaaactttaatatacattattaatgatgatgccttggtatagaagaaggcttgatgaattaaagtaatgggattgatgatgccttggaatagagaaggcttgatgatttacagaatgatattagtggatcggagtatcacgttctgacaccaggatagaatatggatcgggtgccacgttccggtaccaggatagaatatggatcgggtgtcacgttccgacaccaggatagaatatggatcgggtgtcacgttccgacaccaggatagaatatggatcgggtgccacgttccggtaccaggatagaatatggatcgggtgtcacgttccgacaccaggatagaatatggatcgggtgccacgttccggtaccaggatagtatatgaggatcggaatgtcacgttccgacaccaggatagtatattgaggagcggagtgtcacgtaccgacacgaggggaataaagataatgaatcttgaaatatgttaaaatatccaatctaatgaactaaattcccaaatgagtatgatgaggaggtgtgagtcctcattgatgtgcttggtgttgtaaccaagggttatggtaactgtaaatgctgcatgctaaggatattagttgattttatgatattgcttaatacatactgttttctattttgagttggtcgatgatatctactcagtacatgtgttttgtattgacccctacttttatgtttttcttcttgttatttgtggagtgcagcaaacgtgccgtcatctttgactcaacagtaactcaagccagtcttcgtcacaccggatcttcagggtgagctaacgcttctagcttggactggatcttctccttcatgtcttgatgccttgaacttccggcatggattagcttcttatgtatttttagtttcttagaaactcttagaattagtagttgaaagtagatgttcttgcgatgatgacttccaggttttgggaataatagatgttgaatattgatagttattgaattggtttttattaatgagtttaagtcttccgcattactttctgttgttattacattgaaatgttaaggtttagattggttggttcgctcacataggagggtaagtgtgggtgccagtcacggcccggatttgggtcgtgaca
>TomPeToGS2_4-106
tgtcacgacccaaatccgggccgcgactggcactcacacttaccctcctatgtgagcgaaccaaccaatctaaaccttaacatttcaatgtaatatcaacataaagtaatgcggaagacttaaactcattaataaaatcaataactattattatccccaaaatctggaagtcatcatcacaagaacatctatgatcaattactaaactaagagtattctaaaagctaaaacaagtaaaagctagtccatgccggaagttcaaggcatcaagacttgaagaagaagatccagtccaagctagaagcaagctcaccctgaatttccgatgtagtaagactgacttgaattactgttgagtcgaagatgacggcacgtttgctgcactccacaaataaacaagaggaaaacaataaaagtaggggtcagtacaaaacacgggtactgagtagatatcatcggccaactcaaaatagaaaacagtatgtattaagcaatatcctaaaatcaactaatatccttagcatgcagcatttacagttaccatgacccttggttacaacaccaagcacatcaatgaggactcacacctcctcatcatactcatttgggaattcagttcattagattgaatatgttaacatatttcaagattcattatctttattcccctcatgtcggtacgtgacactccgctcctcaatatactatcctggtgtcggaacgtgacactccgatcctcattctatcctggtaccggaacgtggcacccgatccttattctatcctagtgtcggaacgtgacacccgatcctcatatactatcctggtaccggaacgtggcacccgatccatattctatcctagtgtcggaacgtgacacccgatcctcatatactatcctggtaccggaacttggcacgcgatccatattctatcctggtgtcggaacgtgacactccgatcctcatattctatcctggtaccggaacgtggcacccgatcccctaatctcactactttcgttcatcgagccttcttttataccaaggcatcatcattaacaaagtagattagggtttcttttcaagatttgggattcaatagcttcatcatgcttatttattcataattacataatcacatcattcatgcaagcatacaattaagcatatagaagggtttacaatactactaacacatatcattcactattaagagtttactacgaatagcatgaaaaccataacctacctccaccgaagaattgaaatcaagcaagttaatcctcaaagcttggtgctttcctcttctctcgatcggttctctctctcccttcttgttctttctgttttcttattcaaaccctctttcttttaccctaattagtatataattaagaataaaagatggcaataatatcccacgaattaacttaaggttacctcttttaacccccaagaatttgagttattaatatcaacccacgaaatatataattatagcaggaatagtccaaaatgcccctttaaaacttaaccagaaatccgactccaactgggattatgcaaactgtgacgggccgtcacgcctgcgacggtccgtcctgctatccatcgcatagttcagaaacttgattttgggtgaatggcctgtgacggtccgtcacacctgtgacggtccgtcctgccactccgttacgaagttcagagagtcgattttcagtacccaatttcagattttctaagtattttgaaacgagaccctgtgacggtccgtcgtgcccatgacggtccgtcgtggggtccgtcgcctcagcctgtttttccagaaataaaatctgctgctcaaaacgactaaacaggtcgttacaatagataccaatttacccatcgttcatccccgaacgatcacaagaaggaaaacaagggcgaaaaggagtacctgaatctgtaaacagatatgggtatttttctcacatatccgcctccttctcccaagtggcttcttcaacggatcgattcttccactgaactttgatggatgcaatatcccttgatctcaacttgcgaatttctctatctagaatggcaacaggttcctcctcataagacaaattctcatcaagcaaaactgaatcccaacggataatgtagtttccatccccatggtatcttttcaacatcgacacatggaataccggatgtactccggacaaccctggaggcaaggctaactcataagccacctcccctactcgcttaagtacttcaaatggtccaatgtaccttggacttagtttaccccttttaccaaaccgcgtcacccctttcattggtgaaactttcaacaagacttattcaccctccatgaactcttctctaacctttcgatctgcatattctttttgtctactttgcgccgctagaagcttttcttgaatagacttcactttttccatcgaatccctcaagagatcagtaccccaaggtctaacctcgaacgcatcaaaccaaccaatgggagacctacatctcctaccatacaatgcttcaaacggagccatatcaatgcttgagtgatagctattattgtatgaaaactccgctaagggtaggaagctatcccaatgaccaccaaactctatcacacatgcacgaagcatatcctccaacacttgaatcgttcgctcagactgaccatcggtctgaggatggaacgcagtactaaggtccaacctagtacccaattccgcatgcaatgttttccaaaacttagaagtaaactgcgtacctctatctgatatgatggatagtggaaccccatgcaatcgaacgatttctgagatatagatcttggctaacttctcggcattgtaagtcaccttaaccggaataaaatgaacagatttagttaacctatgaacaatcacccaaatggagtcatacttacccattgtccttggaagaccaaccacaaagtccattgcaattctctcccatttccattccggaatgggcattctctgaagtgttcctctgggcctttggtgttcatactttacttgttgacagtttggacacttggcaatagagtcaacaatatcacgcttcattctactccaccaaaagtgttgctttaggtcacggtacatcttggttgcacccgggtgtatagaataccttgaactatgagcctctgtcagaatagtgttgatcaaatcatcgacgcggggtacacatacccttcccttgattctcaaaacaccttcctcatcgatttgtgctttcttagcctcccctcgcaatactttatcttggattcgccttagtttctcatcatcaaactgttttcctttaattttgtcaagaaaagaagatcttgactccacactagccaacaatcctcccatctcatttacttctaatctcatcaagtcattagctagagtctgaacctctctagccaatgggcgtctagaagcttgcaagtgagctagacttcccatgcttcccacctttctacttaaagcatctgctacaatattcgccttccccggatgatacaaaatagtgatgtcgtagtccttcagtagttccatccatctcctctgtctcaagttcaaatccttctgagtaaagacatactgaaggctacgatgatccgtgtagacctcacacttaaccccatataaatagtgtctctattgttttaatgcaaacactaccgcagccaattccaaatcatgagttggatagttatgttcatgcacctttaattgccttgaagcataagcaatcacactcttctcttgcattagtaatgcacccaaaccagaataggatgcatcacaataaacaatgaagttcctaccctctactggcaaggtaaggataggtgcggtagtcaacaaagtcttgagcttctgaaagctttcctcacattcgtccgaccatacaaatggaacattctgcttagtcaagttcgtcaattgggaagcaatagaagagaatcccttgacaaatcgacggtagtagctagctaacccaacaaagctccttatttctgacacattagtaggtcttacccaattcttcactgtctcaatcttagaaggatccaccatcactccatccttagaaaccacgtgccccaagaaggacactgcatctagccaaaactcacacttagagaacttggcataaagctttttctccctcaacatttccaataccattctcaaatgctcttcatgttccttcttgctctttgagtataccaatatatcatcaataaatacgatcacgaagaggtccaaatatggcttaaaaatcccgttcatcaagctcatgaacgcagcaggggcattcgtaagaccaaaagacatcactacaaattcgtaatgcccatacctcgttcgaaaagcagtctttggcacatccgttgcccgtattttcaattgatgataaccggatctcaagtcaatcttagagaagacacaagcaccttgtaactgatcgaacaagtcatcagtgcggggaagaggatacttgttctttatggttaccttgtttagttgtctgtagtctatacacattcgaaatttcccatccttcttctttacaaacaaaaccggagcaccccaaggagatgcacttggtctaataaagcctttgttcaataactcttgaagttgtgcctttaactctcttaactctgcgggagccattctataagggggtatagaaatggggcgtgtgcccggttcgagatcgatacagaagtcaatatccctatctggtggcataccaggaagatctgcagggaacacatccagaaactcacggattactgaaaccgactcaatcgaaggcacttgggtagtgtcatccttgagatgtgccaagaaagctaaacaccctttactaacctttttcttagcacgaagaaagtagatgatacgcaccggattggaagtgtagtcaccctcccacactaacggatctttcccaggcttggctaacgtcaccgttttagcattacaatccaagatcgcaaattgcggagaaagccaagtcatacccagaattacatcaaaatcatccatttctaagataaccaaatctacataagtgtttctccccacaaagttcaccaaacaagacctatacaccttttcaactaccacagactcacccaccggagtagaaacacgaataggcatatcaagtaattcacaatgtaaagttagaccattagcaaatgaggaagatacattagaaaatgtggatcctcaaacaatacagaagccatgcaatcacaaaccaaaagattacctgtgatgacagcatcagatgcctccgcttcagaccgcgcagggaaagcgtaacaatgggccctatcgttagtctgtccgttgcccctaccttgttgtgatgtagtggctctagttttcccatcacctcggccgttttggtgaccaccatttcctcgaccaccacgtcctccagaataacggcctctgccatgaccacctctacctctaacatttggaggtctgtaactctgttttggacaatatctcttaatatgtccaacctccccacatccatagcactctctgggttcatgcataggtctctcagagaagtgttgaccggtcggaggtggaccccaactacagtctgtagtgaagactgaattggtcggactgagtaacttcccgaaccctgtcctctagtgtaagcaccattaaactcacctccctttcgaaacctttttgatgtcgatgtcggggtgaagtcgtctggcttcactccttccacttctatcacaaagtctaccacctcttggaaggattttgccgttgccgctatctgtaaggccgaaatccgcaattctgacctcaaccccttcacaaaccggcgaattcgctcttgtggactgaaacacagttgggtggcataccgggataatgcatgaaacttagcctcatatgcattgaccgacatcctaccttgctctaggctcaagaactcatcccttttcctatccctcaaagttcgggggatatacttctccataaacaagctagagaatgaggcccaagtcataggtggtgcctctgttggttgacactcaatatgtgaccgccaccacattttggcgttcccttgaaactgataactcacgaactcaacaccaaaccgttctactatacccatcttgtgtagtatctcatgacagtcaaccagaaaatcgtaagcatcctcagattccgcacccttgaagactggaggtttcaatttcaagaacttactgaaaagttaatgatgatcatttgtcattataggcccagtagtcagacgtggaaacgtgcctatttccaatggaacatccatgcggggagccatagtagccgcatgttgtacctccggagcctgaggtgctggtgcagaaaacactgggggtgtctggccctgatcagataacccgctaagataagctagaacctgattgatcatctctggggtaggttggggtggcaatccctcattctgcacttgttcagtttccccatcctccccttctcttattacttcctcagtcggtggaggagtcactgccctagtatcagatgggctaggcgctcgtcctcttcccctagaggacgtcctcccacgacctctaccacggtccttgccgttgttcttcctcgagccacagccccagtggctggctcagttgtttcttgtctggccggtgttggtgttggcgtagtcgttgctctagttctaaccatctgcgaaagagagtgaagatggtcagatactagttcgtatcgcctagataccaattggactcaagtagtagcacgaaagaaagaatgaaagagtgaaattttcctaaagtcttatagcctcaaggaaaagtaaaggcgtccccctaccgttccttaagactctactagacctgttcttgtgtgatgagaccaacgaacctaatgctctgataccaagtttgtcacgacccaaatctgggccgcgactggcacctacacttaccctcctatgtgagcgaaccaaccaatctaaaccttaacatttcaatgtaatatcaacataaagtaatgcggaagacttaaactcattaataaaatcaataactattattatccccaaaatctggaagtcatcatcacaagaacatctctaaaagctaaaacaagtaaaagctagtccatgccggaagttcaaggcatcaagacttgaagaagaagatccagtccaagctagaagcattagctcaccctgaatttccgatgtagtaagactggcttgaattactgttgagtcgaagatgacggcacgtttgctacactccacaaataaacaagaggaaaacaataaaagtaggggtcagtacaaaacacgggtactgagtagatatcatcggccaactcaaaatagaaaacagtatgtattaagcaatatcctaaaatcaactaatatccttagcatgcagcatttacagttaccatgacccttggttacaacaccaagcacatcaatgaggactcacacctcctcatcatactcatttgggaattcagttcattagattgaatatattaacatatttcaagattcattatctttattcccctcatgtcggtacgtgacactccgctcctcaatatactatcctggtgtcggaacgtgacactccgatcctcattctatcctggtaccggaacgtggcacccgatccttattctatcctagtgtcggaacgtgacacccgatcctcatatactatcctggtaccggaacgtggcacccgatccatattctatcctggtgtcggaacgtgacacccgatcctcatatactatcctggtaccggaacgtggcacgcgatccatattctatcctggtgtcggaacatgacactccgatcctcatattctatcctggtaccggaacgtggcacccgatcccctaatctcactactttcgttcatcgagtcttcttttataccaaggcatcatcattaacaaagtagattagggtttcttttcaagatttgggattcaatagcttcatcatgcttatttattcataattacataatcacatcattcatgcaagcatacaattaagcatatagaagggtttacaatactactaacacatatcattcactattaagagtttactacgaatagcatgaaaaccataacctacctccaccgaagaattgaaatcaagcaagttaatcctcaaagcttggtgctttcctcttctctcgatcggttctctctctcccttcttgttctttctgttttcttattcaaaccctctttcttttaccctaattagtatataattaagaataaaagatggcaataataccccacgaattaacttaaggttacctcttttaacccccaagaatttgagttattaatatcaacccacaaaatatataattatagcaggaatagtccaaaacgcccctttaaaacttaaccagaaatccgactccaactgggattatgcaaactgtgacgggccgtcgcgcttgcgacggtccgtcctgctgtgcgtcgcatagttcagaaacttgattttgggtgaatggcctgtgacggtccgtcacacctgtgacggtccgtcctgccactccgttacgaagttcagagagtcgattttcagtacccaatttcagattttctaagtgttttgaaacgagaccctgcgacggtccgtcgtgcccatgacggtccgtcgtggggtccgtcgcctcagcctgtttttccagaaataaaatctgctgctcaaaacgactaaacaggtcgttaca
>TomPeToGS2_8-164
tgtaacgacctgtttagtcgttttgagcagcagacttcaattctggaaaaactggcagaaatgacggaccccacgacggaccgtcataggcacgacggaccgtcgcagggtctcgtttcaaaacacttagaaaatctgaaattagatactgaaaattgactctctgaacttcgtaacggaattgcaggacggaccgtcacaggtgtgacggaccgtcacagactcttcagagaaattgagtctctgaactctgtgacggggcagcaggacggaccgtcgcaggcgcgacgagccgtcacagactgcgtaatcccagtttgggtcgaatttcttgatacgttttaagggacgtttttgactattcctgctttaattataaagttagtgggttaatgttaataagtctaattacttgggggttaaaagaggtaaccttaagttaattagtgggtcattattgctatcttttattcttaattatatactaattagggtaaaagaaagagggtttgaataaagaaaaatagaaagaacaaagagagagagagaggattgatcgagagaggagaaacgaagaggaaaacacaaagctttgggaatttgcttgcttgatcactagtcttcggtggaggtaggttatggttttcatgctttcatagtaaactcttaatagagaatgatatgtattggtagtattgtaaaccctgctatgtgcttaattgtatgcatgcatgaacgtgattataaaattgtgattatattaagcatgatgaagttattgaatcccaaatcttgataaaaacctaatctctttttaatgatgatgccttggtaagggagaaggcttgatgaactaaagtaatgagattgatgatgccttggtaagaaagaagacttgatgaattgatggaaggagattaggggatcgggtgtcacgaaccgacacgtagatttaggggatcgggtgtcacgaaccgacacgtagtattaggggatcgggtgtcacgaaccgacacatagaattaggggatcgggtgtcacgaaccgacacgtagaattaggggatcgggtgtcacgaaccgacacgtagtattagggaatcgggtgtcacgaaccgacacgtagtattaggggatcgggtgtcacgagctgacacgtagtattaggggatcgagtgtcatgaaccgacacgtagatttaggggatcgggtgtcacgaacttaggggatcgggtgtcacgaaccaacacatagatttaggggatcggagtgtcacgtaccgacacaagaggattaatgaatattgagggagtagagtgtcacgtaccgacacaacagaaataaagataatgaatcttgaaagatgttaatatactcaatctaatgaacatgattcccaaatgagtatggtatcgaggcttgagtcctcatgtgtgagtttgacggtaattgttaatgatatagtatttgttgttgctacatgttgagtatcatagttgattttatgatattacttgatatatattgatttctattttgagttggccgatgatatctactcagtacccgtgttttgtactaacccctacttttatgttttcttcttgtttatttgtggagtgcagcaaacgtgccatcgtcttcaactcaacagtaattcaagccagtcttactacatcggaaattcagggtgagctaatgcttctagcttggactggatcttcttcttcaagtctttatgccttgaacttccggcatggactagcttcttatgtatttttagcttcttagaaactcttagaattagtagtttaaagtagatgttcttgtggtgatgacttccagattttgggaaataatagttattgaattggtttttattaatgagtttaagtcttccacattactttctgttgatattatattgaaatgttaaggtttagattggttggttcgcttacataggagggtaagtgtgggtgccagtcacgatccggatttgggtcgtgacaaacttggtatcagagcattaggttcgttggtctcatcacacaagaacgagtctagtagagtcttaaggaacagtagggggacacctttacttttccttgagaggctataagactttaggaaaattccattctttctttcttctttcgtgctattacttgggtccaattggtatctaggtgatacaaattggtatctgaccatcttcactctatttcgcagatggttagaactagagcaacgactacgccaacaccaacaccagcaccagcgggacatggtgcgtctgagccagccactggggttgtagctcgaggaagagcagcggcaagaggccgtggtagaggtcgtgggaggacgtcctctaggggaagaggacgagcacctagcccatctgatactacgacagtgactcctccaccgactgaggaagtaataagagaaggggaggatggggaaaatgaacaagtgcagaatgagggattgccaccccagcctaccccagagatgataaatcaggtgctcgcttatcttagtgggttgtccgatcagggtcaggcacctccagtgttttctgcaccaacacctccagtttcagaggtacaacatgcagccactatggctcctcgtatggatgcctcattggacataggcaagtttccacgtctgactactgggcctataatgacaaatgatcagcatgaacttttcagtaagttcttgaaattgaaacctccagtcttcaagggtgcgaaatctgaggatgcttacgattttctggttgactgtcatgagctactacacaagatgggtatagtagaatggtttggtgttgagttcgtgagttatcagtttcaagggaacgcaaaaatgtggtggcggtcacatattaagtgtcaaccaacagaggcaccacctatgacttgggcctcattctctagcttgtttatggagaagtatatccctcgtacattgagggataggaaaagggacgagttcttgagcctagagcaaggcaggatgtcggtcaatgcatatgaggctaagtttcgtgcactatccagatatgccacccaactttgtttcagtccataagagcggattcgtcgttttgtgaaggggttgaggtcagagttgcggatttcatccttacaggtagcggctacggccaaatccttccaagaagtggtagatttcgtggtagaggtggaaggagtgaagccagatgaattcaccatggcattgacatcaaagaggtttcgaaagggaggtgagtttaatggttcttactctagaggacagggttccggaggttactcagttcgacccattctgtcttcactacagactgtagttgggggttcacctcagaccggtcaacacttctctgagagaccaatgcttgactctagagagtgttatggatgtggggagactgacatattaggagaaattgtccaaaacagagttatagacccccaatggctagaggtagaggtggtcatggtagaggtcgttattctggaggacgtggtggtcgaggtaatggtggtcaccaaaatggtcgaggtgatgggcaaactggagccactgcatcacaacatggtaggggcaacggacaaacaaacgaaagggcccattgttacgctttccctgggcggtctgaagcggaggcatctgatgctgtcatcacaggtaatcttctggtttgtgattgcatggcttctgtattgtttgatcctggatccacattttcttatgtatcttcctcatttgctaatggtctaaatttacatagtgaattacttgatatgcctattcgtgtttctactccggtgggtgagtctgtggtagttgaaaaggtatataggtcttgtttggtgaactttgtggggagcaatacttatgtagatttggttatcttagaaatggatgattttgatgtaattctgggtatgacttggctttctccgcaatttgcgatcttggattgtaatgctaaaacggtgacgttagccaagccttggacagatccgttagtttgggagggtgactacacttccaatccggtgcgtatcatctcctttcttcgtgctaagaaaatggttagtaaagggtgtttagctttcttggcacatctcaaggatgacactacccaagtaccttcgattgagtcggtttcggtggtccgtgagtttctggatgtgttccctgcagatcttcctggtttgccaccagatagggatattgatttctgtattgaccttgaaccgggtactcgccccatttctatacccccttatagaatggctcccgcggagttaagagagttaaaagcccaacttcaagagttgttaaacaaaggctttattagaccaagtgcatctccttggggtgctccggttttgtttgtgaagaagcatgggagttttcgaatgtgtatagactacagacaactaaacaaggtaaccataaagaacaagtatcctcttcctcgcattgatgacttgttcgatcagttacaaggtgcttgtgtcttctctaagattgacttgagatccggctatcatcaattgaaaatacgggcaacggatgtgccaaagactgcttttcgaacgaggtatgggcattacgaatttgtagtgatgtcttttggccttacgaatgcccctgctgcgttcatgagcttgatgaacgggatttttaagctatatttggacctcttcgtgatcgtatttattgatgatatactgatatactcaaagagcaagaaagaacatgaggagcatttgagaatggtattggaaatgttgagggagaaaaagctttatgccaagttctctaagtgtgagttttggctagatgcagtgtccttcttggggcacgtggtttccaaggatggagtgatggtggatccttctaagattgagacagtgaagaattgggtaagacctactaatgtgtcagaaataaggagctttgttgggttaactagctactaccgccgatttgtcaagggattctcttctattgcttcccaactgacgaacttgactaagcaaaatgttccatttgtatggtcggatgagtgtaaggaaagctttcagaagctcaagactttgttgactaccgcacccattctcaccttgcccgtagagggtaagaacttcattgtttattgtgatgcatcctattatggtttgggtgcagtgctaatgcaagagaagaatgtgattgcttatgtttcaaggcaattaaaagtgcatgaacgtaactatccaactcatgatttggaattggctgcggtagtgtttgcattaaagcaatggagacactatttatatggggttaagtgtgaggtctatacggatcatcgtagcctacagtatgtctttactcagaaagatttgaacttgagacagaggagatggatggaactactgaaggactacgacatcactattttgtatcatccggggaaggcgaatattgtagcggatgctttaagtagaaaggcgggaagcatgggaagtctatctcacttgcaagcttctagacgcccattgactagagaagttcagattttggctaacgaccttatgagattagaagtaaatgagaagggaggattgttggcttgtgtggaggcaagatcttccttccttgacaagattaagggaaagcagtttaatgatgaaaaattgatccggatccgagataaagtgttgcaaggagaggctaaagaagcgataatcgatgaggaaggtgttttgaggattaagggaagggtatgtataccccgcgtcgatgatttgatcaacaccattctgacagaggctcatagttcaaggtattcaatatatccgggtgcaaccaagatgtaccgtgacctaaagcaacacttttggtggagtagaatgaagcgtgatattgtagattttattgccaaatgtccaaactgtcaacaagtaaagtatgaacaccaaaggcccggaggaacacatcagaggatgcccattccggaatggaaataggagagaatcgcaatggacttcgtggttggtcttccaaagatgatgggtaagtacgactctatttgggtgattgttgataggttaactaagtctgctcattttattccggttaaggtgacttacaatgccgagaagttagccaagatctatatctcagaaatcgttcggttgcatggggttccactatccatcatatcagatagaggtacgcagtttacttctaaattttggaaaacattgcatgcggaattgggtactagcttggaccttagtactgcgttccatcctcagaccgatggtcagtctgagcgaacgattcaagtgttggaggatatgcttcgtgaatgtgtgatagaatttggtggtcagtgggatagcttcttacccttagcagagttctcctacaacaatagctatcactcaagcattgatatggccccatttgaggcactatatgggagaagatgtaggtctcccattgggtggtttgatacatttgaggttagaccttggggttctgaccttctgagagaatcgttagataaagtgaaatctattcaagaaaagttgttagcggctcaaagtagacagaaaaagtatgtagatcgaaaggttagagacttggagttcatggagggtgaacaagtcttgttgaaggtttcgccgatgaaaggggtgatgcggtttggtaagcgaggtaaacttagcccaaggtatattggtccatttgaagtacttaagcgagtaggggaggtggcttatgagttagccttgcctccagggctgtccggagtgcatccggtatttcttgtgtctatgttgaaaagataccatgggatggaaactatattattcgttgggattcagtcttgcttgacgaaaatttgacttatgaggaggagcctgttaccattctagatagagaaattctcaagttgagatcaagggaaattgcatccatcaaagttcaatggaagaatcgacccgttgaagaagccacttgggagaaagaggctgatatgcgagaaagatacccacacctgtttacagatttaggtactccttttcatccttgttttccttcttgtgattgttcggggacgaacgatgggtaaattgatatctattgtaacgacctgtttagtcgttttgagcagcagacttcaattctggaaaaactggtagaaacgacggaccccacgacggaccgtcatgggcacgacggaccgtcgcagggtctcgtttcaaaacacttagaaaatctgaaattaggtactgaaaattgactctctgaacttcgtaacggaatggcaggacggaccgtcataggtgtgacggaccatcacagactcttcaaagaaattgagtctctaaactctgtgacggggccgcaggacggaccgtcgcaggcgcgacgagccgtcacagactgcgtaatcccagtttgggtcgaatttcttgatacgttttaagggacgtttttgactattcctgctttaattataaagttagtgggttaatgttaataagtctaattacttgggggttaaaagaggtaaccttaagttaattagtgggtcattattgctatcttttattcttaattatatactaattagggtaaaagaaagagggtttgaataaagaaaaatagaaagaacaaagagagagagaggattgatcgagagaggagaaacaaagaggaaaacacaaagctttgggaatttgcttgcttgatcactagtcttcggtggaggtaggttatggttttcatgctttcatagtaaactcttaatagagaatgatatgtattggtagtattgtaaaccctgctatgtgcttaattgtatgcatgcatgaacgtgattatataattgtgattatattaagcatgatgaagttattgaatcccaaatcttgataaaaacctaatctctttttaatgatgatgccttggtaagggagaaggcttgatgaactaaagtaatgagattgatgatgccttggtaagaaagaaggcttgatgaattgatggaaggagattaggggatcgggtgtcacgaaccgacacgtaaaattaggggatcgggtgtcacgaaccgacacgtagtattaggggatcgggtgtcacgaaccgacacatagaattaggggatcgggtgtcacgaaccgacacgtagaattaggggatcggatgtcacgaaccgacacgtagtattaggggatcaggtgtcacgaaccgacacgtagtattaggggatcgggtgtcacgaactgacacgtagtattaggggatcgagtgtcacgaaccgacacgtagatttaggggatcgggtgtcacgaacttaggggatcgggtgtcacgaaccaacacatatatttaggggatcggagtgtcacgtaccgacacaagaggattaatgaatattgagggagcagagtgtcacgtactgacacaagagaaataaagataatgaatcttgaaagatgttaatatactcaatctaatgaaca
>TomPeToGS2_8-150
tgtaacgacctgtttagtcgttttgagcagcagattttatttctggaaaaacaggaagagatgacggaacccacgacggaccgtcatgggcacgacggaccgtcgaggggtctcgtttcaaaacacttagaaattctgaaaaatgggtactaaaatcgactctctgaacttcgtaacggaatagcaggacggaccgtcacagactcttcagagaatttcagcctctgaactctgtgacggagcagcaggacggaccgtcgcaggcatgacggcccgtcacaggctgcgtaatcccaggcggagtcggatttctttaatgttttaagggacgtttttgactattccggcttataattataaagttagtggtttaatattaataactcaattacttgggggctaaaagaggtaaccttgagtaaattagtgggttattattgccatcttttattcttaattatatgctaattagggtaaaagaaagagggtttgaataaggaaaagaaaagaacagaaagagagagagaggatcgacgacaaagaggagaaacgagaaaacgaaaaaggcttgggaaattgcttgcttgatcgaaattcttcggtggaggtaggttatggtttttacactattcgtagtaaactcttaatagcgaatgatatgtattgggtagtgttgtaaacccttctatatgcttaattgtgtgtttgcatgttgtggttatataattgtgatgacacaagcatgatgaagctattgaatcttaaatcttgaaaaaaaaaccctaatctactttgttaatgatgatgccttagtgtaaaagaaggcttgatgaacgaaagtagtgagattaggggatcggatgccacgttctgataccaggatagtatatgaggatcggagtgtcacgttccgacaccaggatagaatatggatcgggtgccacgtttcgataccaggatagtgtatgaggatcggagtgtcacgttccgacaccaggatagtatatggatcgggtgccacgttccgataccaggatagaatatggatcgggtgccatgttccggtatcaggatagtatatgaggatcggagtgtcacgttccgacaccaggatagtatatggatcgggtgccacgttctggtaccaggatagaatatggatcgggtgccacgttccgataccaggatagtatatgaggatcggagtgtcacgttccgacaccaggatagtatatggatcgggtgccacgttccggtaccaggatagaatatggatcgggtgtcacgttccgacaccaggatagaatgaggatcggagtgtcacgttctgacaccaggatagtatatgcggagtggagtgtcacgtaccgacacgaggggaataaagataatgaatcttgaaagatgataatatattgaatctaatgaacctaattcccaaatgagtatgatgaggaggcgtgagtcctcattgatgtgcttgatgttgtaaccaagggttatggtaactgtaaatgccgcatgttgagtatcgtagttgattttatgatattatctgctatatactgttttctatttggagttggccgatgatatctactcagtacccgtgttttgtactgacccctacttttatgttttcttctttgttatttgtggagtgcagcaaacgtgtcgtcgtcttcaactcaatcgtaattctagtcagtcttcaatcacaccggatttcagggtgagctaatgcttctagcttggactggtattcctcttcatgtcttgatgccttgaagttccggcatggactagcttttacttgttttagctttttagaatactcttagtttagtaatttgatcatagatgttcttgtggtgatgacttccagattttggggataataatagttactgattttattaatgagtttaagtcttcctcattactttctgttgatattatattgaaatgttaaggtttagattggttggttcgctcacataggagggtaagtgtgggtgccagtcgcggcccgatttgggtcgtgacaaacttggtatcagagcattaggttcgttggtctcatcacacaagaacgagtctagtagagtcttaaggaacggtagggggacacctttacttttctttgagaggctataagactttaggaaaattccattctttctttctttctttcgtgctattacttgggtccaattggtatctaggtgatacaaattggtatctgaccatcttcactctatttcgcagatggttagaactagagcaacaaccgcgccaacaccagcaccggcggaacatggttcgtctgagccagccactggggctgtagctagaggaagagtagcggcaagaggccgtggtagaggtcgtgggaggatgttctctaggagaagaggacgagcacctagcccatctggtactagggcggtgactcctccaccgactgaggaagtagtaagagaaggggaggacggggagaatgaacaagtgcagaatgaggaattgccaccccaacctaccccagaaatgatcaatcaggtttttgcttatcttagcgggttatctaatcaaggccagacacctccagtgtcttctgcaccagcacctcaggatccggaggtacaacatgcggctactacggctccccgcatggatgtttcattggaaataggcacgtttcctcgtctgactacagggcatataatgacaaatgatcaacatgaacttttcagtaagttcttgaaattgaaacctccagtcttcaagggtgctgaatctgaggatgcctatgattttctagttgactgtcatgagctactacacaagatgggtatagtagaacggtttggtgttgagtttgtgacttatcagtttcaaggaaacgccaaaatatagtggcggtcacatgttgagtgtcaaccaacagaggcaccacctatgacttgggcatcattctctagcttgtttatggagaagtatatcccccggactttgagggataggaaaagagatgagttcttgagcctagagcaaggtaggatgtcggttactgcttatgaggctaagtttcgtgcattatccaggtatgccacccaactttgtttcagtccacaagagcggattcgccattctgtgaaggggttgagatcagagttgtgaatttcagccttacaggtagcggctacggcgaaatcttttcaagaagtggtagacttcgtgatagaggtagagggagtgaagccagatgacttcaccatggcaactacatcaaaaaggtttcgaaagagaggtgattttaatggttcttactctagaggacagggttcaggaggttactcagtccgaccaattcagtcttcattacagactgtagttgggggtccacctcagatcattcaacacttctctgagagacctatgcttgaatccatagagtgttatggatgtggggagactggacacatcaagaggtattgtccaaaacagagttacagacctccaaatgttagaggtagaggcggttatggaagaggccgtcattctggaggacgcggtggtcgaggtaatggtggtcaccaaaacggtcggggtgatgggaaaactggagctactacatcacaacatggtaggggcaacagacagacaggtgagagggcccattgttacgctttccctgggcggtcagaagcggagacatcagatgctgtcatcacaggtaatctttcggtttgtgattgcatggcttttgaattgtttgaccctggctctacattttcatatgtatcctccgcatttgctaatggtcttgatttacattgtgaattacttgacatgcctatttgtgtgtctactccggtgggtgagtctgtgatagttgaaaaggtgtataggtcttgtcttgtaacttttatggggagcaatagtcatgtagacttggttatcttagaaatggttgacttcgatgtaattctgggtatgacttggctttctccaaattttgcgatcttggattgtaatgctaaaactgtgatgttagccaagcctgggacagatccgttagtgtgggagggtgactacacttccaatccggttcgtatcatctcctttcttcgtgctaagaaaatggtcagtaaggattgtttagcgttcttggcgcatctcagggatgatactactcaggtacctccaattgagtcggtctcgataattcgtgagtttttggatgtttttcccgcagaccttcctggtatgccaccggatagagatattgacttctgcatcgatcttgaaccgggtactcgccccatttctatacccccttatagaatggctcccgcggagttaagagagttaaaggcacaacttcaagagttgctaagcaaaggctttattagaccaagtgcatctccttggggtgctccgatattatttgtgaagaaaaaggatgggagctttcgaatgtgcatagactacagacaactaaataaggtaacggttaagaacaagtatcctcttcctcgcattgatgacttgttcgatcagttacaaggtgcttgtgtcttctctaagattgacttgagatctggttatcatcaattgaagatacgggcaacggatgtgccaaagactgcttttcgaactaggtatgggcattacgaatttgtagtaatgtcttttggtcttacgaatgcccctgctgctttcatgagcttgatgaacgggatttttaagccatatctggatctctttgtgatcgtattcattgatgatatattggtatactcaaagagcaagaaggaacatgaggagcatttgagaatggtattggaaatgttgagggagaaaaagctttatgccaaattcttcaagtgtgagttttggctagatgcagtgtccttcttggggcatgtggtttctaaggacggggtgatggtggatccttctaagattgagacagtgaagaattgggtaagacctactaatgtgtcagaaataaagagctttgttggtctggctagctactaccgtcgatttgtcaagggattctcttccattgcttccaaattgacgaacttgactaaacagaatattccatttgtatggtcggacgaatgtgaggaaagctttcagaagctcaagactttgttgactaccgcaccaatccttaccttgccagtggaaggtaagaatttcattgtctattgtgatgcatcctattcgggtttgggtgcagtgctaatgcaagagaagaatgtaattgcttatgcttcgaggcaattaaaggtgcatgaacgtaactatccgacccatgatttggaactggctgcggtagtgtttgcattaaagcaatggagacattatttatatggggttaagtgtgaagtatacacggatcatcgtagcctacaatatgtctttactcaaaaagatttgaatttgagatagaggagatggatggaactactgaaggactacaatatcactatcttgtatcatccgggaaagactaatgttgtggcagacgccctaagtagaaaggcagggagcatgggaagtctagctcacttgcaagtttctagacgtccattggctaaagaggttcagactctggctaacgacttgatgaggttagaagtaaatgagaagggaggattgttggcttgtgtggaggcaagatcttcttttcttgacaatattaagggaaaacagtttgaggatgaaaaactaagcagaatccaagataaagtattgcgaggagaggctaaggaagcacaaatctatgaggaaggtgttttgagaatcaagggaagggtatgtataccccgcgtcgatgatttgatcaacactattctgacagaggctcatagttcaaggtagtctatacatcctggtgcaaccaagatgtatcgtgacctaaagcaacacttttggtggagtagaatgaagcgggatattgttgattttattgccaaatgtccaacctgtcagcaagtaaagtatgaacaccagaggcccagaggaacacttcagagaatgcccattccagaatggaagtgggaaaggattgcaatggatttcgtggttggtcttccaaagacaatgggtaagtatgactctatttgggtgattgttgataggttaactaagtccgctcatttcattccggtcaaggtgacttataatgcagagaagttggccaaaatctatatcttagaaattgttcgattgcatggagttccactttccatcatatcagatagaggtacgcagtttacttctaagttttagaaaacattgcatgcggaattgggtactaggttggaccttagtactgcgttccatcctcagatcgatggtcagtctgagcgaacaattcaagtgttggaggatatgcttcgtgcatgtgtgatagaatttggtggtcattgggatagattcttacccttagcagagttctcctacaacaatagctatcactcaagcattgatatggccccatttgaggtactatatgggagaagatgtaggtctcctattgggtggtttgatgcatttgaggttagaccttggggtactgaccttctgagagaatcgttggataaagtgaaatctattcaagaaaagctgttagcggctcaaagtagacagaaagagtatgcaaatcgaaaggttagagacttggagttcatggagggtgaacaagtcttgttgaaggtttcacccatgaaaggggtgatgcgttttggaaaaaggggtaaactaagcccaaggtatattggtcccttcgaggttctgaagcgcatagggaggtggcttacgagttagccttgcctccagggctgtccggagtgcatctggtgtttcatgtgtctatgttgaaaagataccatggggatggaaactacatcatttgttgggattcagttctgcttgatgaaaatttatcttatgaggaggagcctgttgccattttagatagagaagttcgcaagttgaggtcaagggagattacatccatcaaaattcaatggaagaatcgaccagtcgaagaagccacttgggagaaagaggctgataagcgagaaagatacccacacctgtttacagattcaggtactccttttcgcccatgttttccttcttgtgatcgttcgaggacgaacgatcggtaaattggtatctattgtaacgacctgtttagtcgttttgagcagcagattttatttctggaaaaacaggctgagatgacggaacccacgacggaccgtcatgggcacgacggaccgtcgaggggtctcatttcaaaacacttagaaattctgaaaaatgggtactgaaatcgactctctgaactttgtaacggaatagcaggacggaccgtcacatactcttcagagaatttcagcctctgaactctgtgacggagcagcaggatggaccgtcgcaggcacgacggcccgtcacaggctgcgtaatcccaggcggagtcggatttctttaatgttttaagggacgtttttgactattccggcttataattataaagttagtggtttaatattaataactcaattacttgggggctaaaagaggtaaccttgagtaaattagtgggttattattgccatcttttattcttaattatatgctaattagggtaaaagaaagagggtttgaataaggaaaagaaaagaatagaaagagagagagaggatcgacgacaaagaggagaaacgagaaaatgaaaaaggcttgggaaattgcttgcttgatcgaaattcttcggtggaggtaggttatggtttttacactattcgtagtaaactcttaatagcgaatgatatgtattggatagtgttgtaaacccttatatatgcttaattgtgtgtttgcatgttgtggttatataattgtgatgaaataagcatgatgaagctattgaatcttaaatcttgaaaaagaaaccctagtctactttgttaatgatgatgccttagtgtaaaagaaggcttgatgaacgaaagtagtgagattaggggatcgggtgccacgttctggtaccaggatagtatatgaggatcggagtgtcacgttccgacaccaggatagaatatggatcgggtgccacgttccggtaccaggatagtatatgaggattggagtgtcacgttccgacaccaggatagtatatggatcgggtgccacgttccgataccaggatagaatatggatcgggtgccacgttccggtaccaggatagtatatgaggatcggagtgtcacgttccgacaccaggatagtatatggatcgggtgccacgtttcggtaccaggatagaatatggatcgggtgccacgttccggtaccaggatagtatatgaggatcggagtgtcacgttccaacaccaggatagtatatggatcgggtgtcacgttccggtaccaggatagaatatggatcgggtgtcacgttccgacaccaggatagaatgaggatcggagtgtcacgttccgacaccaagatagtatatgcggagcggagtgtcacgtaccgacacgaggggaataaggataatgaatcttgaaaaatgataatatattgaatctaacgaacctaattcccaaatgagtatgatgaggaggcgtgagtcctcattgatgtgcttggtgttgtaaccaagggttatggtaactgtaaatgccgcatgttgagtatcgtagttgattttatgatattatctgctatatactgttttctatttggagttggccgatgatatctactcagtacccgtgttttgtactgacccctacttttatgttttcttctttgttatttgtggagtgcagcaaacgtgtcgtcgtcttcaactcaatcgtaattctagtcagtcttcaatcacaccggatttcagggtgagctaatgcttctagcttggactggtattcctcttcatgtcttgatgccttgaagttccggcatggactagcttttacttgttttagctttttagaatactcttagtttagtaatttgatcatagatgttcttgtggtaatgacttccagattttggggataataatagttattgattttattaatgagtttaagtcttccgcattactttctgttgatattatattgaaatgttaaggtttagattggttggttcgctcacataggagggtaagtgtgggtgccagtcgcggcccgatttgggtcgtgaca
>TomPeToGS2_8-178
tgtaacgacctgtttagtcgttttgagcagcagattttatttctggaaaaactggctgagacgacggaacccacgacggaacgtcatggacacgacggaccgtcgagggtgtctcgttccaaaatacttagaattctggaaattgggtactgaaatcgactctctgaacttcgtaacggaatggaaggacgaaccgtcgtgggcacgacggaccgtcacagacgctttaatggaatggagtctctgaactctgtgacggagcagtaggacggcccgtcgcaggcacgatggcctgtcacaggctgcataatcccaggcggggtcggatttctttaaatgttttaagggacgttttggactattcctgctataattataaatttagtgggttaatgttaataatttaactacttgaggattaaaagagataaccttgaattaattaatgggttaattcaccatcttttatacttaattatatgctaattagggtaaaagaaagagagtttgaataagaaaaagaaaagaacagaaagagagggagaaacgatctagagagagagagaggagaaacgaagaagaaagcaaagattttgaggattagcttgcttgatcacaattcttcggtggaggtaggttatggtttttatactattcgtagtaaactcttaatagcgaatgatatgtattgggtagtgttgtaaacccttctatatgcttaattatgtgtttgcatgttatgattatataattgtgataaaataagcatgatgaagctattgaatcctaaatcttgaaaaagaaaccctaatctactttgttaatgatgatgccttggtataaaagaaggcttgatgaacgaaagtagtgagattaggggatcgggtgccacgttccggtaccaggatagtatatgaggatcggagtgtcacgttccgacaccaggatagtatatggattgggtgccacgttccggtacaaggatagtatatggatcgggtgccacgttccggtaccaggatagtatatgaggatcggagtgtcacgttctgacaccaggatagtatatggatcgggtgccacgttccggtaccaggatagtatatgagaatcggagtatcacattctgacaccaggatagaatatggatcgggtgtcacgttccgacatcaggataatatgatgaggatcggagtgtcacgttccgacaccaggattagtaaagagaatgaatcttgaaacatgttaatatactcaatttaatgaacctaattcccaaatgagtatgatggggaggcgtgagtcctcattgatgagcttggtgttgcgaccaagggttatggtaattgtaaatgccgcatgttgagtactgtagttgattttatgatattatctgatatatactgttttctattttgagttggccgatgatatctactcagtacctgtgttttgtactgacccctacttgtatgttttctttttgattatttgtggagtgcagcaaacgtgccgtcgtcttcaactcaaccgcaactctagccagtctacattattccggatttcagggtgagctaatgcttctagcttggactggatcttcctcttcatgtcttgatgtcttgaagttccggcatggactagccttttatgtattttagcttcttagatactcttagattagtaatttgaggatagattttcttgtgatgatgacttccagattttggggaataatagttgttgagtttttagaagtttattgaattgattttcattaatgagtttaagtcttccgcattgtattttgttcattatgtttgaaatgatggggtttagattggttggttcgctcacataggaggataaatgtgggtgccagtcgcggcccgatttgggtcgtgacaaacttggtatcagaacattaggttcgttggtctcatcacacaagaatgagtctagtagagtcttaaggaacggtagggggacgcctttacttttctttgagaggctataagactttaggaaaactccattctttcttttcttctttcgtgctattacttggatccaattggtatctaggtgatacaaattggtatctgaccatcttcactctatttcgaagatggttagaactagagcaacaacgattgcgccaacaccaacatcggcaagacaagaagcgtctgagccagccactggggctgtagctcgaagaggagtagtgataagaggtcgtgggaggatgtcctctagaggaagaggacgagcacctagcccatctggtactagggcggtgactcctccaccaactgaggaagtggtaagagagggcgaggatggggaaaatgaacaagtacagaatgagggattgtcaccccaacctaccccagagatgatcaataaggttcttgcttatcttagcgggttatctgaccagggccagacacctccagtgttttctgcaccagcacctcaggttccggaggtacaacatgcagctactgtggctccccgcatggatgcctcattggaaataggcacatttcctcgtctgactacagggcctataatgacaaatgatcagcatgaacttttcagtaagttcttgaaattgaaacctccagtattcaagggtgctgaatctgaggatgcctatgattttctggttgactgtcatgagctactacacaagatgggtatagtagaacggtttggtgttgagtttgtgaattatcagtttcaagggaacgccaaaatgtggtggcagtcacatgttgagtgtcaaccaacagaggcaccacctatgacttgggcatcattctctagcttgtttatggagaagtagatcccccggactttgagagatagtaaaagagatgagttcttgagcctagagcaaggtaggatgtcggttactgcatatgaggctaagttttgtgcattatccaggtatgccacccaactttgtttcagtccacaagagcagattcgccattttgtcaataggttgagatcagagttgcgaatttcagccttacaggtagcggctacagcgaaatcctttcaagaagtggtagacttcgtgatagaggtagagggagtgaagccagatgacttcaccatggcatcggcatcaaaaaggtttcgtaagggaggtgagtttaatggttcttactctagaggacagggttcaggaggttactcagtccgaccaattcagtcttcactacagactgtagttgggggtccacctcagaccggtcaacacttctctgagagacctatgcttgaatccagagaatgttatggatgtggggagactggacacattaagaggtattgtccaaaacagagttacagacctcaaatagtcagaggtagaggtggtcatggaagaggccgtcattctggagggcgtggtggccaaggtaatggtggtcaccaaaacggccggggtgacggacaaatgggaactactgcagcgcaacctggaagaggcaacgggcagacaggtgatagggcccattgttatgccttccctgggagatctgaagcggagacatctgatgctgtcatcacaggtaatcttttggtttgtgattgcatggcttttgtattatttgaccctggatccacattttcatatgtatcttcctcatttgctaccggtcttaaattaaattgtgaattgcttgacatgcctattcgtgtttctactccggtgggtgagtctgtgatagttgagaaggtgtataggtcttgtcctgtgacttttatggagagcaatacttatgtagacttggttatcttagaaatggttgactttgatgtaattctgggtatgacttggctttccccaaattttgcaatcttggattgtaatgctaaaactgtgacgttagccaagcctgggacagatccgttagtgtgggagggtgactacacttccaatccggttcgtatcatctcctttcttcgtgctaagaaaatggttagtaagggttgtttagcattcttggcacatctcagggatgatactacccaagtacctccaattgagtcggtctcgatagttcgcgagtttttagatgtgtttcctgcagaccttcctggtatgccaccggatagagatattgatttttgcatcgatctggaaccgggtactcgccccatttctatacccccttatagaatggctcccgcggagttaagagagttaaaagcccaacttcaagagttgttgagcaaaggcttcattagaccaagtgcatctccttggggtgctctggtgttgtttgtgaagaagaaggatgggagttttcggatgtgcatagaatatcggcagttgaacaaggtaactattaagaacaagtatcccattcctcgcattaatgacttgttcgatcagttacaaggtgcttgtgtcttctctaagattgacttgagatccggttatcatcaattgaaaatacgggcaacggatgtgccaaagactgcttttcgaactaggtatgggcattacgaatttgtagtaatgtcttttggtcttacgaatgcccatgctgctttcatgagcttgatgaacgggatttttaagccatatctggatctctttgtgatcgtatttattgatgatatattggtatactcaaagagcaagaaggaacatgaggagcatttgagaatggtattggaaatgttgagggagaaaaagctttatgcaaagttctttaagtgtgagttttggatagatgcagtgtccttcttggggcacgtggtttctaaggatggagtgatggtggatccttctaagattgagacagtgaagaattgggtaagacctactaatgtgtcagaaataaggagctttgtcggtttagctagctactaccgtcgatttgtcaagggattctcttccattgcttcccaattgacgaacttgactaaacagaatgttccattcgtatggtcgaacgagtgcgaagaaagctttcaaaaactcaagactttgttgactactgcaccaatccttaccctgccagtggaaggtaagaatttcattgtctattgtgatgcatcctattcgggtttgggtgcagtgctaatgcaagagaagaacgtaattgcttatgcttcaaggcaattaaaggtgcacgaacgtaattatctgacccatgatttggaattggctgcgttagtgtttgccttaaagcaatggagacactatctatatggagttaagtgtgaagtatacacggatcatcgtagcctacagtatgtctttactaaaaaagatttgaatttgagacagaggagatggatggaactactgaaggattatgatgttaccatcttgtatcatccaggaaaggctaatgttgtggcagacgccttaagtagaaaggcagggagcatgggaagcctagctcacttacaagtttctagacgcccattagctagagaggttcagactctggctaacgaatttatgaggttagaagtaaatgagaagggaggatttttggcttgtgtggaggcgagatcttcttttcttgacaagatcaagggaaaacagtttgatgatgagaaactaagccgaattcgggatatggtgttacgaggagaggctaaagaagcagtaatggatgaggaaggtgttttgagaattaaggaaagggtatgtgtgccccgtgttgatgatttgatccacactattcttacagaggctcatagctccggatattctatacatcctggtgcaaccaagatgtatcgtgacctaaaacaacacttttggtggagtagaatgaagcgcgacattgttgattttgttgccaaatgtccaaattgtcagcaagtaaagtatgaaaaccagaggcccggaggaacactttagagaatgcccattcctgaatggaagtgggaaaggattgcaatggacttcgtggttggtcttccaaagacattggggaagtttgactccatttgggtgattgttgataggttaactaagtctgctcacttcattccggtcaaggtgacttacaatgcaaagaagttaaccaaactttacatctcggaagtggtgcgattgcatggggttccactctccattatatcagatagaggtacgcagtttacttctaagttttggaaaatattgcatgcggaattgggtactaggttggaccttagtactgcgttccatcctcagaccgatggtcagtctgagagaacgattcaagtgttggagaatatgcttcgcgcatgtgtgatagaatttggtggtcattgggataaattcttacccttagcggagttctcctacaacaatagctattactcaagtattgatatggccccatttgaagcattgtatgggaggagatgtaggtctcccattggttggtttgatgcattcgaggttagaccttgggatactgaccttttgagggattcattagagaaggtgaagtctattcaagaaaagctattagtggctcaaagcaggcaaaaagaatatgccgatcgaaaggttagagacttggagtttatggagggtgagcaagtcttgctgaaggtgtcgcccatgaaagggttgatgcggtttggtaagcgaggtaagctaagcccaaggtatattggttcatttgaagttctgaagcgcgtgggggaggtagcttatgaattagacttgcccccaggattgtcaggggtgcatccggtattccatgtgtctatgttgaaaagataccatggagatggaaactacatcattcgttgggattcagttctgcttgatgaaaatttgtcttatgaggaggagcctgttgctattttagatagagaagttcgcaagttgaggtcaagggaaattgcatctatcaaagttcaatggaagaatcgacccgttgaagaagccacttgggagaaagaggttgacatgcaagaaagatacccacatctgtttacagattcaggtactccttttcgcccttatttttcttcttgtgatcgttcggggacgaacggtgggtaaattggtatctattgtaacgacctgtttagtcgttttgagcagcagattgtatttctggaaaaactggctgagacgacggaacccacgacgaaacgtcgagggtgtctcgttccaaaatacttagaattttgaaaattgggtactgaaatcgactctctaaacttcgtaacggaatggcaggacagaccgtcgtgggcacgacggaccgtcacagaccctttaatggaatggagtctctgaactttgtgacggagcagcaggatggaccgttgcaggcacgacggcccgtcacaggctgcgtaatcccaggcggggtcggatttctttaaatgttttaagggacgttttggactattcctgctataattataaatttagtgggttaatgttaataatttaactacttgagggttaaaagagataaccttgaattaattaatgggttaattcaccatcttttatacttaattatatgctaattagggtaaaagaaagagggtgtgaataagaaaaagaaaagaacagaaagagagggagaaacaatcgagagagagagaagaaacgaagaagaaagcaaagattttgaggattagcttgcttgatcgaaattcttcggtggaggtaggttatgatttttatactattcgtagtaaactcttaatagcgaatgatatgtattgggtagtgttgtaaatccttctatatgcttaattatgtgtttgcatgttgtgattatataattgtgataaaataagcatgatgaagctattgaatcctaaatcttgaaaaagaaaccctaatctactttgttaatgatgatgccttggtataaaagaaggcttgatgaacgaaagtagtgagattaggggatcgggtgccacgttccggtaccaggatagtatatgaggatcggagtgtcacgttccgacactaggatagtatatggatcgggtgccacgttccggtaccaggatagtatatggatcgggtgccacgttccagtaccaggatagtatatgaggatcggagtgtcacgttccgacaccaggatagtatatggatcgggtgccacgttccggtaccaggatagtatatgaggatcggagtgtcacgttctgacaccaggatagaatatggatcgggtgtcacgttccgacaccaggatagtatgatgaggatcggagtgtcacgttctgacaccaggattagtaaagagaatgaatcttgaaacatgttaatatactcaatttaatgaaactaattcccaaatgagtatgatggcgaggcgtgagtcctcattgatgagcttggtgttgcgaccaagggttatggtaattgtaaatgccgcatgttgagtactgtagttgatattatgatattatctgatatatattgttttctattttgagttggccgatgatatctactcagtacctgtgttttgtactggcccctacttgtatgttttctttttgattatttgtggagtgcagcaaacgtgccgtcgtcttcaactcaaccgcaactctagccagtcttcattattccagatttcagggtgagctaatgcttctcgcttggactggatctttctcttcatgtcttgatgtcttgaagttccggcatggactagccttttatgtattttagcttcttagatactcttagattagtaatttgaggatagatgttcttgtgatgatgacttccagatttaggggaataatagttgttgagtttttagaagtttactgaattgattttcattaatgagtttaagtcttccgcattgtattttgttcattatgtttgaaatgatggggtttagattggttggttcgctcacataggaggataaatgtgggtgccagtcgcggcccgatttgggtcgtgaca
>TomPeToGS1_7-135
tgttgacacccaatttttgacccgcgttggtataaattaattatcgagcttcatgagtttttaaattatttaagttaattagttttataagtcttgcgaaaattaaaaaaaatatatatataaaaaaaaaatatgtatatatatatatatatacatatatatgtatatgtatatgtatgtatgtatgtatatcttaagtttggaaagtattctattaaactagtttactttaaatcacaactatattttgaatctttattttataatctaagtagttatgttgctaaataaataggctcgttaattaattaatacaaattcgtttatttaatgcttaacgagtttatcatttttatttaatccaactcattgccccttcaagcacatctaaaacgtttgggcctctttcctcttattcttaatggcccaaaccctttaatcccaacccatttccttttgttaccatcagcccactcttattcccaacccaattacacctcaggcccatctccctttaattttaacccaacccaaaccccctaatttcctacccgacccagccccaaatctcttgacccgctctctccctcatctccccacgctctcgcactctcgtcctctctcctctccttacctctctcccgcgtctcacgcccacgctcgctctctcctttccctctcggcagaacccagaaaaacagacgtcacttcctgcaaacgccaacaaccccacgttcttctcctttcccctccatttcgcgactcgccaacaaccccgcagaaacccataccctgtcgagcaggtctgcgaaacgtcgtatgtcaccctcgccaacacgcaatggccatgtgggttttgacccaaagggatttcgattttgagttcaaaaaatgggcgaaaaatcgtatcaccgaccctacataaacccctcccatcttcataaaaagggggttttttttttacgaaaaggaaggggattttttcattgaaaattcgaaaaagtagaacttgggtgggacatttggtcaaaattaaggctgaatctttggtcgaaacttttggaagcaatttgaggttggagatttctggacgagaagaaactgtttcgtcgagtgtcgttgcgacgttcttgttcgaacgagcgaagcagagggtgatttcgggttcgtgatagtggtgctccgcctgctcgctgttcctgtttcgctgcacttaaagaggtaacacccatcttgaccctcgactcttagttgtatttgctgtttgtacgttagtgtttaggttggtcctagctgctgtgaatttgttgtattgcagaagttgtttgaaattcgtggttttgtcttgtcttcgcttgattttgtcgcaacttcctatatttgataaagttttaaagggaacgaacggtgtgtttggggtatttcgatccgccgagtctgtttctgctcgtttcctacttcttcctcctgtttgtattcgtacatgaattagtctaagggaatccttcgttattctgcttataatgagttgtagatgttacccgtttggtcgaagtgaaatccaatttcacttcaaactcttctgtcatcatctttattgttatttcttcttttgtttttctttcactttgatgtcaaactgatgtgatgatgggttcgacagaagcgaagtagtgcattgaatgataatagtgatgtcttattttggagttttgtcctttttctttgttgttagttcgacaagtcaaattttaaattcaaagattgccatatacatgccttgttctgtgaaattgaaagttcattgtttggttgggtaagtaaaatcgcctcaatatagttatttaccttgggtcgactcgcatttgtcattacttttctcttctgtcgtctctttcatgttgcgctagtccgacctttcttgttacatgttgtcgtgtgtctattgatccgattagatactatccatggatatgcattttctattaagttagtttgttttcttgtatatgtgcccgttgaatcgaatattaattccttttgtttattgtgtggcatgtaaaatccgtttgagttcaccacgaactctccttctccgtatctcgagagagtcgtaaagactcatagtcttttaccaagcaagacaaccttaagagaggcgtacaagtcatgaagttggaaggagaatccaaagtggattagaagacgtttctttattttgtttccgtattttattttgtaatgggcataagcccttgtcattttcctttccttattcctcttatattttatcttgtaatgtttagacttggacaggtggcaaaatgggtcgaaacacccaaaaacaggtgggtccaaaactcggtcaaggcgaacagtacccgagtttggacccaaaaatctctctctctctccttattacttgcttatgtgcgttgtttaaagtatcgttagtgttaggactagaaaaatccaaatctccttcgaaacgcctttctattttatcaagctaaaactaagtcttaaaacattggacgtttcaaattcactagttcgtttagagtttaaaatttaaaaagtttaactttaaaagaatctcaaaaacaataagtatttcaacttttagatttgtccaaataaagctctaataaaggttcaacttcaaattcgcaaaaggttaaaaagtagtcaaataagttaatcgccggaaaaccgtgtttaacggagtatcttaggtgccttacaccttcctaagacactaataagaatcccgaacccttaaaaaatgtttcaaaacaattgttctgtttaggttgtttagaagcaaagttttcttgatttttcttaaaaattaagtggcgactcctaaaagtcgaaaaacaaactcttttcgaaaatcacccatttttcgataaaacagaaatggcgactccgctgggacttggaggattctaaccttaagattaacgtatttgattatttgtgattaactgtttaagtgtttaaattaattagattttttaagctgttgcatacatagcatacatacttccgtcaaacgacacttttttacatttccactaaaggacgattatgcgggttcgcagtcgttcgttaaccaaaatcttctcggggcaccctgacgagtgtagttgactacttgatagtcaacgatcgttaattgtcccagcccaagtagtccgcttgggttacccaatccactctaaatacaacccactcttagtcaaactaggatagagcgaaaccaaatcccaaaaatagtgcattggcctaggatgacccgacacccagggagtgtcgggcccattagaaagtccaccttgagtccaaagagcctgcggctcgataggacgctcatgtttgttgtttaaatttgaaggatgtattgcgtgtttaactagttgttgtatcggggggattgaaaattaactagttgtatatttttgtagatgtcaagtcagttccttcacttcaaaatggtcacccaggcacccgacattcttcgagtatggtggagcaatcttaaggagtgtcaaaagagagaaatctcgatttacttgggtcacctaccttcgataatggacttcaaggtatggcccacattcatcgaggtcatcacccgattttgggacgatgataaaatggtctttcgatttggagatgtcgaaatagcgcccacactaaaagagatcaaagattgccttgactcgattgggacgtgtggcaaaaggaaaaagcgtcccgatcatcacattctcttaccagataggccaaccaagaacgaattgagggatatgctattcctagtgaatgcagattggttagagaccaacaacattccgctgatgaggtttttcgagaggtgggggcacgacaattattttagattgttcccggacgaatttcatgatcacagtacttggaggcaaacccaagctatcgctttctccgcatgcctcttgggaactatggtgttccctaaagacgaaggtaaagagatcgacacccgggtaataatggtagtgaatgccatgttcagaggagtcggtagaaaatctgaagaaaagaaatattgctgtttggccccagtcatcctgtccgacatttaccgatctttgagcctgtgcaagaatggttttccgtttttccaaggttgcaacatcttacttcaatggtggttgacggagcatctatgcaaaagagacaacccccagctacatggtttggccgaaccaagtcaaacaagtcctctcaataattacgagttctacttgagtatccgtaaatttccaattcacaccaccagggatgcgtgggcaaaggtgttttacaatttgaaagaaggagacatacaatgggtattaccgagcttcaggtctcagatgatagcagcccaaggggccaaattgccatttttagtccttcccggcatcagaggattgcgtccttacaacccgacacgagtaatgcggcaatttgggaaagtccaaatcatacccgcccaaggagatgccagctctttcattgttgattacaacgggaaggacaaaatacctttcgctaaaattatcctccaggaatgggccggacgtgtcaacatgaagtgggaggtcaccgaagataggtatggagctgggtatgtcgacgaatataagacatggttgcataataatttgcatggtgtagtggatccgacaccacgcacgagtcggaaaatcgaagacgtggagacaaggcttcagattcacgcgtaccattttcagcaagagtgggaccggagggagcaggaattctataagaaagaacaggaatttcaacaaagggagcaagcgtaccaactccgggaattagaaaatcagagagttttagccgtaatgtcacaagaattagctgacacaaggacttgcctaatgcgtttggacactattttggacgagcagatgaacaccttacaagccgtaccaacatcttccaaagctgcgttcgctgagccatacgtgttcaccagcaaatgcattatccgagaagaagtggagaaggccagaagaggagctggatcatcgaccttttaactcccctgcgtgggattgattttatatgtgtatttgcactacatccccttcccaagatatatcccgtttaattttgattgtgtaatgaacgctatgacatctagtgaaatttgttttgggggtacaattacttatttaaatgggcaatacatccttcagatcgctaggcctacccttggcacaaaagggtcacatgcatgtttaggacacgatatatttgtttaaatgtttatgtgttatgttgctttgattgaggatatcgtaaacccactcctagccaaaatcctaaagagtatacagaagccaacattacaattgtccgaccaaaattcccgagtctcaagtttctcacacaaaatccataccataaatcctaaataccactctatcatctcaggaaagttgaatcaccgctatggacaaaggcaagaacgtccagacgtagctcactgaggaggaattgcgaagaaagatcgagtgagtcactcgagagattcagaaggttaaggaggaaggactcaaagtagacgtgaccacgacaatctacaaggctgcggtcacaaccttggatgaagatctggcgtcacagataaagagaaagaaggaggttgagagggaaaccgaaagcctaaggaaaaggttgaacttgcttcgtttggagatacacgaaggaaaggcaagagaggcgaagatagatatcgagactgctgtgttattggacagaagcgcggcgatcgacgaggaattggcaacccatagcgacccaaagggcggaaaatacctcgcccgtgatcagggaacaggcaacagtggccccgaccatgaagtgattgaggaggatgatgaagaagaaatcgtctacaagcctccattttcgactgtctgaaaggaaaggaatgacgcagccacaaggcaagaaatctccaaatgtggtcttccagaaatctcaatgttgtttttcaattcccttgtaatcacaacgaaagaatgaatggaaaattttcatcctaaaatccgaactacgttgggcctgaattctcccgtgagatacgtaggcagccttcccggcccggcccctatcacagaaaattttcattctcctccatgtttcggagatacgaagataagatcaacggacgtcgcaaagcagctgcaagaagaccatagctcaacgtgattcagatttcccaagatagcgccaaacaaacaaattcctgtttgttcaaaatatatatccgtccttattcgtgggttaagatatcctcaaacaaaacgacttgtgtgtttatctgttttatgtgcgatattatgcattttgtactctggatatgtactaacaaatttgcctttgagttgtttttacctctcaggtaccttttactgatctgtgtcgataaagctggcagataatccttacttcaccaggtcaaaaggtcctacagattccttccctcgatcaaattcagacaaaggaaaaacagttatgggagacaacaatgacgaagggcgtcttactgacgttgtggtggctcagcccactgtagtggaacagaacgaattgatcatgcagctgatgcaacaaattgctgaaatgaaagttgaaatgcaacggagacaggatgcgcctccacctggatttggtactaatactgctgatgcaagacctccggtctacttcccttcatcaaacatagatccaactcagaaccagccttctacacctgtgcataatccgtctgtgattgacctcacaacccaaaaccctcaatacgcttctgcatcttaccaaactccttcacctcttccaaataaccaccctcaaataccaccccatcctcagaatactcaaactgccccaccgccacaaaatcaaaaccaaactcaaactgccttcaatacccaagcatttcatccgcatttgagccagaacaccaatcctcaggtctacccacaaaactaccagaccgcccaaaacgttccaagtccctctatagctccacccctaccaaaaagagccaccttccaagttcccgctcctgccgagcacgaggtgcacggttctgagttggatcactatgaagaacaggaaagagaatggaaggcgaaagaagaagtgaagatcgatataaaggaagaaatcaaaagggctatgaaagagctgcagtgcatcccagacgccgtcggacttagctacgcagaattgtgcatccatccagatttgaaccttcccgaaggttttaaaattccgaagtttgacaccttcggaggagtgggcaatcctatggcgcatttgagagcgtattgtgaccagctcgtgggagttggcagggatgaggccttgttgatgcggcttttcagccgaagtctgtgtggagaggccctcgagtggtttacttcacatgaaaccaggcagtggcccagttggaatgcattggctaaggacttcattgaccgattcgcctacaatgttgaaatagtgcccgatcggtattctttagagaagatgaagcagaaaccaactgaaagctatagggaatttgcctataggtggaggaaagaagcggcgagggtaagaccacccatgaccgagaaagagattgtggaagtattcgtgcgggtacaggagcctgagtactatgatcggatcatattgctagtcggagctaaattcgctgagatagtcaaagttggtgagactatcgaagatggtctaaaatcggggaagatagcccgtgtatctgcgtcgcctggatcttcaggattgataagaaagagaagagaggaagttgccgctgtctcgtatgggggaagaaaaacccctagaaacccgtcacattcccaagatcgtttcaggccttccccaaagtcccaccgatccaactacccacaatccaatcatcctaataaccacaatactgtccccacctatcagagtgctcaaatttcgtcgtaccaaagtccaccctctaatctccaaaatttttctcccatatacccaaattaccctcaaccataccagatcccatccccttatcagaatattgctcccaactgtgccaacgtacagtcgagctaccgaccacctccgtccacttatcaagtccaagctccattataccaggaccccctcccgaattaccaagctacaatgccaaatttccaggcaagcccttatccccggggccaagctcctcgtacaaatacccaaaattatcagcgggtgcctccccctcggcaaagcaattatgatacttcccgtccgagacctgaaaaaaggccttcaaggaactttaccacacttgctgaaagccggaccaaactatttgagaggctagccgcagatggatacatccaccctgtggggcccaaacccggggatgtcaactcaaagttctacaggccagatcaaaggtgtgcttatcattccaacagtgttggacatgacacggaagattgcatcaacctcaagcacaaaatccaagacctgatcgatcaagaggtagtttctcttcaattggcggtgccaaacgtcaacacaaatccgttgccgaatcatagaggtgacaaccttaatatgattgaaacggatgaagacgggtgtggaacaaagatgattacccctattatgcatgaggacttggaaagggctgtcgcttctttaagcgtcaaagaaaggaggaagtttgttattctgacacctgcaaaggctgttgccttggtgccttcgaaaaccctcgttaagcccaaatttgtcattgaaactgccgtggcccaaggcatgaccaggtccggaaggtgctacactcctgatgagcttgctctcggaggacagaagaaggaccatgctaagaggccgataagcgagggggaagcagaagaattctggagaaggatgcaaccgaaggactattccatcgtcaaacatttagagaagactccggctcagatctccgtgtgggccctgctgatgagctctcagtcccacaggcaggccttaatgaaagctcttgatgatacatacgtaccctcaggtacaagtagtgataacgtggctgctatgattcatcaagtcattcgggggcaccggatcagcttttgtgacgatgatttgccagtcgaaggaagatcccacaacaaagctctacacattaccgtgatatgtcgtggaaaggttgtcaactgtgttttggtagatgatgggtccggtttgaatatttgcccattgacgacgttgaggcaactaaattttgaccttgggaaactggagcagaatcaggtcaatgtaagggcatttgatggtgtgcaaagagacaccttaggggctgtgactttgacccttcaaatgggccccgcagagttcagtgcgcaattccaagtattggacatagacactagctacaaccttcttttgggaaggccgtttatccacgtggctggagccgtcccctctactctccatcagatgatgaaacttgtgtggaaaaatgaagagttagtgattcacggcgagggaagtcgctcgggcaagcaggtgtcggtcattgatgaaatgccacaaggcgcagacttttacacggtggagctggtgaatgccgccaacgaagatttggccctcaactccattccaaccgtgtacaaaatgatagccacggtgatgctgcaaaatgggttcgagccaggtttcggattgggaagagattcccaaggaattattgagcctgttccggtccttgctcagggatcaaagtatggtttggggtacatccccacagatgatgatatgaagatgaagaggagaagggatcaagagttgactaagccgatcccgcatctctatcactcctttccaattcgggagcatgccgagcctgaagacgacggggaaggaatctgtgacctgttcaaggagatcaatgccgtcatagaggaagaggccgagccagctggctttcgcgatgctgaaccgggggagatgctgaagaattggacgtccacaccaatcctgatgtcccggacttttgggtagaaaggaattattttgtgcatgccaaaatcggtggtcgttcggaagaggcccgagacccaccatttctgcattttcttgattttgaattttgttatgattgtttaaagggcgacgtggccttgtgccatgacccaactttgcatcttgattcaatttaaatgaaggcctccttattttgactttgtttattcgattgcttgttatattttacttttctaattttgtctgtttatgatttcagtaacgtaagttacaaacctgccaacgtcatgtcatgtcatgagctaaacgaacaaaatgaggtaaatgacgatgtggctgacgactacgacgaagaaagtggggaaccagactatgtagtagaagagtttcgacagttcgagaatcaacataaaccgaatctggaggaaacagagacggtaaatttgggagattcagaatgtgtcaaagaggttaagatcagcactcacctgaatgaaactcagaaggagagcctgattcatttgcttgccgaatacagcgatgtgtttgtttggaaggtcagtgacatgcaggggctgagtaccgatgtcgtatctcataagctgcctatcaacccagggttcgagccaaagaagcaaaagactcggaaattcaagcctgagttgagtttgaagattaaggaggaaatcaccaagcagatagagtcccggttggtagaagtaacgcaatatcccacctggttggcgaatgtcgttccggtcgccaagaaagatggaaaaatcaggatttgcgttgattacagagatctcaacaaggctagtccaaaggataatttcccgttgccaaatatccatattctgattgataactgtgccaaacatgaaatgcagtcatttgtggattgttacgcgggttatcaccagattctgatggatggagaagacgcggagaaaacggccttcatcacaccttggggggtatatcactacagggtgatgccgtttgggctcaaaaacgccggtgccacttacatgagagccatgacgactatcttccacgacatgattcacaaggaaattgaagtgtacgtggacgacgtcataattaaatcccgcgagagttcggatcatttgacacacctgcgaaaattgtttgaacgtttgcgtaggtacaacttgaagctaaatcccgccaagtgtgcttttggagtcccagctgggaaattgttagggtttatagtcagcagaagaggtattgagctcgacccttccaagatcaaagcaattcaggagttacctccgccgaagacgagaaaagaggtgatgagtttcttagggaggttaaactatatcagccggtttatagcacaatcgacggtggtatgtgagcccatcttcaagttgctgaagaaagatgccccaactaagtggactgaggagtgccagaccgctttcgacgctatcaagagctacttgtctaacccaccagtattggttcccccgcgagaaaggagtcctttattgctgtatttatctgtctcagataacgcctttggatgcgtacttggtcaacacgacgagacagggaagaaggaaaaggctatctactacatcagcaagaaatttactccgtacgagtctcgttacactttgctggaaagaacatgctgtgctctgacgtggcttgcccagaagctgaggcactatttgtcgtcgtatactacatatcttatctccagaatggatccattgaagtatattttccagaaagcgatgccgaccgggaagctggctaaatggcaaatgttgttgagcgagtttgacatcgtgtacgtgactcagaaggcaataaaagcacaagctttggctgatcatcttgcggaaaatcccgttgatgaagagtatgaacctctcaagacatattgtcacgatgaagaagtgtcatttgtgggtgaagatatctctgaagtttatccaggttggagattattctttgatggagcggtgaatcaccagggtaaaggtgttggagcagtcttggtatcagaatctggtcagcactatcctatggcggctaagctacggttcaactgcacaaacaacatggctgagtatgaagcgtgcattctcggtttgaaaatggccgttgacatgaatgtttacgagttactggttattggagattcagacctcttgatccatcaagttcaaggagaatgggctgtgaagaacccaaagattgtaccttatgtacaatatgtgcaaaacctgtgtaaaaggtttcgcaagatcgagttcagacatactccccgaatacagaatgaattagctgatgctcttgccaccatcgcttcaatgatcaaacatccggatattgattacatcgacccgctggatatagatttgaaggagtatccagtccattgttcacacgtggaatcagaaccagatggtttgccttggtatttcgacataaagaggtacttggagtctgggacatatccagaagacgccacatctaatccaaagaagtcgatacgtcgtatggctctcaatttctttttgaatggagaagtcctttacaggaggactccagatttgggtcttttgagatgcgtggatgctgctgaagccgtgaggcttattgaacagatacatgctggagtctgtggcacacatatgaacgggcttaccttggcaagaaaagtccttcgagccggttacttctggatgactatggagaacgactgttgcaaattcgtgcaaaaatgccataaatgtcaagtgcacggtgatctgataagggtgccacctcacgaactcaatgctatgagctcaccttggccatttgtagcttggggaatggatgtcatcggccctatagaaccggccgcttccaatggacacagatttattttggttgccatcgattatttcaccaaatgggtggaagcagcctcttacaaatcaataaccaagaaagtggtggccgactttgtccgcaacaatctgatctgccgatttggagttccagaatccatcatcactgataacggtgcaaatctcaacagtcatctgatgaaagagatatgtgaacaatttaagattattcaccgaaggtcaactgcttatcgccctcaaatgaacggagctgtagaggccgccaacaagaacatcaagaagattctgaggaaaatgattgacaagcagcggggttggcatgaaatgttgccatatgctctactgggttatcgaacgacggtcagaacatcaactggggctactccatacttgctagtatacggaacagaagcagtcgtacctgttgaagtcgagataccgtcactgaggatcatccaagaagctgagctaagtaacgctgagtgggttagcaaacggattgatcaactagccttgattgatgaaaagaggatggttgctgtttgtcatggccagttgtatagacaaagaatgactcgtgcttttcacaaaagagtaagaaccagaaattttgaagttggtcagttggttcttaagcgtatttttcctcatcaagacgagtacaaaggaaagttcgcaccaaactggaaaggtccttacatggtccgcaaagtactatctggaggtgctttagtcttgtcagagatggatggcgctgtgtggaccaaacctatcaactcagatgctgtcaagagatattacgcgtgaagttcgttttgcatttcccatcatttatttgtaatcttctgtttgcttgtatttgttcgaatttgaattcttatccctcttgtaatgaactacgtctgacctgaattctcgagaacgagatacgtaggcggcctatgtcggcttcggtcaccccatttattccccttgattattccttgtgttggaactacgtttgacctgattcctgcctcaacgggatatgtaggcgccacaacggctcggtcatatactcaaaagatttccatttctctccataatggaaactgggacagaatttttgagaggatctcaaaaattcatttgaagttggacttctttaacaagtcaaaacagaagaccaaattctacgacctgaactacgttcgacctgaattctcaagaatgagatacgtaggcggcctttgtcggcttcggtcggtttctttgtaaattttattcttgttaacctttaaggggaactacgtttgacctgattcctgcctcaacgggatacataggcgccacaagggctcggtcatatctctcgtaagatttctatttcccccttctacaatagaaactgggacagaatttttgagagggactcaaaaattctccaaaaggaaccttctcctcagcggatcaaactaaagacatttcgagtttgcgactgggacagaatttttgagaagatctcaaaattccgagatttgttcggttacaatggaaagatgagcaagatactaaactgggacagaaattttgaggatggcctcgaaatttcgtcatgggacttccccacaagtccggaatgcctctgaaattcattcgacaagcgtcggactcaaagaagctcgttaagcctgacatgacatgacttggcattgactttttcgagatgctatttcttaaaaaatttcttgcttctcttaaaaatttcccttttatatttcatctgttttggcataagatattttcttatccatcaagagtcgggaaatcgggaaatcaaccgaggacgtcaagacaaggagcaaacaatcgacacagatcagtatgtttaaaactgacaatttttctgtggatgcaggtttatagcttcacttcgaaatcggccgaattcttccgactgatgaatacggagaaggagaagactatctccaaagccgatgattttattgaaagcaagaagcatttcatatctttatgccaagatgtttgtgaatgtgtttgtttatttcaagtcattccccaatacatgaaatttacaaagtgcctggccagattcaaaggtggatcaaaagggaatctcagcaaagatttcacgatttctatagaagacgctatttgcattgcgttatcaaagcaagatgataattgtcgatcaagacaatgcattacctcagaagagacagctatgcaattattatttttatcattatcgatcaagtcgatatattatttggaggtcgtcttgccgttactattcacgggggcaatataaataattatgcatgacgagaagatttcatgcctcgtcaaaatttatacatcgcgagaagaatttatgcctcgctggaaatcatacatcgcggaaatcatgcatcgcgagtcaataatcatgcatgacgagaagatttcatgcctcgtcaaaatttatacatcgcgagaagaatttatgcctcgctggaattcatgcatcgcgagtcaataatcatgcatgacgagaagatttcatgcctcgtcgaaatttatacatcgcgagaagaatttatgcttcgctggaaatcatgcatcgcggaaatcatgcatcgcggaaatcatgcatcgtgagtcaataatcatgcatgacgagaagatttcatgcctcgtcaaaatttatacatcgcgagaagaatttatgcctcgctggaattcatgcatcgcagaatcatgcatcgcgagtcaataataatgcatgacgagaagatttcatgcctcgtcaaaatttatacatcgcgagaagaatttatgcctcgctggaaatcatgcatcgcgaaatcatgcatcgcggaaatcatgcatcgcgagtcaataatcatgcatgacgagaagatttcatgcctcgtcgaaatttatacatcgcgagaagaatttatgcctcgctggaattcatgcatcgcggaatcatgcatcgcggaaatcatgcatcgcgagtcaataattatgcacgacgagaagatttcatgcctcatcaaaatttatgcacgacgagaagaattcatgcctcgtcaaaatttgcacatcgcaagaagattttattcttcgctgaaagttatgcatcgcgagaagattcatatctcgcaggaatttacgtatcgcgggaagatattcatgacccgcaagaagacgtacttggataaagaaagagcaatacttatccattggcctcgactgcattatgttatttcttataaaaataaacatcatggagagcatcgaagatgacaacaaaagaaacatcaatatcgcatcagcatttatttatttatttcgacatcaagtatggaatacattgaagatgatattgcaaaacacaaggcataaactttatttgctggacgtcagaccgatcgagtcgacgtcgaacatggaagagaacaatgaagtgtcgacatggtaaaagacactgtctcccatcctaattgcattttttaagctgacgagttttatctcagtctttgtcgagagcatccaaaaggatgaattctccaaaaaccacaggtgcggacgacatcaaaaaggatgcagcacaacgtggaacttttcttagcagcgaactgggacatagtccaaagaggaatgtcaaactcttaggacgcgagcagaggagcgacttccaccatgatcgaaccacccctctcgaggcatacgggttttctctagttctgtcagtttccgtcttgcgtccggaagttttgttttatcgggggcgagtttccaatctgagtgacaatgcgccaggagctttggaaattatgtccgtgtaagttcttacctatggatgtgaagagctccacattcatggctaagaggttacaagcctctttttcatactcgtttaatgtgtcactcgtccaaaaccgaaggttagctagcataatagttttccttttccaacgatctagtcgaactacacacaacctgattccgaaggtttaagggtatgtaggcggattcaatgttgaaaactcggctgtattccaacattcgctctcgaattctattctcgagcatttcgataccttcataattcggtgtcgaggtggcttttgattctttgaaatcgtgcggtaaatcaagcttatcgaactacgagtggcctgaattcccatatagcctgagatatgtaggagacccgtttgcaagggttcgaccataattcctaaactctttgtcaaatccttctgtttaaaaacgaatggagttggtcaaaattggttcggtcaacttcattttcctcgagttgcttgcatcaacccaagtaaaatgagggacagttgttgacacccaatttttgacccgcgttggtataaattaattatcgagcttcatgagtttttaaattatttaagttaattagttttataagtcttgcgaaaattaaaaaaaatatatatataaaaaaaaatatgtatatatatatatatatacatatatatgtatatgtatatgtatgtatgtatgtatatcttaagtttggaaagtattctattaaactagtttactttaaatcacaactatattttgaatctttattttataatctaagtagttatgttgctaaataaataggctcgttaattaattaatacaaattcgtttatttaatgcttaacgagtttatcatttttatttaatccaactcattgccccttcaagcacatctaaaacgtttgggcctctttcctcttattcttaatggcccaaaccctttaatcccaacccatttccttttgttaccatcagcccactcttattcccaacccaattacacctcaggcccatctccctttaattttaacccaacccaaaccccctaatttcctacccgacccagccccaaatctcttgacccgctctctccctcatctccccacgctctcgcactctcgtcctctctcctctccttacctctctcccgcgtctcacgcccacgctcgctctctcctttccctctcggcagaacccagaaaaacagacgtcacttcctgcaaacgccaacaaccccacgttcttctcctttcccctccatttcgcgactcgccaacaaccccgcagaaacccataccctgtcgagcaggtctgcgaaacgtcgtatgtcaccctcgccaacacgcaatggccatgtgggttttgacccaaagggatttcgattttgagttcaaaaaatgggcgaaaaatcgtatcaccgaccctacataaacccctcccatcttcataaaaagggggttttttttttacgaaaaggaaggggattttttcattgaaaattcgaaaaagtagaacttgggtgggacatttggtcaaaattaaggctgaatctttggtcgaaacttttggaagcaatttgaggttggagatttctggacgagaagaaactgtttcgtcgagtgtcgttgcgacgttcttgttcgaacgagcgaagcagagggtgatttcgggttcgtgatagtggtgctccgcctgctcgctgttcctgtttcgctgcacttaaagaggtaacacccatcttgaccctcgactcttagttgtatttgctgtttgtacgttagtgtttaggttggtcctagctgctgtgaatttgttgtattgcagaagttgtttgaaattcgtggttttgtcttgtcttcgcttgattttgtcgcaacttcctatatttgataaagttttaaagggaacgaacggtgtgtttggggtatttcgatccgccgagtctgtttctgctcgtttcctacttcttcctcctgtttgtattcgtacatgaattagtctaagggaatccttcgttattctgcttataatgagttgtagatgttacccgtttggtcgaagtgaaatccaatttcacttcaaactcttctgtcatcatctttattgttatttcttcttttgtttttctttcactttgatgtcaaactgatgtgatgatgggttcgacagaagcgaagtagtgcattgaatgataatagtgatgtcttattttggagttttgtcctttttctttgttgttagttcgacaagtcaaattttaaattcaaagattgccatatacatgccttgttctgtgaaattgaaagttcattgtttggttgggtaagtaaaatcgcctcaatatagttatttaccttgggtcgactcgcatttgtcattacttttctcttctgtcgtctctttcatgttgcgctagtccgacctttcttgttacatgttgtcgtgtgtctattgatccgattagatactatccatggatatgcattttctattaagttagtttgttttcttgtatatgtgcccgttgaatcgaatattaattccttttgtttattgtgtggcatgtaaaatccgtttgagttcaccacgaactctccttctccgtatctcgagagagtcgtaaagactcatagtcttttaccaagcaagacaaccttaagagaggcgtacaagtcatgaagttggaaggagaatccaaagtggattagaagacgtttctttattttgtttccgtattttattttgtaatgggcataagcccttgtcattttcctttccttattcctcttatattttatcttgtaatgtttagacttggacaggtggcaaaatgggtcgaaacacccaaaaacaggtgggtccaaaactcggtcaaggcgaacagtacccgagtttggacccaaaaatctctctctctctccttattacttgcttatgtgcgttgtttaaagtatcgttagtgttaggactagaaaaatccaaatctccttcgaaacgcctttctattttatcaagctaaaactaagtcttaaaacattggacgtttcaaattcactagttcgtttagagtttaaaatttaaaaagtttaactttaaaagaatctcaaaaacaataagtatttcaacttttagatttgtccaaataaagctctaataaaggttcaacttcaaattcgcaaaaggttaaaaagtagtcaaataagttaatcgccgaaaaaccgtgtttaacggagtatcttaggtgtcttacaccttcctaagacactaataagaatcccaaacccttaaaaaatgtttcaaaacaattgttctgtttaggttgtttagaagcaaagttttcttgatttttcttaaaaattaagtggcgactcctaaaagtcgaaaaacaaactcttttcgaaaatcacccatttttcgataaaaca
>TomPeToGS1_7-131
[truncated: 366,356 more chars]
