# Supplementary material for: Comparative analysis of pepper and tomato reveals euchromatin expansion of pepper genome caused by differential accumulation of Ty3/Gypsy-like elements
Source: BMC Genomics. 2011 Jan 29;12:85. doi: 10.1186/1471-2164-12-85 (PMC3042944; doi:10.1186/1471-2164-12-85)
Supplement: Additional file 5 — List of chromodomains isolated from intact pepper and tomato LTR retrotransposons. [file 1471-2164-12-85-S5.TXT]

>TomPeToGS2_10-228
ILDRQVRRLRTKDVASVKVLWQNNNREEMTWEAEDEMKNKYPYLF
>TomPeToGS2_11-229
ILGREVRKLRSREIASIKVQWRNRPVEEATWEKEADIQEKYPHLFT
>TomPeToGS2_12-234
ILDREVRKLRSREIASIKVQWKNRPVEEATWEKEADMREKYPHLFT
>TomPeToGS2_1-3
ILDREIRKLRSREIASIKVQWKNRPVEEATWEKEADMRERYPHLFT  
>TomPeToGS2_2-10
ILDRQVKRLRNKEIATVKVLWRNHLVEGATWETEADMRSRYPHLLT  
>TomPeToGS2_2-21
ILDRQVKRLRNKEIATVKVLWRNHLVEGATWETEADMRSRYPHLF  
>TomPeToGS2_2-29
ILDRQVKRLRNKEIATVKVLWRNHLVEGATWETEADMRSRYPHLF
>TomPeToGS2_2-46
ILDREVRKLRSREIAFINVQWKNRPFEEATWEKEADMREKYPHLFT
>Tom_2-7
IIDYQAKRK*GKQDSFMFLVHWKGQTPEEATWEKYEDLWQFKDKI*E
>Tom_2-9
IIDYQAKRKRGQQASAMFLVH*KGQTPEKATWEKYEDLWQFKDKIQE
>TomPeToGS2_3-52
ILDRQVKRLRNKEIATVKVLWRNHLVEGATWEAEADMRSRYPHLF
>TomPeToGS2_3-57
ILDRQIRKLRTKEIASVKVQWKHRSVGEATWETESDMRARYPQLF
>Tom_3-59
IIDYQAKRKRGQQASAMFLVHWKGQTPEEATWEKYEDLWQFKGKIQE
>TomPeToGS2_4-106
ILDREIRKLRSRDIASIKVQWKNRSVEEATWEKEADM*EKYPYLFT
>TomPeToGS2_4-116
ILDREVRKLRSREIASIKVQWKNQPVEESTWEKEADMQERYPHLFT
>TomPeToGS2_4-118
ILDREVRKLRSREIASIKVQWKNRPVEEATWEKEADMREKYPHLFT
>TomPeToGS2_4-60
DKEVRKLRSREIASIKVQWKNRPVEESTWEIEADMQERYPHLFT
>TomPeToGS2_4-74
ILDREVRKLRSREIASIKV*WKNRPVEEATWEKEADMREKYPHLFT
>TomPeToGS2_4-78
ILARDVRKLRSRTIPIVKVRWRHRLVEEATWETEQELESNFPACLS
>TomPeToGS2_4-82
ILDREFRKLRSREIASIMVQWKNRLVEESTWEKEADMQERYPHLFT
>TomPeToGS2_4-90
ILDRQVRKLRTKDIASKKVQWKHRSVREATWETESDMRSRYPQLF
>TomPeToGS2_4-94
ILDREVRKLRSREIASIKVQ*KNRPVEEATWEKEADMREKYPHLFT
>TomPeToGS2_4-97
ILDREVRKLRSREIASIKVQWKNRQVEEATWEKEADMRERYPHLFT
>TomPeToGS2_6-124
ILDRQVKRLRNKEIATVKVLWRNHLVEGATWETEADMRSRYPHLF
>Tom_7-127
ILDHRVLGTSKKNTKTEFLVHWKGKSAADAVWEKAKDLWQFDAQIDD
>TomPeToGS2_8-139
ILDREIRKLRSREIASIKVQWKNRPVEEATWEKEVDMRERYPHLFT
>TomPeToGS2_8-142
ILDREVRKLRSREIASIKVQWKNRPVEEATWEKEADMQERYPHLFT
>TomPeToGS2_8-148
ILDREVRKLRSREIASIKVQWKNRPVEEATWEKEADMQQRYPHLF
>TomPeToGS2_8-150
ILDREVRKLRSREITSIKIQWKNRPVEEATWEKEADKRERYPHLFT
>TomPeToGS2_8-153
ILDREFRKLRSREIASIKVQ*KNQPVEEATWQKEADMQERYPHLF
>TomPeToGS2_8-154
LGREVRKLRSKEIASIKVRWKNRPIEESTRENEADMQERYPHLFT
>TomPeToGS2_8-164
ILDREILKLRSREIASIKVQWKNRPVEEATWEKEADMRERYPHLFT
>TomPeToGS2_8-171
ILDREIRKLRSRE---------------------ADMRERYPHLFT
>TomPeToGS2_8-172
ILDREIRKLRSREIASIKVQW*NRLVEEATWVKEADMQEKYPHLFT
>TomPeToGS2_8-178
ILDREVRKLRSREIASIKVQWKNRPVEEATWEKEVDMQERYPHLFT
>TomPeToGS2_8-179
ILDREVRKLRSREIASIKVQ*KNRPIEESTWEKEADMQEKYPHLFT
>TomPeToGS2_8-181
ILDREFRKLRSREIASIKVQ*KNQPVEEATWQKEADMQERYPHLF
>TomPeToGS2_8-194
ILDREVRKLRSRDIASIKVQ*KNRPVEEATWEKEADMKERYPHLFT
>TomPeToGS2_8-195
ILDREVRKFRSKEIASMKVQLKNRPVEESTWENEADMQERYPHLFT
>TomPeToGS2_8-196
ILDREIRKLRSREIASIKVQWKNRPVEEATWEKEADMREKYPHLFT
>TomPeToGS2_8-197'
ILDREVRKLRLREIASIKVQWKNQPVEEATWEKEADMQKRYPHLLT
>TomPeToGS2_8-198
ILDREVRKLRSREIASIKVQ*KNRPIEESTWEKEADMQEKYPHLFT
>PepPeToGS2_PB03B_Contig3065_18_9093
ILDYQTRRLRNKEVPLVKVLWQN*SHEGSTWDAEADMHTKYPHLF
>PepPeToGS2_PB04A_Contig0364_69_7972
ILDYQTRRLRNKEVPLVKVLWRNKFHEGDTWEAKADIRSKYPHLF
>PepPeToGS2_PB04A_Contig0778_6296_14576
DYQTYRLRKKEVPLVKVHWKNQSVEGATWEAEAEMWTKYPHLFS
>PepPeToGS2_PB03B_Contig0412_17290_25480
ILDYQTRRLRNKEVPLVKVLWRN*SVKGATWEAEADMRTKYPHL
>PepPeToGS2_PB03B_Contig0390_28287_32965
VLDHQVRRLRKKEVPIIKVLW*NQSIKGAT*EAEEDMLTKYPHLFS  
>PepPeToGS2_402I14-2
ILDRQVQKLRRKEIASVKVLWRNQKAEEPTWESEDDMRIRYPNLF
>PepPeToGS2_642F15-1
ILDRQVWKLRNREIASVKVLWGNKKDEEATWESEDDMWIRYPTLF
>PepPeToGS2_278G16-1
ND
>PepPeToGS2_583K07-1
ILDHQVKKMRNKEVASVKVLWRNQQREEITWEAEEAMKSKYPRLF
>Pep_414G15-2
IIDHQLVRGKGWGNSSAQFLVHWKGQSPEEASWEKYEDLWPFKEKVHK  
>Pep_285F03-1
IIDHQLIRGKGWGNSSAQFLVHWKGQPPEEASWEKYEDLWQFKEQVHK
>Pep_414G15-1
ILDRRMVKKGNAAVTQVLVQWANLPPEEATWEDYKFLISQFPN 
>PepPeToGS1_784J18-1
ND
>PepPeToGS1_L66-3
ND
>PepPeToGS1_L66-2
ND
>PepPeToGS1_303O04-1
ND
>PepPeToGS1_L38-3
ND
>PepPeToGS1_511O09-1
ND
>PepPeToGS1_529L23-1
ND
>TomPeToGS1_C02HBa0323C04.1_21509_41836
nd
>TomPeToGS1_C04SLm0058F07.1_35912_56578
nd
>TomPeToGS1_7-131
ND
>TomPeToGS1_7-135
ND
>PepPeToGS1_PB05A_Contig3175
nd
>PepPeToGS1_487E08-2
nd
>PepPeToGS1_PB05A_Contig0011
nd
>PepPeToGS1_328A06-3
nd
>PepPeToGS1_PB04A_Contig0821 
nd
>PepPeToGS1_PB04A_Contig0176
nd
>PepPeToGS1_PB03B_Contig0785
