# Supplementary material for: Comparative analysis of pepper and tomato reveals euchromatin expansion of pepper genome caused by differential accumulation of Ty3/Gypsy-like elements
Source: BMC Genomics. 2011 Jan 29;12:85. doi: 10.1186/1471-2164-12-85 (PMC3042944; doi:10.1186/1471-2164-12-85)
Supplement: Additional file 6 — Information about predicted genes in the 17 tomato BAC sequences containing Tat and Athila elements. [file 1471-2164-12-85-S6.XLS]

## Sheet: Sheet1
Additional file 6. Information about predicted genes in the 17 tomato BAC sequences containing PeToGS1 elements
C02HBa0155E05.2 (159,048 bp)
Gene name	Direction	Start	End	Gene length	mRNA length	Intron length	protein length	Score	E-value
Retrotransposon protein	+	17909	23118	5210	2964	2246	987	387	2e-106
Hypothetical protein SDM1_46t00006	+	23432	25291	1860	1296	564	431	187	4e-46
Polyprotein	-	26666	27385	720	588	132	195	154	4e-36
ATAB2; RNA binding	+	31476	35145	3670	1098	2572	365	528	5e-149
Polyprotein	-	45564	49349	3786	2199	1587	732	533	2e-150
Polyprotein	+	73172	78429	5258	3969	1289	1322	972	0
Polyprotein	-	80796	85609	4814	2187	2627	728	233	7e-60
Hypothetical protein SDM1_41t00018	+	101807	102655	849	651	198	216	104	3e-21
Polyprotein	-	108273	108876	604	414	190	137	136	7e-31
Polyprotein	-	109141	110053	913	738	175	245	403	4e-111
Polyprotein	-	111343	111912	570	570	0	189	265	9e-70
Polyprotein	-	125849	126298	450	450	0	149	118	2e-25
Hypothetical protein	-	126684	129417	2734	1371	1363	456	228	2e-58
Polyprotein	-	130303	137477	7175	1422	5753	473	293	4e-78
Polyprotein	+	142163	152017	9855	2073	7782	690	154	3e-36
C02HBa0323C04.1 (162,185 bp)
Gene name	Direction	Start	End	Gene length	mRNA length	Intron length	protein length	Score	E-value
Putative retrotransposon protein	+	27808	37751	9944	2655	7289	884	305	8e-82
Putative gag-pol polyprotein	+	44912	48695	3784	2241	1543	746	775	0
RNase H family protein	+	51349	59646	8298	2910	5388	969	275	1e-72
HhH-GPD base excision DNA repair family protein	-	61403	65115	3713	1773	1940	590	196	6e-49
Ulp1 protease family	+	75229	75693	465	384	81	127	111	3e-23
Mutator-like transposase	-	80017	85366	5350	1293	4057	430	126	8e-28
Putative polyprotein	-	89704	102144	12441	4929	7512	1642	1355	0
Hypothetical protein	+	108077	108823	747	528	219	175	149	1e-34
Putative copia-like polyprotein	+	110700	111473	774	447	327	148	102	9e-21
Copia-type pol polyprotein-like	+	111991	112524	534	534	0	177	201	1e-50
Retrotransposon protein	-	114237	114727	491	462	29	153	126	8e-28
Hypothetical protein	+	125120	126381	1262	966	296	321	161	2e-38
Hypothetical protein	+	127774	128661	888	888	0	295	109	1e-22
Gag/pol polyprotein	+	129071	130055	985	732	253	243	157	5e-37
Polyprotein	+	130276	133682	3407	3063	344	1020	1162	0
Integrase core domain containing protein	-	140638	146181	5544	3291	2253	1096	371	1e-101
Putative polyprotein	+	147444	155543	8100	5346	2754	1781	1679	0
C02SLe0057O21.1 (98,480 bp)
Gene name	Direction	Start	End	Gene length	mRNA length	Intron length	protein length	Score	E-value
COFACTOR ASSEMBLY OF COMPLEX C	-	34620	37112	2493	852	1641	283	326	3e-87
Retrotransposon protein	+	49594	52886	3293			521	435	4e-120
Retrotransposon protein	+	53043	53384	342			113	164	2e-38
Polyprotein	+	73606	82135	8530			1019	109	7e-22
Polyprotein	+	95406	97496	2091			452	476	3e-132
Integrase	+	97754	98456	703			176	225	8e-57
C04HBa0002G01.1 (130,048 bp)
Gene name	Direction	Start	End	Gene length	mRNA length	Intron length	protein length	Score	E-value
Retrotransposon protein	-	1284	7092	5809	1503	4306	500	408	1e-112
Retrotransposon gag protein	-	11336	18329	6994	2142	4852	713	353	4e-96
Gag-pol protein	+	18922	20772	1851	873	978	290	164	2e-39
Polyprotein	-	29127	36764	7638	4476	3162	1491	1425	0
Retrotransposon gag protein	-	53147	62629	9483	6639	2844	2212	1287	0
Hypothetical protein	+	66862	68616	1755	933	822	310	126	6e-28
Polyprotein	+	69982	78762	8781	3345	5436	1114	494	1e-138
Putative gag-pol polyprotein	+	89789	94994	5206	4755	451	1584	930	0
Hypothetical protein SDM1_46t00006	+	95494	97959	2466	1902	564	633	288	1e-76
Integrase	+	105534	109284	3751	3249	502	1082	423	4e-117
Retrotransposon protein	+	109855	112456	2602	831	1771	276	323	2e-87
Hypothetical protein SDM1_46t00006	+	113201	114871	1671	1530	141	509	273	4e-72
Retrotransposon gag protein	+	119950	129814	9865	1605	8260	534	155	1e-36
C04SLm0058F07.1 (148,420 bp)
Gene name	Direction	Start	End	Gene length	mRNA length	Intron length	protein length	Score	E-value
Putative retrotransposon protein	+	81	2392	2312	1200	1112	399	372	4e-101
Putative polyprotein	+	11587	17535	5949	4764	1185	1587	1698	0
Pentatricopeptide repeat-containing protein	-	22937	26427	3491	2583	908	860	1001	0
Putative polyprotein	+	28138	37086	8949	4587	4362	1528	1530	0
Hypothetical protein	+	40055	41980	1926	942	984	313	202	5e-50
Polyprotein	+	42701	49379	6679	6042	637	2013	1337	0
C07HBa0166A09.1 (120,548 bp)
Gene name	Direction	Start	End	Gene length	mRNA length	Intron length	protein length	Score	E-value
Receptor-like kinase	+	1	1673	1673	1620	53	539	782	0
Nematode resistance-like protein	-	2226	7777	5552	3225	2327	1074	1642	0
Receptor-like kinase	+	8429	15451	7023	3540	3483	1179	676	0
Polyprotein	+	15868	26507	10640	8772	1868	2923	1414	0
Receptor-like kinase	+	30356	33100	2745	879	1866	292	426	2e-117
Cytochrome P450 monooxygenase	-	39517	47782	8266	3582	4684	1193	675	0
Cytochrome P450 monooxygenase	+	57605	61183	3579	1557	2022	518	649	0
Cytochrome P450 monooxygenase	+	62462	65960	3499	1638	1861	545	642	0
Cytochrome P450 monooxygenase	+	67789	71071	3283	1551	1732	516	655	0
Cytochrome P450 monooxygenase	+	73883	74817	935	336	599	111	119	1e-24
Copia LTR rider	+	75050	77856	2807	2664	143	887	1694	0
Cytochrome P450 monooxygenase	+	78497	79369	873	468	405	155	268	9e-70
Copia LTR rider	+	82249	86172	3924	3924	0	1307	2731	0
Cytochrome P450 monooxygenase	+	88209	90521	2313	1572	741	523	823	0
Polyprotein-like	-	91306	95257	3952	3672	280	1223	1126	0
Cytochrome P450 monooxygenase	-	97684	99851	2168	1554	614	517	839	0
Cytochrome P450 monooxygenase	+	106596	109171	2576	1554	1022	517	926	0
Cytochrome P450 monooxygenase	+	110192	112318	2127	1554	573	517	875	0
Cytochrome P450 monooxygenase	+	114764	117418	2655	1554	1101	517	867	0
Cytochrome P450 monooxygenase	+	119854	120534	681	420	261	139	211	2e-52
C07HBa0287B22.1 (74,838 bp)
Gene name	Direction	Start	End	Gene length	mRNA length	Intron length	protein length	Score	E-value
Peroxiredoxin	-	165	568	404	336	68	111	127	3e-28
Respiratory burst oxidase	-	11820	19136	7317	3060	4257	1019	1342	0
Gag-Pol polyprotein	-	34080	37615	3536	3015	521	1004	564	1e-159
Polyprotein	-	38084	52619	14536	9966	4570	3321	1476	0
Hypothetical protein SDM1_29t00005	-	52851	58328	5478	2133	3345	710	184	4e-45
Putative retroelement pol polyprotein	-	69960	72092	2133	2133	0	710	589	2e-167
Putative retroelement pol polyprotein	-	72198	74659	2462	2235	227	744	409	4e-113
C08HBa0029N04.1 (125,751 bp)
Gene name	Direction	Start	End	Gene length	mRNA length	Intron length	protein length	Score	E-value
Carboxy-lyase	+	12430	15689	3260	738	2522	245	360	2e-97
RNA-directed DNA polymerase	-	33736	36454	2719	1062	1657	353	288	4e-76
Polyprotein	-	36999	38634	1636	1002	634	333	295	4e-78
Gag/pol polyprotein	-	39087	40694	1608	855	753	284	110	3e-22
Unknown	-	56940	57263	324	324	0	107	114	1e-23
Helicase	-	60489	62346	1858	1242	616	413	813	0
Putative transposase	-	71178	80479	9302	3129	6173	1042	241	6e-62
Polypeptide with a gag-like domain	+	103847	105740	1894	1032	862	343	125	1e-26
Integrase core domain containing protein	+	109590	115169	5580	1398	4182	465	106	4e-21
Integrase core domain containing protein	+	115387	116930	1544	1494	50	497	243	3e-62
Polyprotein	-	123255	125751	2497	2340	157	779	986	0
C08HBa0057A19.1 (45,819 bp)
Gene name	Direction	Start	End	Gene length	mRNA length	Intron length	protein length	Score	E-value
Integrase	-	881	2639	1759	867	892	288	160	2e-37
Gag/pol polyprotein	-	8181	14556	6376	4599	1777	1532	1211	0
Putative gag polyprotein	-	14717	16826	2110	1773	337	590	121	1e-25
Ulp1 protease family	+	27904	35443	7540	2832	4708	943	111	1e-22
Copia LTR rider	-	35662	40817	5156	4212	944	1403	2702	0
C08HBa0064I04.1 (122,797 bp)
Gene name	Direction	Start	End	Gene length	mRNA length	Intron length	protein length	Score	E-value
Histidine decarboxylase	+	4537	6621	2085	1305	780	434	721	0
Leucine-rich repeat family protein	-	7692	10257	2566	2148	418	715	485	5e-135
Polyprotein	+	15639	34380	18742	6735	12007	2244	1632	0
Serine-threonine protein kinase	+	38755	48643	9889	3303	6586	1100	223	4e-56
Polyprotein	+	49111	57403	8293	7152	1141	2383	1197	0
Polyprotein	-	62127	78456	16330	5256	11074	1751	1497	0
Serine-threonine protein kinase	-	79119	82343	3225	2610	615	869	566	2e-159
Leucine-rich repeat family protein	+	84633	88147	3515	2370	1145	789	481	5e-134
Putative gag polyprotein	-	101508	103143	1636	1440	196	479	170	4e-40
Cyclin-dependent protein kinase	+	110350	119720	9371	1311	8060	436	545	3e-153
C08HBa0067I16.1 (127,623 bp)
Gene name	Direction	Start	End	Gene length	mRNA length	Intron length	protein length	Score	E-value
Polyprotein	-	9	4128	4120	3315	805	1104	731	0
Polyprotein	-	16160	30888	14729	4620	10109	1539	467	3e-129
Putative polyprotein	-	33175	33510	336	336	0	111	115	2e-23
Predicted protein	+	47285	48819	1535	1089	446	362	140	9e-31
Hypothetical protein	+	49420	50913	1494	1125	369	374	430	5e-118
Polyprotein	+	58540	64456	5917	3627	2290	1208	270	1e-69
Polyprotein	+	64766	68835	4070	1881	2189	626	159	3e-36
Polyprotein	+	93085	93702	618	618	0	205	295	3e-77
Nuclear transcription factor Y subunit A	+	103991	113278	9288	1317	7971	438	172	3e-40
UDP-glucosyltransferase	-	113896	116261	2366	1383	983	460	539	6e-151
Polyprotein	+	121594	122773	1180	1023	157	340	107	1e-20
Putative polyprotein	+	123092	124384	1293	927	366	308	226	1e-56
Putative retrotransposon protein	-	126695	127473	779	645	134	214	293	8e-77
C08HBa0074F18.1 (99,562 bp)
Gene name	Direction	Start	End	Gene length	mRNA length	Intron length	protein length	Score	E-value
Integrase core domain containing protein	+	9141	11709	2569	1317	1252	438	188	4e-46
Putative retroelement polyprotein	+	11978	12922	945	540	405	179	132	4e-29
Polyprotein	+	30195	44522	14328	4380	9948	1459	297	6e-79
Retrotransposon gag protein	+	45226	52418	7193	4269	2924	1422	360	8e-98
Polyprotein	-	57671	75650	17980	10665	7315	3554	1635	0
Putative polyprotein	+	88334	93513	5180	1887	3293	628	199	2e-49
C08HBa0101G12.1 (158,217 bp)
Gene name	Direction	Start	End	Gene length	mRNA length	Intron length	protein length	Score	E-value
Retroelement pol polyprotein-like	+	7471	12229	4759	4473	286	1490	861	0
Gag-Pol polyprotein	-	13197	16758	3562	2295	1267	764	687	0
Retrotransposon gag protein	+	17099	30056	12958	7857	5101	2618	1353	0
Polyprotein-like	-	31047	32132	1086	1035	51	344	159	1e-37
Histidine phosphotransfer protein	-	38338	41272	2935	465	2470	154	170	4e-41
Putative polyprotein	+	58790	63081	4292	3654	638	1217	547	1e-154
Malate dehydrogenase	-	65025	75187	10163	1884	8279	627	976	0
Hypothetical protein	+	79223	80956	1734	513	1221	170	111	3e-23
Mutator transposase-like polypeptide	+	82570	85107	2538	1863	675	620	111	2e-23
Transposon protein	-	85705	88004	2300	2091	209	696	257	2e-67
Putative polyprotein	+	96913	105562	8650	5211	3439	1736	1654	0
Sequence-specific DNA binding	+	120094	125535	5442	831	4611	276	209	6e-53
Putative casein kinase	-	127311	128705	1395	990	405	329	453	3e-126
Casein kinase	-	136674	147241	10568	1590	8978	529	440	2e-122
Putative polyprotein	+	149221	154772	5552	4116	1436	1371	1378	0
C08HBa0235H18.1 (108,061 bp)
Gene name	Direction	Start	End	Gene length	mRNA length	Intron length	protein length	Score	E-value
Elicitor-responsive protein	-	623	3033	2411	363	2048	120	135	2e-30
Osmotin-like protein	+	4662	5414	753	753	0	250	508	9e-143
Osmotin-like protein	+	7807	8559	753	753	0	250	506	4e-142
Osmotin-like protein	-	11374	12114	741	741	0	246	504	7e-142
Osmotin-like protein	-	13684	14427	744	744	0	247	490	1e-137
Ethylene-responsive proteinase inhibitor 1	+	15256	16180	925	360	565	119	241	1e-62
Gag/pol polyprotein	-	21938	31173	9236	7653	1583	2550	1555	0
Hypothetical protein	-	32659	34254	1596	1596	0	531	186	5e-46
Osmotin-like protein	-	40943	41635	693	693	0	230	454	2e-126
Osmotin-like protein	-	43237	43731	495	495	0	164	314	2e-84
Osmotin-like protein	-	50884	51546	663	663	0	220	329	5e-89
Myb	+	55415	60942	5528	1893	3635	630	888	0
UDP-Glc-4-epimerase	+	64425	67060	2636	1080	1556	359	663	0
Transmembrane protein	+	67694	68785	1092	621	471	206	160	6e-38
Dead box ATP-dependent RNA helicase	-	69607	71253	1647	1647	0	548	706	0
Heat shock factor protein	+	75421	76479	1059	978	81	325	310	4e-83
Hypothetical protein	+	80553	81101	549	549	0	182	153	5e-36
Hypothetical protein	-	85640	105635	19996	4335	15661	1444	674	0
C08SLe0111P08.1 (89,951 bp)
Gene name	Direction	Start	End	Gene length	mRNA length	Intron length	protein length	Score	E-value
Polyprotein	+	13245	27575	14331	4380	9951	1459	297	2e-79
Retrotransposon gag protein	+	28279	35471	7193	4269	2924	1422	360	3e-98
Polyprotein	-	40724	58704	17981	10662	7319	3553	1635	0
Putative polyprotein	+	71388	76567	5180	1887	3293	628	199	8e-50
Putative retroelement pol polyprotein	+	82900	87584	4685	4218	467	1405	615	4e-175
C10HBa0115K16.1 (163,868 bp)
Gene name	Direction	Start	End	Gene length	mRNA length	Intron length	protein length	Score	E-value
Gag-pol protein	-	3078	6869	3792	2217	1575	738	338	1e-90
Hypothetical protein	+	48364	49437	1074	858	216	285	124	6e-26
Integrase	-	72486	90945	18460	6468	11992	2155	404	3e-110
Polyprotein	+	91884	100928	9045	4608	4437	1535	1053	0
Retrotransposon gag protein	+	120301	126411	6111	4620	1491	1539	1090	0
Putative retrotransposon protein	-	127953	133848	5896	4515	1381	1504	1663	0
Retroelement pol polyprotein-like	+	136599	153444	16846	3324	13522	1107	122	1e-25
Retroelement pol polyprotein-like	-	155082	155360	279	279	0	92	115	3e-23
Retrotransposon gag protein	-	156079	160594	4516	2694	1822	897	299	8e-79
Polyprotein-like	+	160988	163554	2567	1059	1508	352	136	1e-29
C11HBa0119D16.1 (117,316 bp)
Gene name	Direction	Start	End	Gene length	mRNA length	Intron length	protein length	Score	E-value
Rho GTPase activator, putative	+	79	2754	2676	807	1869	268	328	3e-88
Rho GTPase activator	+	5060	11666	6607	675	5932	224	210	1e-52
Receptor protein kinase	+	27085	38463	11379	1593	9786	530	785	0
Calcium-dependent protein kinase	-	39741	46017	6277	1590	4687	529	1003	0
Polyprotein	+	56018	59606	3589	1554	2035	517	295	3e-78
Retrovirus-related Pol polyprotein	+	60192	66701	6510	2427	4083	808	108	4e-22
Polyprotein	+	67112	82708	15597	7539	8058	2512	1286	0
Dihydropyrimidinase	+	86000	94938	8939	1620	7319	539	872	0
Gag/pol polyprotein	+	105825	109683	3859	2418	1441	805	342	3e-92
Copia-like polyprotein	+	110232	111020	789	789	0	262	259	2e-67
*Red characters indicate the transposable element genes.
