# Supplementary material for: Comparative analysis of pepper and tomato reveals euchromatin expansion of pepper genome caused by differential accumulation of Ty3/Gypsy-like elements
Source: BMC Genomics. 2011 Jan 29;12:85. doi: 10.1186/1471-2164-12-85 (PMC3042944; doi:10.1186/1471-2164-12-85)
Supplement: Additional file 7 — Alignment of reverse transcriptases of Ty3/Gypsy-like elements. [file 1471-2164-12-85-S7.TXT]

>PepRT_388I15 -1_Gypsy
HFPMPFMDQMLDRLAGKGWFCFLDGYSGYNQIFIAPEDQEKTTFTCPYGTFAFKRMPFGLCNAPATFQRCMMSIFSDMVEDTLEVFMDDFSVVGESFEACLVNLSMALQRCVEFNLVLNWEKCHFMVKEGIVLG
>PepRT_393C08 -1_Gypsy
HFPMPFMDQMLDRLAGKGWFCFLDGYSGYNQIFIAPEDQEKTTFTCPYGTFAFKRMPFGLCNAPATFQRCMMSIFSDMVEDTLEVFMDDFSVVGESFEACLVNLSMALQRCVEFNLVLNWEKCHFMVKEGIVLG
>PepRT_779F05-1_Gypsy
YFLMPFMDQMLDWLAGRDWYCFLDDYSGYNQISIASEDQEKTTFTCPYGTFAFKRMPFGLCNAPITFQRCMMSIFSDMVEDTLEVFMDDFSVVGDSFELCFVNLSRDLQRCEEFNLVLNWEKYHLMVKKGIVLG
>PepRT_328A06-3_Gypsy
HLSMPFMDQIFDRFARRGCYYFLDGYSGYNQICIAPEDHKKMTFTCPYGNFAFNRMSFGLCNAPTSFQWCMMSIFSDMVEDTLEVFMDDFSMVGDLFELCLLNLSMALQ*SVEFKLVFN*EKYNFIEKEGIILE
>PepRT_285F03-1_Gypsy
HFPMPFMDQILDRLAGRGWYYFLDGY*GYN*ICFAPKDQEKTTFTCPYDIFAFKYMPFGLCNAPATFQ*CILSIFPDMVEDTIEFFMDDFFVVGDSFDSSLAHLSKVLERCVETNLVLNWEKYHFMVKEGIVLG
>PepRT_487E08-2_Gypsy
HFPMPFMDQILDRLAGRGWYYFLDGY*GYN*ICFAPKDQEKTTFTCPYDIFAFKYMPFGLCNAPATFQ*CILSIFPDMVEDTIEFFMDDFFVVGDSFDSSLAHLSKVLERCVETNLVLNWEKYHFMVKEGIVLG
>PepRT_778H11-3_Gypsy
HFPVPFMDQILDRLAGRGWYCFLDGYSGYNQITIAPEEQEKTSFTYPYGTFVFK*MPFRLCNNPSIFQRCMISIFSDMVEDTIEVFMDNFSIVGDYFEDFLEHLANAFQRYEKCNLNLIWKSVILWLKKEFFLV
>PepRT_487E08-1_Gypsy
DFSIPIPELMIDTTTSYGAMSFMDGSSGYNQIRMAPKDEELTAFRMPKSIYCYKVMPFGLKNAGATYQRAMQNIFDGLLHKNIECYVDDLVVKSRKRDDHLKDLRLVFELLRRYQLRMNPLKCAFGVLLEIFLA
>Pep784J18-1_Gypsy
NFPLPNIHILIDNCEKHEMQSFVDCFTGYHQIMIDEEDTEKMAFITPWGVYHYRVMPFGLKNAGATYMRDMTTIFHDMIHKEIEVYVDDVIIKSREILDHLTHLEKFFNRLRRYSLKLNPAKCAFGVPSGKLLG
>PepRT_278G16-3_Gypsy
DFPLPNIHIIIDNCAKHEL*SFVNCFVGYYKILMNENDVEKIAFITP*GVYYYRVMPFGLKNAGATYMRTMTNLFHDMIHKEIEVYVDDVIIKSKRSLDYLDDL*KFFERLQRYDLKLNPAKCTFEVPAGNLLG
>PepL38-3_Gypsy
DFPLPDIHILLHNCAKHEVASFMDCYARYHQIVMDDEDVEKTYFITPWGTYCYRVMPFDLNNARATYMRAMTTMFHDMMHKEIEVYVDDVIIKSKSQADHVKDLRKFFERFRRYNLKLNPTKCVFGVPSGKLLG
>PepL66-3_Gypsy
DFPLPNIHILLDNCAKHEVASFVDCYA*YHQIIMDDENTEKTSFITPWGTYCYRVMPFGLKNAGATYMRAMTTIFHDIMHKEIEVYVDDVIIKSKSQADHVKDLRKFFERLRRYNLKLNPTKCVFGVLSGKLLG
>PepRT_L12-2_Gypsy
DFPLPNIHILLDNCAKREVASFVDCYAGYHQIIMDDEDAEKTSIITPWGTYCYRVMSFVLKNVGATYMRAMTTIFHDMMHKEIEVYVDDLIIKSKSQADHVKDLRKFFERLRRYNLQLNPAKYVFGVSSGKLFG
>PepRT_L66-1_Gypsy
DFPLPNIHILLDNCAKREVASFVDCYAGYHQIIMDDEDAEKTSIITPWGTYCYRVMSFVLKNVGATYMRAMTTIFHDMMHKEIEVYVDDLIIKSKSQADHVKDLRKFFERLRRYNLQLNPAKYVFGVSSGKLFG
>PepL66-2_Gypsy
DFPLPNIHILLDNCSKHEVASFVDCYAGYHQIIMDDEDTEKMSFITPWGTYCYQVMSFGLKNAGATYMRSMTTMFHDIMHKEIEVYVDNVIIKSKSQADHAKDLTNFFERLRRYNLKLNPAKCVFGVPSGNLLG
>Pep303O04-1_Gypsy
DFPLPNIHILLDNCAKHEVASFVDCYAGYHQIIMDDEDTEKTSFITPWGTYYYRVMTFNLKNAGATYMRAMTAMFHDIMHKEIKVYVDDVIIKSKSQADHVKDLRKFFERIRRYNLKLNPAKCVFGVSSGKLLG
>Pep511O09-1_Gypsy
DFPLPNIHILLDNCAKHEVASFVDCYAGYH*IIMDDEDVEKTSFITPWGTYCYRVMPFGLKNTGATYMRAMTTMFHDMMHKEIEVYVDDVIIKSKSQADYVKDLRKFFERLHRYNLKLNPAKCVFGVPSGKLLG
>Pep529L23-1_Gypsy
DFPLPNIHILLENCAKHEVASFVDCYAGYHQIIMDDEDAEKTSFITPWGTYCYRVMPFDLKNAGETYMRAMTTMFHDMMHKEIEVYVDDVIIKSKSQADHVKDLRKFFEKLRRYNLKLNPAKYVFGVPSEKLLG
>PepRT_278G16-4_Gypsy
KYLFSRIDDLFDQFLGSSYFSKIDRRYVYHQLRVWECDISKIAFRTRYGHFEFLVMSFGVTNTPTTFMDLMNRVFKHYLDMFVIVFIDDILVYSRNKNDHADHLKIVLQTLRAHQLITNFSKCEFWLRSVAFLG
>PepRT_328A06-1_Gypsy
KYPLPRIDDLFDQLQGASYFSKIDLRSGYHQLKVRECEIPKTAFRTRYGHFEFLVMSFGLTNTPAAFMDLMNQVLRPYLDIFIIVFIDDILVYSRSEDEHSDHLQTVLKTHRDHKLFSKFSKCEFWLRSVSFLG
>PepRT_328A06-2_Gypsy
RYLFPRIDDLFDQL*DGSYFSKTDLTSGYHQLRVRECDILKITFCTRYSHFKFLVMSFGLTNALTIFIDLMNRVFN*YLDMFVIVFIDDILVYSRTEHDHTDYLKIVL*TLSDHQLFNKFSKCEFCLRSVAFLT
>PepRT_388I15 -2_Gypsy
RYPLPRIDDLFDQLQGASYFSKVDLRSGYHQLRVREYDISKIVFCTRYGHFEFLVMSFGLTNTPADLMDMMNRVFKQYLDTFIIVFIDDILVYSRKEHDYSDHLRIVLQTLRDHQLFA*FSK*EFWLRSIAFLG
>PepRT_393C08 -2_Gypsy
KYPLPRIDNLFDQLRGANYFSKIDLRSGYHQLRVRECDISKIAFRTRYGHFKFLVMSFGFTNAPTAFIDLMNLVFKQYLDMFIIVFINDIHVYFLSERDHVDHLEIVLQTLRDY*LFAKFSKYEFWLSSVAFLG
>PepRT_402I14 -2_Gypsy
RYPLPRIDDLFDQLQGASYFSKIDLRSGYHQLGVREYDISKTVFRTRYGHFEFLVMSFGLTNAPAAFMDLMNRVFK*YLDTFVIVFIDDILVYSRTESDHSNHFIIVLQTLRDHQLFTNFSKCKFCLRSVALLG
>PepRT_402I14 -3_Gypsy
KYSLPTIDDLFYQLQGTKCFSNIDLHSDYHQLKVRESDIPKTTFRTRYGHYEFLVMSFGLTNAPAAFRDLMNRVFRQFFDLFIIVFIDDILIYSKSKEDHVNYL*IILQTLKDHQLYSKFSKCEF*LDAFAFLG
>PepRT_403E16 -1_Gypsy
KYPLLRIDDLFDQLQGASSFSKINLRTGYHQLKVWECDIPKIAFRTRYGHYEFLVKSFRITNAPVAFMDFMNRVLKQYLDMLVIVFIDGILVYSRNENDHANHLRIVLQTLRDHQLFTKFSKCEF*LMSVAFLG
>PepRT_409M06 -2_Gypsy
KYLLPRINDLFDQI*GATYFSKIDLISGYHQLRVRECDILKISFRTRYGHFKFIVMSFRLTNALPSFMDLMNSVFKHYFDMFVIVFIDDILVYSRTKCNHADDLRIVLETLGNHKLFTKFSKGNFWLRSVALLN
>PepRT_409M06 -3_Gypsy
KYPLPRIDDLFNQLQGTNYFSKIDLRSGYHLLRVRECDILKTDFHTRYGHFEFLVIYFGLTNAPAAFMDLMIPVFK*YLDMFVIVFIDDILVYSHSERDHSDHLKVVLQPLRD**LFAKFSKYEFRLSSIVISD
>PepRT_557C04 -1_Gypsy
KYPLPRIDDLFDQLQGASYFSKIDLSYGYRQLRVRECDIPKTAFQTRYGHSEFLVMSFGLTNALTAFMDLMN*VFRPYLDIFIIIFIDDILVYFCSENEHADHLCIILQTLRDHLLFAKFSKCEFWLR*IAFLG
>PepRT_557C04 -2_Gypsy
KYPLPRIDVLFE*V*GVCYFCKIDLRSNNH*LRVRECDISKISFRTRYSHFKFLVMSFGLTNSPVAFMDLMNRVFKQYLDKLIIVFIDDIIVYSRNENDHAFYLKIVLETFRSH*LFAKFSKCEFLLRSVAFLG
>PepRT_557C04 -3_Gypsy
KCPLPRIDELFY*L*SASYFSKIDLRSGYH*LRVRECNIPKIAF*IRYGHFEYLVMSFGLTNGPVAFMDLINRVFKQ*LDIFIIVLIDDILVYSHSEHDHTDHLKIEL*TLKKH*LFFKFSKCEFFLSSVAFLG
>PepRT_642F15-1_Gypsy
KYPLPRIDYLFDQL*GASYFSKIDPRSGYHQLRVRECEILKIAFQTRYGHFKFLVMSFGLTNTPASFMDLIN*VFKKYLDMFIIVFIDDILVYSRSKNEHADHLRVVL*SLRAH*LFAKFSKYEFWLRSVAFLG
>PepRT_642F15-2_Gypsy
KHPLPRIDDLFEKILGASCFSKKDLISGYHQLRVRECDIPKTIFRTQYGHFEFLVMAFGLTNAPATFMDLMNRVFKQ*LDMFVIVLIDDIFVYSRSENDHADHPRLILQTLKAYQLFAKFSKKEFWLRSIALLG
>PepRT_L12-1_Gypsy
KYPLPRIDNLFDQLQGAKCFSKIDLHLGYHQLKVRESDISKTAFRTRYGHYEFLVVSFGLTNAPAAFMDLMNRVFRQFLDLFVIVFIDDILIYSKSKEDHASHLQIILQTLKDHQLYTKFSKCEFWLDVIAFLG
>PepRT_L38-1_Gypsy
KYPLPRIDNLFDQLQGAKCFSKIDLHLGYHQLKVRESDISKTAFRTRYGHYEFLVVSFGLTNAPAAFMDLMNRVFRQFLDLFVIVFIDDILIYSKSKEDHASHLQIILQTLKDHQLYTKFSKCEFWLDVIAFLG
>Pep583K07-1_Gypsy
KYPLPRIDNLFDQLQGAKCFSKIDLRSGYHQVRVKEKDIPKTAFRTRYGHYEFLVMSFGLTNAPATFMDLMNRVFKPFLDVFVIVFIDDILVYSRSEEDHSNHLRQALQTLRDCKLYAKFSKCEFWLKSVAFLG
>Pep402I14-2_Gypsy
KYPLPTIDDLFYQLQGAKFFSKIDLRLGYHQLKVKESDIPKTTFRTRYGHYEFLVMSFGLTNAPVAFMDLMNRVFRQFFDLFVILIIDDILIYSKSKEDHANYLRIILQTLKDHQLYAKFSKCEFWLDAIALLG
>Pep642F15-1_Gypsy
KYCLPRIDDLFDQL*GAKCFSKIDLCSGYH*LKVREDDIPKTTFQTRYGHYEFLVMSFGLTNTPATFMDLINRVFCQFLDRFFIVLIDDILIYSKSKEDHVNHLRIILQTLKDHKLYAKFPSVNFGLVLLPSWV
>Pep278G16-1_Gypsy
KYPLPIIDDLFDQLQGASYFSKIDLYSRYHQLKVRECDISKTIFQTHYGHFEFLVMSFGLTNAPAAFMDLMNRVFRPYLDMFVIVFIDDILVYSRSEDEHSDHLRTILQTLKNHKLFAKFSKCVFWLRSVAFQI
>Pep414G15-2_Gypsy
KYPIPLIADLFDRLGQAKVFTKMDLRKGYYQVRIAEGDEAKTTCVTRYGSYEWLVMPFGLTNAPATFCTLMNKIFQPYLDQFVVIYLDDIVVYSSSMEEHVRHLQIVFNVLRENELCVKREKCTFAQPKVQFLG
>Pep285F03-1_Gypsy
KYPIPLIADLFDRLGQAKVFTKMDLRKSY*QVRIAEGNEAKTTCVTRYGSFE*LVMPFGLTNAPAMFCTLMNKSFQPYLDQFVVIYLDDIVVYSS*MGEHVRHLQLVFNVLRENELCVKREKCTFAQPEVQFLG
>Pep414G15-1_Gypsy
KYPIPMVEDLLDELAGSTLFSKVDLRSGYHQVRKKPEDEYKTAFRTHHGLWQFKVMPFGLTNAPATFQSLMHQVFAPFLRKFILVLFDDILIYSKTLEDHIKHLETVLQLLRQNPLFAKRSKCDFAQSKIEYLG
>PepRT_409N01 -1_Gypsy
RHPIPRLDDMLDELCGSTLFSKIDLRNEYHQIRMKFRDE*KTALKTKFGLYEWMLMLFGLTNAPSTFMQLMNHVHKSFINNFVVAYFDDILVYNKCLDDHVQHLRMIFDLLRNEKLYVNFKRYFFCIDRVFFLG
>PepRT_511O09 -1_Gypsy
RHPIPRLDDMLDELSSSCLFSKIDLRSGYHQIRMQPGDEWKTAFKTKFDLYEWMVIPFGLTNALSTFMRLMNHVMKPFIGKFIVVYFDDVLVYSKSLDEHVKHLQCVFDALLNKKLYANLEKCSFGVHEVVFLG
>PCRT3
NFIVSSIHILIDNCAKHEMQSFVDCYTGYHQILMDEENVEKTTFTMPWGVYHYRVMSFSLKNAGSTYMRAMTTIFYDMIHKEIEVYVDDVIIKSHESLDHLTHLKKFFNRLCRYNLKLNPAKCAFGHLR*CIWM
>PCRT2
PFSFALYGSNVG*TCRKGWCYVLDGYWRYSQIYIAVEDQKKTSFTYPYGTFMFKQMSFGLCNAPAIFQR*MMSIFSDMVDNTIEVFIDDYFVVSDSFGRCLSQLYEVFKRCEDCDQVLNWEKCHFMVRGYCIGS
>PCRT1
KYPLPRIDDLFDQLQGACVFSKIDLRSGYHQLKIRATDVPKTAFRTRYGHYEFVVMSFGLTNAPAAFMSLMNGIFKPYLDLFVIVFIDDILIYSKSKKEHEEHLRMVLEMLREKKLYAKFSKCEFWLDAVSFLG
>PepRT_409M06 -1_Gypsy
KYLLPRIDDLFDQLQGANYFFKIDLRSGYHQLRVRECDILKTDFCTRYGHFEFLVICFDLTNAPASFIDLMSPVFK*YLDMFMIVFIDDILVYSRSEKVHLEHLRVILQTLRDQ*LFAKFSKCEFWLRSIVISD
>Tom4-6_Gypsy
KYPLPRIDDLFDQLQGACVFSKIDLRSGCHQLKIRATDVPKTAFRTRYGHYEFVVMSFGLTNAPAAFMSLMNGIFKPYLDLFMIIFIDDILVYSKSKKEHEEHLRMVLKMLREKKHYAKFS*V*VLARCSVLLG
>PB04A_Contig0109_Frame-2-1
KYPLSRIDDLLDQLQGANYFSKIDLRFDYHQLRIRECDIPKIAFRTRYGHFKFLVMSLCLTNAPTTFMDLINRVFKLYLRMFIIVFIDDILVYFHNENEHADHLKIVL*TLRAHHLFAKFSK*EFWIRSVAFIG
>PB05B_Contig0128_Frame3-1
DFPLPNIHILLDNCAKHEVASFVDCYAGYHHIIMDDEDGEKTSFISPWGTYYYRVMPFGLKNAGAIYMRAMTTLFHDMMHKEIEVYVDDVIIKSKSQADHVKDLRKFFERLRRYNLKLNPAKCVFGVPSGKLLG
>PB03B_Contig1082_Frame-2-1
NCSLPTIDDLFGQLQGTKFFSKIDLRSRYHQLKIREEDIPKMAFHT*YRHIEFLVMPFDLTNAPVAFMDLMNRVFRQFLDLFIIVFIDDVLVYSKSEVDHANCLYVVLQTLKEQQFYAKLSKCEFWLNVVTFLG
>PB05B_Contig0022_Frame2-1
KYPIPLVKDLMEKINKECWFTKLDL*SGHWKVWIEKGDEPKTMCVMRYGSYEFLIMPFGLTNATITFCILINDLLFDYLDDFVVVYLDDIVIYSFSLDEYLEHLKLLLSYLTEYNLYVKMDKYEFAIKEVMFLE
>PB05A_Contig4032_Frame2-1
KYPLPRIDDLFDRLQGASYFSKINLRSGYHQLRVRECDIPKIAFHTRYGHFEFLVMSFGLTNAPAAFMDLMNWVFKKYLDMFIIVFIDDILVYSQTDHDHSNHLRIFLQTLRDHQLFAKFNKYEF*LRSEEFLG
>PB03B_Contig0142_Frame-1-1
KYPLPRIDDLFDQIQGVSCFSKIYLKSSYHQFRERECDIPKTAFRTCYSHFEFLVMSFGLTNSPIDFMNLMNRVFKKYLDMFVIVFIDYILVYSRSKDDHADHLRMVLQTLRDQQLFAKFYKCKFWLRSVAFLF
>PB03B_Contig0134_Frame1-1
KYPLQRIDDLFDQL*GGNFFSKIDLRFGYHQLKIREVDIPKVAFHTRYGHFEFLVMSFGLTNALVAFMDLINRIFC*YLDLFIIMFIDDILVYLKSEMDHSNHLYVVLRTLKEQQLYAKFSKSHFWLNTITFLG
>PB04A_Contig7049_Frame3-1
KYSLPRIDDFFDQLQGASYFSKIDLRSGYHQLKVRECDIPKIAFQTRYGHFQFLFLSYGLINAPAAFIDLMNRVFKQYLKLFFIVFIDDILVNSCSEHDHADYLGIILQTLRGHQLFTKFNKCEILAKVYCLSG
>PB03B_Contig0736_Frame-1-1
KYPLPRINNLFDQLQGAKCFSKINLYAGYHQLKVREADIPKIAF*TRYGIYEFFVMSFGLTNSPSSFMDLMNRVFRQFLDQFVIVFNNDILIYSKSEEDHANHLRIILQTLKDHKLNVKFSKCESWLNAIAFLG
>PB05B_Contig0585_Frame1-1
HFPMPFMDQMLDRLAGRGWYYFLDGYSSYNYISIAPKDQEKMIFTCPYGTFAFKRMPFGWCNVRTPFQRCMILIFSDMVEDTIEVFMDDFSIFGDSFELYLVNLSRTLQRCEEFNLVLN*EKCHFMVKEGIVLT
>PB03B_Contig0774_Frame3-1
EYPLMRIDDLFDQLQGSSYFSNIDLRSGYHQLKVREYDIPKIAFQTSYGHVEFLVMSFRLTNAVASFKDLMNRVFKKYLDMFVIVFIDDILVYSCSESNHANHLKIFLQTLRDHQLFAKFSECEV*LRSVAFLG
>PB03B_Contig0338_Frame3-1
KYPLPRIDDLFYQLQGANYFSKIGLRLDYHRLRVKEYDILKTTFRTLYGHFKFFVITFGLTNSQETFMDLMNRVFKQYLDMFVIVFIDDIFFYSHSEHDHLDHLRIVLQNLKNHYLFSKFSKCEFWLRSLAFLS
>PB03A_Contig0639_Frame-3-1
KYPIPRIDDLFDQL*GASYFSKIALRFGYY*LKVRECDIPKIAFRTRYDHFEFLVISFKLANAPATFMDLMN*VFK*YLYIFVIVFIDDILMYSRSEDDHVNHLRIVLQTLRDH*LFAKFSKYKFWVRSLAFLG
>PB03B_Contig7802_Frame-3-1
KYPLPRIDDLFDQL*GAS*FSELDLRSGHYQLRVRECDIPKTTFYIRYGYFKFLFMSFGLTNAPIAFMNLINHVFKKYLDMFIIVFIDGILVYSCSEHDHVDHLRIILQTLRNHQLFAKFSKCEFLLRSVAFLD
>PB03B_Contig1063_Frame-2-1
KYPLQRIDDLFDQLQGASYFSKIDLHFDYQ*LKVRECDILKTAFQTLYSHYEFLVMSFGLTSAPATFMDLMNRVFRPYLYMFVIVFIDDILVYSRSEDKHSDHLRTVLQTLRDHKLFAKFSKYEFLLSSVAFLG
>PB03B_Contig0226_Frame-1-1
KCPPPRVDDLFDQLQGTKCFSKIDLRLGYHQVRVKAKDIPKTAFRTRYGHYEFLVMSFGLTNAPTTFMDLMNRVFKPFLDVFVIVFIDDILVYSRSEEDHANHLRQALQTLCDYKIYGKFSKREFWLKSVVFLG
>PB04A_Contig6835_Frame-1-1
KYPLPRIDDLFD*LQGAKCFSKIDLRSGYHQVRVKEKDILKKAFRTWYGHYEFLVMSFGITNAPTTFMDLMNRVFKPFLDVFVIVFIDDILVYSRSKEDHANHLRQELQNLRNCKFYAKLSKCEFWLKSVAFLG
>PB05B_Contig0018_Frame-1-1
KYPLSRIDDLLDQL*AAKCFSKINLRLGYHQHKIREVDIPKTAFRTWYGHYEFLVMSFGLTNASATLMDLINRVFHLFLDLFVIVLIDYILVYCKSEVDHVDNLHSVWQTLKDYYLFAKFSKYEFWLKAVTFID
>PB03B_Contig0594_Frame1-1
KYILPKIDDLFDQLQGASYFSKINLRSGYHQLRFRESDIPKIAFHTRYGHFEFLVMSFGLTNVPIDFMDLINCVFKQYLDMFIIVFIDDILVYSRIECDYIDLLRIVL*TLRDH*LFNKFSKCEFWLRLVVFLG
>PB04A_Contig0530_Frame1-1
KYPVPKIDDLFDQLQGASYFSKIDVRSGNHQLRVRECDILKIAFRTW*GYFVFLIMSFGLTNVPAAFMDLIKHVFKLYLEMFVIVFIDDILVYSRSKHDHANHLIIVLQTLRNYQVFAKFSKCKFWLRSVAFLG
>PB03B_Contig7644_Frame-1-1
RYPFPRIDDLFDQLQGASYFSKIDLRSGYHQLRVRECDIPKKAFRTRYGRFEFLVMSFGLTNAPIAFMDLMNCVFKRYLDMFVIVFIDDILVYSRTERDHADHLRIVLHTLRDHQLFAKFSKCEFWLRSVAFLG
>PB03A_Contig0237_Frame-2-1
KYPLARMDDLLDQHFGANYFSKIDLRYGYHQLKVRECDILTTSSKTRYGHFEFLVMSFGLMNAPTAFMDLMNRVFKKYLDMFTIVFIDDILVYSRNENYHVDHLRIVLQILKAH*LFTKFSICKFWL**LDFLG
>PB03B_Contig0216_Frame-1-1
KYPLP*IDDLFDQLQGASYFSKIDLRSGYY*LRVREYDILKIKFHTRYGHFKFLVISFGLTNAPTSFMDLMNRVFKQYMDMFIIVFIDDILVYSCSERDHVNHLKTVLQTLRDHQLFAKFSK*EF*LTSLAFLG
>PB03B_Contig0186_Frame-2-1
KYPIPRIDNLFDQFQGASYILKIDLRSVYHQLKVRE*DTLKTAFQTCYGHFEFLIMSFGLTNAQKTFMDLMNRVFRPYLDMLVIVFIDDILVYSRSENEHTDHL*IVLQTCRNHQLFSKFSKCEFWLRSVAFLG
>PB03B_Contig0186_Frame-2-2
KCPLLRIDNLFDQLTGAIYFSKIDLRFRYHQLKVRECDIPKTTFRTRYGHFEFLVMSFGLTNAPIDFMDLMNRVFK*YVDMFVIVFIDDILVHSRNESDPANHLKIA*QTLRDHQLFSKFSKYEFFLRSVAFRG
>PB05A_Contig0394_Frame-1-1
HFPLPFMD*MLDRLAGKGWYCFLDGYSIYN*ISIAPEDQEKMTFTCPYGTFSFKKMYFSLCNTPATFQRCMMSIFYDIVEDTLEVFMDDFLVVGDYFELCLLNLSWTLQWFEEFNLVLNWEKCHFMVNEGILLG
>PB03A_Contig4634_Frame-2-1
KYPLPRIDDLFDQLQDVKYFSKIKLRSGYHQLKIREVDIPKTIFQTRYSHFEFWVMSFSLTNASAAFMDLMN*IFH*FLDLFIIVFIDDIQVYSKSEADYADHPYIVLQTPKDKHLYAKFLKYEFWLNVVTFLC
>PB04A_Contig3937_Frame-3-1
KYPLPRIDDLFDQIQGVSYFSKIDLRSCYYYLRVRECDIPKTAFRTRYSHFKFLVMSFELTNTPTTFMELMN*VFK*YLDIFVIVFIDDIFVYFDSEDDHAYHLRIMLQTLKDHQLFVKFSKYEFWLRSVAFLG
>PB03B_Contig0028_Frame3-1
NFPLPNIHILLDNYAKHDLAPFVDCYAGYHQIIMDPEDAEKISFITPWGTYYYRVMPFGLKNAGATYMRAMTTMFHGMMHKEIEVYMDVVIIKSREQFDHVKDLRKFFERLRRYDLKLNPAKYIFGVPSGKLLG
>PB04A_Contig0778_Frame3-1
RYTLPRIDELFNQLQGDSYFSKIDVISGYHQLRVIECNIPKIAFRTRYGHFEFLVMSFVLTNAPAAFMDLMNRVFKQYLDMFVIVFINDILVYF*KEHDHLDHLKIVLQTLRDHQLFAKFSKCEFWLRSVAFLG
>PB03A_Contig0139_Frame2-1
KYPLPRIDDLFDQLQGVSYFSKIYLRFGYHQLKVRECDIPKIAFQTRYGHFEFPIMSFELTNAPAAFMDLMN*VFKQYLDMFVIVFIDNILAYSHSEDDHSDHLRIVLQTLWDHQFFTKFSKCEFWLRSVAFLS
>PB03B_Contig1736_Frame-3-1
KFPLPRIDDLFDQLQRASYFSKIDLCSGNHQLKVRECDIPKTTF*NCYGYFEFLVMSFGITNTPAAFMNLMNRVFRPYLDMFVIVFINDILVYSRSQDEHSDHLRTVLQTLRDHKLFTKFSKCEFWLRLVAFLG
>PB03B_Contig0501_Frame-2-1
KYSLPRIDDLFDHLQGASYFSKIELRSIYHQLKLRECDILKIAFRTRYDHFEFVVMSFRLTNAPTTFMDLMNRVFKQYLDIFVIVFIDDILVYSRDENDYANHLRIVLQTLRDH*LFAKFSKCEFYPRSVAFLG
>PB03B_Contig0684_Frame1-1
RYPLPRIDELFDQLQGASYFSKIDLRSGYHQLRVRECDISKIAFRTRYGHFEFLVMSFGLTNAPTAFMDLMNWVFK*YLDTFVIVFIDDILVYSRIERDHSDHLIIVFQTLRDHQLFAKFSKCEFWLRSVAFLG
>PB05B_Contig0022_Frame1-1
HFPMPFMH*MLHRLAGKGWYCFLDGYFGYNQICIDPED*DKTTFTCPYGTFAFKRMPFGLCNALTTFQWCMMSIFSDMVEDTIESFMDDFFVVGDSFEISLANMNVALQRCVEFNLVLN*EKCHFMVKKGIVLG
>PB03B_Contig1512_Frame1-1
KYLFSRIDDLFDQLQGASYFSKIDLHSYYY*LKVRDCDIPKTTFQTRYDHFEFLVMSFGLTNAPAAFMDLMNRVFGPYLDMFVIMFFNDILVYSHSEDEHSDHLRTILQTLRDYKLFAKFSKCELWLRSIAFLG
>PB04A_Contig0330_Frame1-1
KYPLPKIDDLFD*LQGANYFFEIDLKFGYHQLRVIECDILKISFRTLYSHFEFLVMSFVLTNAPTAFIDLMNRVFK*YLDMFIIVFIDDILVYSCSERDHADHLRIVLQTLKNHQLIAKFSKCKFWLRSVVFLG
>PB05B_Contig0282_Frame2-1
KYPLPRLDDLFEKLQGAKFF*KIDLRSRYHQLKIRKVDIPKTTFYTRYGHFEFLVMSFSLTNAPAIFIDFMNRVFHQCLDLFVIVFIDDILMYSKNQVDQANHLHVVLQTSKEQQLYAKFSKCEF*LNVFTSFG
>PB03A_Contig0213_Frame-2-1
KYLLTRFDDLFYQLQGASYLSKIDLRSGYH*LRVRECNISKANFRTWYGHFKFLIIAFGLINAPITFMDLMN*VFK*YLDMFVIIFIDNIFVYSHSENDHADHLRIVLWTLRAHQLFAKFSKCKFWLRPVAFLG
>PB03A_Contig0491_Frame2-1
KYPLTRINDFFDQLQGASYFSKIDLRFGYY*LKVRECDISKIAFHTRYGHFEFLVMSFKLTNAPAAFMDLMNRVFRPYLDMFVIVFIDYILVFS*SENDHANHLQIVLQTLRDQQLFAKFNKYEFWLRSISFLG
>PB03B_Contig0636_Frame3-1
KYPLPKIDCLFDQLQSAN*FSKIDLRSVYHHLRFRECDIPKTTFQTRYGHFEFLVMSFGLKNALITFIYLMNRVFKQYLDMFIIVFIDSILVFTHIENDHAEHLRIILQTLRTYQLFAKFSKCEFWLISVAFLG
>PB03B_Contig0226_Frame3-1
KYSLPKIHDLFDQL*GVSYFSKVVLRSVYH*L*VKECDILKIAFRTRYGHFEFLVMSFELMNAPKDFMDLMNRVVKQYLDMFIIVFIDDILLYSRSESDHANH*RIELQNLKDHQLFAKFSKYKFWLTSVAFIG
>PB04A_Contig7267_Frame3-1
HFPMSFMDQMLDRLVGRGWYCFLDSYSGYKHVSIAPKDQEKTTFICPYGIFTFNRMPFGLCNAPATFQRCIMSIFSDMVEDTLAVFMDDFLVVGDTFDLCLLNLNQTLQRCEEFNLVFNWEKCHIMVNERIVLG
>PB03B_Contig0327_Frame-2-1
MYPLPRIDDLFDQLQYASYFSKIDLRSDYHQLRVRECDISKIVFHTRYGHFEFLVTSFGLTNAPAVFMDLMNRVFKQYLDMFVIVFIDDILVYSRSERDHADYLRTVLQTLRDHQLFDKFSKCKFWLRSVAFLG
>PB03A_Contig0237_Frame3-1
KYHLLRIDNLFDQLQSARYFS*LDLRSSYHQLKFRECDIPKTAFQTCYGHFEFLVMSFGQTNAPTAFMNLINRVFKQYLDIFVIVFIYDSLVYSCNENDHANHLRVVLETLRDHQFFTKFSKCEFWLRSVVFLG
>PB03B_Contig0619_Frame-2-1
KYPFHRIDDLFDQLQGGSYFSKIDLRSGYNQLRIRECDILKIAFRTWYGHFEFLVIFFGLTNTPAAFMDLINYAFKQYFDIFVIIFIDDILVNSCSEHDHADHLKIVL*TLKNHQQFTKFSKCKFWLRLLALLG
>PB03B_Contig1102_Frame2-1
KYPLPSIDDLFDQLQGANYFSKIDLRFDYHQLKIRECDIPKTTFRT*YGHFEFLVTFFGLTNAPAAFMDLMNWVFR*YLDMSLIVFIDNILV*SRSENDHADHLQIVLMTLRDHQLFAKFSKLEFWLRSIAFLG
>PB03B_Contig1102_Frame2-2
KYPFPRIDDLFDQL*GSKFFLKIDLRMGYH*LKIRDKDIPETTFRTRYGHYEFLVMYFGLTNAPTSFMNLINRVFHSFSDMIVIVFINDILVHSKSKVDHIYHLCAMLQSSMDHHLYAKFSKCGFWLKTVAFLG
>PB03B_Contig0684_Frame-2-1
KYPLPRINDIFDQFQRASYVSKIDLRSGYH*LRVRECDILKIAFRIRYGHLEFLVMSFRLTNAPAAFMDLMNRVFKQYLDMFVIVFIDGILVYSHSENDHADHLTIMLQTLTNHRLFTKFSKYEFCLRSVAFLD
>PB03B_Contig0186_Frame2-1
KYPLPKIDDFFDQL*GANYFSMIDFRSRYH*LRVRECDILKIAF*TQYHHFEF*VMSFGLTNAPTSFMDLIKLVFKQYLDMVFIVFIDDILVYSYSERDHTDHLRIILQTLRDHQLFSKFSKCKFWLRSIAFLG
>PB03B_Contig2078_Frame2-1
KYPLPRID*LFNQL*GDNYFSKIDLRSSYHQLRVRECDIPKIAFQTRYSHFECLLRSFGLTNALAAFMDLMNRVFKQYLDMFIVVFIDDIIVYS*SENNHADYLKIVVQTLRSL*LFANFSKCEFWIRPVAFLG
>PB03B_Contig0401_Frame-3-1
RYPLPRIDDLFD*F*GAIYFSKIDLRSGYHQLRVRECDIPKTTFHTWYGHFEFLLMSFGLTNAPTAFMDLMNWVFKQYLDIFIIVIIDDIMVYSCTKHDHLHHLIIVLQTLRDHQLLAKFSNCEFWLSSVAFLG
>PB05A_Contig0017_Frame3-1
KYPLPRIDELFDQLQGASYFSKIDLRSSYYQLRVRECDILKTMFRTQYGQFKFLVMSFGLTNALTTFMDLMNMVFKQYLDMFVIAFINGILVYSCSKNDHAYHLRVVLKNLKDHQLFTMFIKCKFFLRLVSFLS
>PB03B_Contig0439_Frame-3-1
KYPLPRINDLFDQL*GANYFSKIDLRSNYHQPKVRECDTPKTAFRT*YGHFEFLVMFFRLTNAPAAFMDLMNWVFRLYLDMFVIVFIDDILVYSRSENDHSDQLRIVLQTLIDHQLFEKFSKCKFWLR*VAFLG
>PB03B_Contig0584_Frame1-1
KNPLPRIDDLFDQLQGASYFSKIDLRSGYHQLRVKEYDILKITFKTRYGYFKFLVMSFGLTNAPASFMDLMNCVFKQYLEMFVIVFIDDILVNSHSDHDYVDHLKIVLHTLRNYQLFTKFNKCEFWLW*VAFLG
>PB03A_Contig0227_Frame-3-1
KYPLPTIDDLFH*L*GAKCFSKIDLH*GSPQLKVKESDIPKTAFQTRYGHYKFLVISFGLTNAPAAFMDLFNRVFHQFLDLFVIIFIDDILIYTESKEDHVNHLQIILQTLKDHLLYAKFSKYVFRLDAIAFLG
>PB03A_Contig0376_Frame2-1
KYPLSRNDDIFDQLQGAKYFSKIHLHFRYH*LKVRESYIPKIAFQARYSHYELLVMSFGLTNSLTIFMDLMNSVFHQFLDLFVIVFIDDTLLYSKSKEDHANHLRIFLHTLKDHELYAKFSKCKFWLNAIAFLG
>PB06A_Contig0423_Frame1-1
KYPLPRIDDLFDQLQGSNYFSKIAIRSGYHQLRFRECNILKIAFRTRYGHFELLVMSFGLTNAPVAFMDLMNNVFKHYLDMFVIVFIDDIFVYSHSEHDHADYLRIILQTLRNYQLFVEFSKCEFLLRSVAFLG
>PB04A_Contig7179_Frame2-1
KYPFPRIDDLFDQLQGGKCFSKIDLHSVYHQLKFRE*DIPKIAF*TRYGHYEFLVMSFGLTNAPTTFMDLMNRVFH*FLDLFVIVFIDDILVYSMSEEDHGNHL*IILHTLKDHKFYEKFSKYEFWLNAIAFLG
>PB04A_Contig7179_Frame2-2
KYPLPRIDDLSDQLQGTSYFSKIDLRSGYHQLRVRECDILKIAFRTRYDHFKFLVMSFGLTNAPAAFMDLMNCVFKQYLDIFVIVFIGDILVYSRSERDHANHLRIVIQTLRNHYLLSKFSK*KFWLRLVAFLS
>PB03A_Contig0534_Frame-2-1
KYPLPRIDDLFDQLQGAKYFSKIDLRSGYHQLKVRESDIPKTAFRTRYGHYEFLVMSFGLTNAPATFMDLMNRVFHQFLDLLVILFIDDILVYSKSEEDHANYLRIILQTLKDHKLYAKFSKCEL*LNAIAFLG
>PB03B_Contig0401_Frame3-1
*YPLPRIDDLFDQLQGASYFSKIDLRSGYHELIVMECDIPKTAFRTRYGHFEYLVISFGLTNSPAAFMDLMHRVFRPYLAIFLIVFIDDIQVYFRSENEHADHHRIILQTLRDHKLIPKFSKYKFWLRSVAFLG
>PB03B_Contig0400_Frame1-1
KYPFPRIDDLFDQL*GASYFSKIDLRFNYHQLKVKECDIPKMAFSNRYGHFEFLVMSFELTNAPVAFMDLMNRVFRLYLDMFIIVFIDDILVYF*SENNHADYFQNILQTLRDQQLFAKLRKCEFWLWSVAFMG
>PB03B_Contig7738_Frame-1-1
TYPLPRIDDLFDQLQGANYFFKIDLKSSYHQLRVRECDIPKIAFHTRYVHFKFLVMSFGITNAPTTFMDLMNHVFNKYLDIFIIVLIDDILVYSCS*HDHADHLRIVL*TFRDHQLFSKFSKYEFWLRSVAFLG
>PB03A_Contig0055_Frame1-1
KYPLPRIDDLFYQLQSARYFAKIVLRSGYHQLKVRESDIPKIAF*TRYNHFEFLVMSFGLTNAPATFMDLMNRVFHQFLEMFVIVFIDDILVYSKNKEDHATHLQIILQTLKDHSLYEKFSKCEFWLNFIAFLG
>PB03B_Contig0396_Frame3-1
KYMFPRIDDLFDQFQGASYFLKIDLRSGYDQLKVKECDIPKTAFESCYGHFEFLVMSFGLTNAPTAFLDLMNRVFWPYLDLFVIVFLDDILIYSQTEGDHADHLRIMLETLQTHRLYAKLCKCEFWLNSVAFLG
>PB03A_Contig4591_Frame-3-1
KYPIPRINDLFD*LQGASYFSKIDLRLGYHQLIVRECNIPKTTFRTRYG*FKFLLISFEIINTATTFMDLMNKVFKKYLDIFIIVFINDILFYSRSENDHADHLRIVLQTLRDHQSFSKFSKCAFCLRSTAFVG
>PB03A_Contig0574_Frame-1-1
*YPLPRINNLFDHLQGASYFSKIDLRSGYHQLKVREYDIPKTAFRTRYGHFEFLVMSFGLTNAPAAFMELMNRVFK*YLDMFFRVFIDNILVYSRSEDDHVDHLRIVLQTLIDHQLFTKFSKYEFWLRSVAFLG
>PB05A_Contig0011_Frame3-1
HFPMPFMH*MLHRLAGKGWYCFLDGYFGYNQICIDPED*DKTTFTCPYGTFAFKRMPFGLCNALTTFQWCMMSIFSDMVEDTIESFMDDFFVVGDSFEISLANMNVALQRCVEFNLVLN*EKCHFMVKKGIVLG
>PB04A_Contig0453_Frame2-1
KYPLLRIDDLFDQLLGASYFSKIELRSDYHQLKVRECDIPKTTF*TCYDHFEFQVISIELTNSPAAFIDFMSRVFK*YLDTFVIFFIDDILVYSRSEDD*ANHLRIVLQTLRDHQLFSKFSKCEFWLRSVAFLG
>PB05A_Contig0379_Frame2-1
KYPLPRIDNLFEQL*GASYFSKIDHRFGYHQLKVRECHIPKIAF*TRYGHFKFLVMSFELTNAPAAFMDLMN*VFKQYLDMFVIVFIDDILVYSRSENDHADYLRIILEILRDHQLFTKFRKCEFWLRFVVFLG
>PB03B_Contig2078_Frame-2-1
*YPLPRIDKIFDQL*GASYFSKIYLRSGYHHLRVRECDIPKIAFHTRYGHFEFLVMSFGLTNAPRTFMDLINSVFK*YLDMFIIVFIDDILFYSRSGHDYADHLRIMLQTLRDHQLFTKFIKCEFWLRSVAFLG
>PB03B_Contig0390_Frame-1-1
KYLLPRIDDLFDQLQGARCFSKIDLHSGYYQLKVREDDIPKITFQTRYGHFEFLVMSFELTNAPAAFMDLMNRVFYQFLDLFILVFIDDILIYSKSEEEHANHL*VILQTLKGHELYAKFSNCEFWLSAIAFLG
>PB05A_Contig0153_Frame-2-1
KYPFPRIDDLFDQLQSASYFSKIDLCSDYHQLKVRECDIPKTAFQTYYGHFKCLVMSFGLTNAPAAFIDLMNRVFRPYLDMFVIVFIDDILVYSRSEDEYYDHLRTVSQTLRDHKLFAKFSKCEFSLRSVSFLG
>PB04A_Contig0213_Frame-3-1
KYPLPRIDDLFYQL*GTSYFSNIDLYFGYHQLKVRECDIPKTAF*TRYGHFEFLVMYFGLTNAPAAFMDLMNRVFRPYLDMFVIVFINDILVYSRSEDENSDHLQTVLQTLRDHKLFAKFSKCEFWLRSVAFLG
>PB05B_Contig2922_Frame-3-1
HFLMSFMDQVLDRLARRGWYCF*DGYSRYNQIFISLEDL*KTTFKCTYGTFSFKRMPFGLCNAPTTFQRCMMSIFSDMVEDTLDVFMDEFSMVGDSFELCLVNLSKALQRCVEFNLVLSWEKCHFMVKKGIFSG
>PB03B_Contig0839_Frame1-1
RYPLPRIDDLFDQLRGTSYFSKIDLRSGYHQLRVKECDISKTAFRTRYGHFKFIVMSFGLTNAPATFMDLMNRVFKQYLDIFVIVFIDDILVYSHTERDYTNHLRIVLQTLRDHQLFTKFSKCKFCLRSAAFLG
>PB05A_Contig0011_Frame1-1
KYPIPLVKDLMEKINKECWFTKLDL*SGHWKVWIEKGDEPKTMCVMRYGSYEFLIMPFGLTNATITFCILINDLLFDYLDDFVVVYLDDIVIYSFSLDEYLEHLKLLLSYLTEYNLYVKMDKYEFAIKEVMFLE
>PB05A_Contig0460_Frame-2-1
KYPLPRIEDLFDQL*GSSYFSKIDLKSDYHQLRVRECDIPKTAFGTRYGHFKFLVMSFGLTNAPTAFMDLMNRMFK*YLDMFVIVFIDDILVYSCTERDHVAHLKIILQTLRNH*LFNKFSKREFWLRSVASFA
>PB04A_Contig0821_Frame-2-1
HFPMPFMD*MLDRLVGRGWYCFLDGYLGYNQIFIALKD*EKMTFTTLYGNFAFKRMPFGLCNAPTTFQRCMMSIFSDMVEETLEVFMDNFFVVGDLFELCLLNLSKALQRCVEFNLELNWEKCHNMVKEGIVLG
>PB03A_Contig0285_Frame3-1
KYPLPRINDLFDQLQGASYFSKIGLRSGYHELRVKECDIPKIAF*TRYGHFEFLVMSFGLTNTAIAFKDMMNQVFKQYLDMFVIVFIDDILVYSHSKSDHACHLCIVLQTLRAHKLFAKFSKHEFYLKSIAFLG
>PB05B_Contig2922_Frame-2-1
KYPIPLVQDLMDRLTRAC*FTKLDLRSGYW*VRIAEGDKSKTIFVTRYGSYEFLVIPFGLTNAPATFYNLMNNVLFDYLDDFVVVYLDDIVIYSCSFDEYLEPLKLVLSRLSEYKLYVKMEK*KFTKKEVKFLR
>PB03A_Contig0712_Frame-2-1
KYPLPRIDDLFDQIQGVSYFSKIDLRSSYHQLRV*ECDILKVAFRTWYGHFKFLVMSFGLTNSPIAFMDLMNRVFK*YLDMFIIVFIDNIMIYSHTERDHVDHLRILLQTLRDYQLFTKFNKCEFWIRSVAFLS
>PB03A_Contig0494_Frame-1-1
KYPLPRINDLFDQFHGAKFFSKIDLWSGYH*LKIREEDIPKMTFLTWYGYFKFLVMSFG*TNASTAFMDLINRFFRQFLDLFVIAFIDDFLVYSKGEVDHTNHLCEVLQTLKEQQLYAKFTKCDFWLNDMSFLG
>PB03B_Contig1201_Frame2-1
KYPLPRIDDLFD*P*SSKCFSKIDLRSGYHQLKVRESDIPKTTF*TRYGHYESLVMSFELTNHPTTFMDQMNRVFR*FLDLFVIVFIDDILMFSKSVEDHVNYLQIILQTLKDHRLYAKFSKCEFWLNTIAFLG
>PB03A_Contig0238_Frame-2-1
KYPLPRIDDLFDQLQGASYFSKIDLRSDYYQRKVRECDILEIAFQTRYGYFEFFVMSFGLTNALAAFMDLMNRVFRLYLDMFVLVFIDDILVYSHSEDEYSDRLRTVLQTLRDHKLFAKFSKCEFWLRSVAFLG
>PB05A_Contig0612_Frame1-1
KYPFPKIDDLFDQLQGASYFSKIDLRSGYHQLRVRECNIPKITFRNRYGHFEFPVMSFGLTNAPAVFMNLRNRVFKQYLDMFVIVFIDDILVYSRNENDHADHLKIVLQTLRAHQLFAKFSKCEFWLRFVAFLV
>PB04A_Contig0213_Frame-2-1
KYPLPRIDDLFDQLQGASYFSKIDLHSGYHQLKVRECDIPKTTFKTRYGHFEFLVMSFRLTNAPAAFKDFMNRVFRPYWDMFVIVFIDNILVYSRSEDEHSDHLRTILQTLRDHKLFAKFSKCEFWLRSVAFLG
>PB05B_Contig0009_Frame-3-1
KYPLPLIDDLFDQLKGAKFFSKIYL*YGYQQLKIREVDIAKMAFHTRYGHFEFLVMSFGLTNAPTTFMNLMNKVFRQYLNLFIIFFIDDILVYSKSEVDYANQLCMVLQTLKKQWLYAKFSKSEFWLNIVTFLG
>PB03B_Contig7324_Frame3-1
KYPLPRIDDFFDQLQGASYFSKIDLRFGYHQLKVRECDIPKTSFQTRYGYFKFLVMSFRLTNALATFMDLMN*VFRPYLDMFVIVFIDDILVYSRSEDKYSDHLQTVLQTLRDHKLFAKFSKCEFWLRSVAFLG
>PB03B_Contig0501_Frame-1-1
KYPLLRIDDLFDQLQGINCFSKIDLLSRYHQLKVRESDSPKIAFRTRYGYYEFLVMSFGLINAPSSFMDLMNRVFHQFLDLFVIVFIVDSLIYCKSDEDHTNHLQIILQTLKNHRLHAKFSKCEFWLNTIAFLG
>PB04A_Contig0193_Frame2-1
KYPLPRIDDLFDQLQGSTYFSNIDLRSGYHQLRFREYDIPKIAFHTRYGHFEFLVMSFGLTNAPPIFMDLTNCVFKQYFDMFVIVFIDDILVYSRSERVHADHLRIVLQTLKDHQLFAKFSR*EFWLWSVAFPG
>PB05B_Contig0585_Frame3-1
KYPIPLV*DLMDRMTKAC*FTKLDLRLGYWHVCIVEGDESKTTYVTRYGSYEFLVIPFGLTITPETFYNLMNDVLFDCLDEFVVVY*DDIVIYSCSLDEHLEYLKLVLSQLQEYKLYVKIEKYEFGKKEVKFLR
>PB03A_Contig0236_Frame1-1
KYPLSKIDDLFDQLQGASYFSKIDFRSGYNQIIVRECDIPKIAFRTWYGHFEFLVMSFGLTNALAVFMDLINHVFKHYMDMFVIVFIDDILVYSRSEQDHEDHLRTVLQTLKNHQLFAKFSKCKF*LRSVAFLG
>PB03A_Contig4410_Frame-3-1
KYPLPRIDNLFDQLQGAKCFSKIDLHLGYHQLKVRESDISKTAFRTRYGHYEFLVVSFGLTNAPAAFMDLMNRVFRQFLDLFVIVFIDDILIYSKSKEDHASHLQIILQTLKDHQLYTKFSKCEFWLDVIAFLG
>PB03B_Contig0384_Frame-2-1
KYPLPRIDDLFDQL*GAKCSYKIDLRSGYYQLKIRDTDIPKTAFRTWYGHYIFLVISFGLTNALAAFMDLMNRVFSPFFDMLVIVFIDDI*VYSKNEANHVDHLHVVL*TLKDHYLYAKFSKCEIWLKTITFLG
>PB03A_Contig0218_Frame2-1
KYPLPKIDDLFDQL*GETYFSKIDLRSNYH*LKVKECDILKTAFRTCYGHFEFLVKSSGLTNASADIMDLMNRLLK*YLDMFVIVFIDDILVYSHNEDDHADHLRIVLQTLRDHQLFAKFSKSEFWISSVAFLC
>PB05A_Contig3496_Frame2-1
KYPIPLVQDLMDRLTRAC*FTKLDLRSGYW*VRIAEGDKSKTIFVTRYGSYEFLVIPFGLTNAPATFYNLMNNVLFDYLDDFVVVYLDDIVIYSCSFDEYLEPLKLVLSRLSEYKLYVKMEK*KFTKKEVKFLR
>PB03A_Contig4692_Frame1-1
KYPLPRIDDLFDQLQGASYFSKIDLRSGYHQLKIRECDTSKAAFQTRYGHFEFLVMSFGLTNAPAVFIDLMNRVFRPYLDMFVIVFIDDILVYSRRENEHADHL*IVLQTLKNH*IFSKFSKC*FWLRSVAFLG
>PB03A_Contig0616_Frame-1-1
DFPLPNIHILLDNCAKHEVTSFMDYYTGYHQIFMDDDDAEKMSFITPWGTYYYRVMSFDLKNAGAIYMRSMTTMFHDMMHK*IKVYVDGVIIKSKN*ADHVKDLRKFFERLCRYNLKLNLAKCVFEVSSEKLLM
>PB03B_Contig3065_Frame2-1
RYPVPRIDDLFDQLQGASYFSKINLRSGYHQLRIRECDISKIAFHTWYDHFEFLVMSFGLTNALATFMDLMNRVFRQFLDMFVIVFIDDILVYSHTERDHADHLRIVLQTLRDHQLFAKFNKCEFWLRSVEFPD
>PB03B_Contig3273_Frame1-1
KYSLSRLIDLFDQFQGTKYFSKIDLRSSYHHLNFREADIPKTAFRTRYSHYKFHVISFGLTNAQAAFMDLMNRVFRPFLDIFVIVLINDILVYSKS*LGHVDHLRVGLQTLKDYHLYAKFSKCDFWLKVMTFLG
>PB03A_Contig0376_Frame-3-1
RYLFPRIDDLFDQYQGASYFSKIDLRLSYHQLRVRECDISKTTFRTRYGHFEFLVMSIDLTNAPTAFMDLINYVFKQYLGMLVIVFIDDILVYSRIERDHANHLRIVLQTLRDHQLFAKFSKWKFWIRSVAFLG
>PB03B_Contig0051_Frame-2-1
KYPLPRIDDLFDQLPGTSHFSKVDLRSGYHQLRVRECNILKTAFRTRYGHFKFLVMSFGLTNAPVAFMDLSDCMFK*YFDMLVIVFIDDILFYSYSKYDYADHIRIVLQTLRTHQLFAKLCKC*FWLRSIAFLF
>PB04A_Contig0315_Frame1-1
KYLLPRINYLFNQLQGAKFFSKIDLRSEYYQLIIREVDIPKASFITRYGHFEVWVMSFGLTNAPTTFMDLMNRVFHQFLDLFIIVFIDNILVYSKSEIDHADHLRVILQSLKKQQLYAKFSKYEFW*NTVTFLD
>PB05B_Contig0170_Frame1-1
HFPMPFMDQMLD*LAGKGWYYFLDVYSGYNQICISPEDQEKATFICPYGTFSFKRMPFGLCNTPGNFQWYMMSIFSYMAEDTLEVFMGDFSVVGDSFKSCLVNLSMALQ*CVEFNLVLNWEKCHFMVKEGIFLR
>PB04A_Contig0364_Frame-2-1
WYAFSRIDYLFDQI*CSSYFSKIDLRSGYHQLRVRECDIPKTSFRTRYGHFEFLVMSFGLTNALADFMDLMNWVFKQYLDMFFIVFIDDILVYSRMERDHLDHLRIVLQTLNDHKLFSKFNKCDFGLRLVAFLG
>PB04A_Contig0364_Frame-2-2
RYPLPRIDDQFDQL*GASYFSKIDLRLGYYQRRVREYDILKIAFHTRYGHFEFLVMSFGFTNASVAFMDLMKRVFKQDLGMFVIVFIDDILVYSRTERDNADYLKIVLQTLRDHQLFAKFSMCKFWLRSVAFHS
>PB05B_Contig0025_Frame-2-1
RYPLPRIEDSFDQL*GASYFSKIYLRSGYHQLRLRECHILETTFRTRYGYFEFLVMSFGLTNAPAAFMDLMNRVFKQYLYTFVIVFIDDILVYSRTERDHSDYLIIVLQTLRDHQLFAKFSKCKFLPRLVAFVG
>PB03A_Contig0350_Frame-3-1
KYLLPRIDDLFDQLLGASYFSKIDLRSGYHQLKVRECDIPKTTFQTSYGHFEFLVMSFELTNAPTAFMDLMNRVFKPYLDMFVIVFIDDILVYSHSEDEHSDHLRIVLQTLRDHKLFSMFSKCEFWLRSVAFLG
>PB04A_Contig1042_Frame3-1
KYPLPRIDDLFYQLHGASYFSKIDLRSGYHQLRVRKCDNLKTSFRTRFGHFKFLVMSFE*TNTPAAFIDLMNRVFK*YLDMFFIVFIDDILVYSHSEDDHVDHIRIVLETLRDHQLLAKFSKCEFFLRLVAFLG
>PB03B_Contig2474_Frame1-1
DFLLPSIHILLDNCAKLEVASFVDCYVRYHQIIMDDDDAEKMSFITPWGTYYYRVMPFGLKNAGSTYMRAMAAMFHDMMHKEIEVYVDDVIIKSKSQADYVKDLRKFFERLRRYNLKLNPAKCVFEIPSEKLLG
>PB03B_Contig1039_Frame-3-1
HYPMPRIDNLFDQLQGTVVFSKIDLRFGYHQLRIQAEDILKTALRTHYDHYEFLVMSFGLNNGPAMFMDLMNCVFKPYLDSFVIMFIDDIFVYSRSSEEHAQHLRIVLQVLREHVLFAKFSK*EVCLESVSFLV
>PB04A_Contig7174_Frame1-1
KYPFPRIDDLFDQL*GASYFS*IYLRSGYHQLRVRECDTLKIAFHTRYGYFKLLVMSFGFTNAPTTFMGMMNYLFKQYLDTFVIVFIYDSLVYSHNERDHADHLRIVL*TLTDNQLFSKFSKCKFCLRSVAFHG
>PB04A_Contig0320_Frame2-1
NFPLPNIHILLENCAKHDLASFVDCYAGYNQIIIDPEDAEKTSFIMTWGTYCYRVMPFGLKNDGVTYMRAMPTMFHDMMHKDIEVYVDDVIIKTREKSDYVKYLRKFFERLRRFNLKLNPVKCVFRVSSGKLLG
>PB03A_Contig0237_Frame1-1
KYPFLRINDLFDQLYCASYFFKIDLRPDYHRLKVREYDIQKTAFQTCYGHFEFLVMSFGLTNSPTTFMDLVNRVFKKYIDMFVIIFIDGILVYFHNENDHANNLRVVLQTLRDHKLFAKFCMCEFWLRSVAFMG
>PB06A_Contig0423_Frame-3-1
RYLLPKIDDLFDQLQGSSYFYKIDLRSGYHHLRVRECDILNTAFRSQYGHFKFLVMSFGLTNAPAAFMDLMNWVFKQYLDMFVIVFIDDILVYSRIEHDHSDHLRIVLQSLRDHQLFAKFSKCKFWLRSVAFLG
>PB03B_Contig0363_Frame-2-1
KYLLPRIDHMFDQLQGASYFSKIDLRYGYHQLKVRECDIPKIAFRTCNGHFECLFMSFELTNALKAFMDLMNRVFKQYLDMFVIVFIDDILIYFRCEHDHVDHLRIVLEALKGHQLFTKFSKCEFLIRSIAFLG
>PB03B_Contig0401_Frame-1-1
KHLLPRINDLFDQLQGASYFSKIDLRSGYHQLRDN*CDIPKIAFRTQYGYFKFLVMSFGLTNAPAAFIDLMNRMFKQYLDLFIIVFIDDILVYSRSKHDYANHLRIVL*TLKNHQLVAKFSKYKFWLRLVAFLG
>PB03B_Contig0401_Frame-1-2
KYLLP*INDLFDQLQVASYISKIDLKFNYYQLKVRECDNSKISFRTCYGHFKFLIMSFGLTNAPAAFIHLMNRVFRPYLDLFVIVLLDDILIYSRSEGDYADHVQIVLENLPTHRLYDKFSKSEFWLNSVAFLG
>PB04A_Contig0320_Frame-2-1
NFSLPNIHILLDNCAKHDLASFVDYYAGYLQIIMDPEDVGKTSFIMPWGTYCYRVAPFGLKNAGVTYMREIPTMFYDMMHKDIEVYVDDMIIKLREKSDHVKYLRKFFERLRRYDLKLNSAKCVFGVSSGKLLG
>PB05B_Contig0123_Frame1-1
HFPMSFMDQMLDRLAGKGWFYFLDGYSRYNQICITLEDQEKTTFTCPYGTFAFKRMLFGLCNIPTTFQQCMMSIFSDMVEDTLEVFMDDFSVVGESFESCLANMSMALQRCVKFNLVLNWEKRHFMVKEGIVLG
>PB04A_Contig0376_Frame1-1
KYPFLRIDNLFYQLQGASYFSNIDLRSSYHQLKVR*CDIQKIAFRTCYGHFEFLVTSFGLTNAPATFMDLMN*VFKTYLDMFVFIFIDDILVYSRSENDHANHLRVVLQTIRDHQLFAKFSKCDFG*GLYPF*V
>PB04A_Contig7049_Frame-3-1
KYPLPRINDLFDQLQGASYFSKINLRFGYHQLKVRECDIPNMAFHTRYGHFEFLVMSFGLTNAPAAFMDLMN*VFRQYLDIFFIVFIDDILVYSRIENDHADHL*IVL*TLKDQQLFAKFSKCGFWLRLVAFLG
>PB03A_Contig0211_Frame-2-1
KYPLPRIDDLFDQLHGAKCFSKIDLRSGYHQVRVKEEDIPKTAF*TRYGHYEFLVMSFGLINAPTTLMDLMTRVIKPFLDVFVIVFIDDILVYSRSEEDHANHLRQALQTICDCKLYVKFSKYEFWLKSVAFLG
>PB04A_Contig7151_Frame-2-1
KYPLTRIDDLFDQLQGASYFSKINHRSNYHQLKVKECDIP*TAFRTCYGDFEFQFVSFRLTNAPSAFMNLMDQVFK*YLDTFVILFIDDILMYSHSEGDHVDYLRIVL*TFRDHKLFTKFNKCEFRLRSVTFIG
>PB05A_Contig0011_Frame-3-2
KCPVPLVQDLMDRLRKACWFTKLELRSGYWQVCIAEGDEFKTTCVMKYSSYEFPIMPFLLANSQTNLFNLMNDLLFDYLDDFVAVYLDDIFIYSFSLNEHLEHLKLVLSYLKEYKLYVKMEKCEFDTKEVKFLW
>PB05A_Contig3175_Frame-2-1
HFLMSFMDQVLDRLARRGWYCF*DGYSRYNQIFISLEDL*KTTFKCTYGTFSFKRMPFGLCNAPTTFQRCMMSIFSDMVEDTLDVFMDEFSMVGDSFELCLVNLSKALQRCVEFNLVLSWEKCHFMVKKGIFSG
>PB04A_Contig7282_Frame-3-1
KYPLPRIYDLFDQL*GASYFSKIDLRSGYHQLRVKECDILKMALRTQYAPFEFLVMSFGLTNNPTGFINLMNRVFKYYLDMFVIVFIDDILVYSHSDNDHANYLKVALQTLRAHRLFAKFSKCKFWLRSVDLLG
>PB03B_Contig0689_Frame2-1
KYPLPRIDDLFDQL*GASYFSKMDLRSVYYQLRFRECDIPKTAFHTWYGHFKFLVMSFVLTNALATFMD*MNRVFK*YLDMFIIVFIDDILVYFRSERDHADHLRIVL*TLRDH*LFAKFSKCKFWLRSVALFS
>PB05B_Contig0337_Frame3-1
KYALPRIDDLFDQIQGASYFSKIDLRSGYHQLRVRECDILKTAFRTRYGHFKVLVMSFGFTNAPVAFMDLMNHLFKKDLDIFVIVFIDDILVYSRTERDHADHLRIVLQTLRVYQLFAKFSKCKFLLRSVAFLG
>PB05B_Contig0337_Frame3-2
KYPLPRIEDLFDQL*GSSYFSKIDLKSDYHQLRVRECDIPKTAFGTRYGHFKFLVMSFGLTNAPTAFMDLMNRMFK*YLDMFVIVFIDDILVYSCTERDHVAHLKIILQTLRNH*LFNKFSKREFWLRSVASFA
>PB05A_Contig0272_Frame3-1
KYPLPRIDDLLDQLQGASYFSKIDLRSGYHQLKFRECDIPKTAFQTRYGHFEFLIMSFGLTNAPAAFMDLMN*VFRPYLDMFVIVFIDDILVYSRSEDEYSDHLRTVL*TLTDHKLFAKFSKCEFWLRSVAF*G
>PB05A_Contig0129_Frame-3-1
*YPLPRIDNLFDQLQGASYFSTIDLRFGYHQLRVREYDIPKTAFKTRYGHFEFLVMSFGLTNAPAAFMNLMN*VFKHYLNMFFIVFIDDILVYSRNKNDQTNYLRIVLQTLRDHHLFAKFSKCKFWLRSVAFLG
>PB03A_Contig0139_Frame-1-2
KYPLPRIDDLFDQL*GASYFSKIDLRSGYHQLRVRECDIPKIAFRTQYDHFKFLVMSFGLTSAPAAFMDLMNRVFKQYLDMSIIVFIDDILVYSHGEHDHADHLRIVLQTLRNYLLFAKFSKCKFCLR*VVFLS
>PB03A_Contig0139_Frame-1-3
KYPLPRIDNLFNHLQGASYFSKINLRLGYHQLRVRDYEISKIAFRSRYGYFKFLVMSFGLTNGPASFMDLMNRVLK*YLDMFIIVFIDKILVYSYNENDHADHLRIVLQNLRNHQLFTKFYKCEFWLRLVAFLG
>PB04A_Contig0216_Frame-2-1
KYPLPRIDDLFDQLQGASYFSKIDL*FGYHQLKFRECETPKTAFRTRYGHFEFLVMSFGLTNAPAAFMDLMN*VFRPYLDMFVIVFIDYILVYSHSENEHADHLRIVLQTLKNHQLFAKFSKCEFWLRSVAFLG
>PB04A_Contig7140_Frame-3-1
RYFFSRIDDLFDQL*GASYFSKTDLRSGYHQLRVTECDISKIAFRNWYGHFKFLVISFGLTNAPATFMDLMNHVFKQNLDMFVIVFIDDILVYSYIEHDHADHLRIVLQTFRDHQLFAKFSKCKY*LISVAFLG
>PB04A_Contig5100_Frame1-1
KYPLPRIDDLFDHLQGASYFSKIDLRSDYHQLRVRECDILKIAFRTRYGQFKFLLMMFGLKNALAAFMDLMNRVFKQYLDMFVIVFRDYILVYSRSERDHADHQETVLQTLRDHHLFIKFNKGEF*ISSVAFLG
>PB03A_Contig0155_Frame-1-1
KYPLPRVDDLFDQL*GDVVFSKIDLRLGYHQLRIRALYILKIAFQTRYGYYEFLVMSFGLTNSPASFMELMNQVFRPYLHSFVMVLIDDILVYSKSEVEHEEHLWIVL*GLRDEKLYAKFSKCKFWLESIFFLG
>PB03A_Contig0491_Frame-2-1
KYPLPKINDLFDQL*GASYFSKIDVRSGYHQIKVRECDIRKIAFCTLYGHFEFLVMFFGVKIAPTAFIDLMNLVFRPYLDMFVIVFIDNILVYSESENDNADHLQIVLQNLKDQQLFSKFSKYEFFLWSIVFLG
>PB03A_Contig0491_Frame-2-2
KYTLLRVNDLFDQLQDASYFSKIDLRS*YHRLKVRECDMPKIAFRTRYGHFEFLVMSFDLTNAPSAFMDLINQVLK*YLDMFVIVFKDDILLYSHREDDLVDHLKIFLLTLRDHQLFAKFIKYKFWLRLVAFLG
>PB03B_Contig0437_Frame2-1
KYPLPRIDDLFDQL*GASYFSKIDLRSGYHQLRVKECDIPKITFKTRYGHFEFLVISFGLTNASAAFMDLMNRVLKLYLDMFVIVFIDDILAYSHSENDHANHLRIVLQTLRTHQLFIKFSKCKFCLRSVALLG
>PB05A_Contig0046_Frame-1-1
KFPIPVVDNLLDELQGSCLFSKIDLRSGYHQIRMRVEDISKTGFKIHHGHFEFKVMPFGLTNAPATFQSLMNSLFQQHLRRFILVFFNDILVYSKNLQEHEEHLRETFKILQHNKLFAKRSKCSFSKSQVEYLG
>PB03B_Contig0364_Frame1-1
KYPLPRIVIFFDQLQTAMCFCKINLRSGYYQLKTREVDIPKTAFRT*YGHYELLVMSFGLINAPIEFMDLINRIFNQFLDLFVNVFIDGIFVYSKSEADHVDHLRAILQTLKD*RLFAKFSKCEFCMKVVSFLS
>PB05B_Contig2922_Frame1-1
RYLLPRIDNLFNQLQGASYFSKIDLRSGYHHFRVREYDIPKTAFHTRYGFFKFLVMPFGLTNAPAAFMDLMNPMFKKYLDIFVIVFIDDILLYSRTECDHSDNLRIVL*TLRNHQLFAKFSKCEFWLRSVSFLC
>PB03B_Contig0711_Frame2-1
KYPLSLIDDLFDHLQGAKFFSKIDLWSGYHQLKIREVDIPKKTFSSRYGYFEFLVISFGLTNAPTIFMNLIK*VFP*FLDLFIIVFIDDILVYLKSEMDHANHLRMVLQTLKEQQLYAKFSKCEFWLNAVTLLG
>PB05A_Contig4496_Frame3-1
KYPFPRIDDLFDQLQGASYFSKIDLRSGYHQLNVRECDIPKTAFQTRYGHFEFLVMSFGLTNAPTAFMDLMNQVFRPYLDMFAIVFIDDILVYYRSEDEYSDHLQTVLQTLRDHKFFCQFL*V*VFTKVSCFSR
>PB05A_Contig0005_Frame1-1
KYPLLIIDDLFDQLQGASYFPKIDLRSGYRQLSVRGCDILKIAFRTLYGHFEFLVMSFGLTNAPVSFMDLMNRVFKQYLDMFVIVFIDEILVYSRSEYDYPDHLRILLPTLRDHQLFAKFSKCEFWLRSAAFLG
>PB04A_Contig0107_Frame-3-1
KYPLPRIDDLFDHL*GANYFSKIDLRSGYHQLRVRECDIPKAAFRTRYGYFKFLV*SFGLTNTPAALMDLMNRVFKKNMERCIIVFIDDILVYSHSEYDHADHFRIVLQTLRNHPLFAKFSKCKFLLRSVAFFG
>PB06A_Contig0436_Frame-1-1
KYPIPFVQDLMDRLTKACWFTKLNL*SGYWQVRIVEGDESKTTCVTRYGSYEFLVMSFGLTNSQATFCNLMNDVLFDYLDDFVVVYLDDIVFYSCSLDEHLEYLKLVLSRLREYKLYVKMEKC*FAKKEVKFLG
>PB03B_Contig0226_Frame1-1
KYLISRINDLFDQLQGASYFSKIDLRSGYHHFRVRECDIPKIAFKTRYGHFEILDISFGLTNSPVAFMDLMNRVFK*YMDMFVIVFIDENLVYSRNENDHANHLKIVLQTRRVHQLFTKFSKCEF*LSSVGFLG
>PB03B_Contig0028_Frame-1-1
NSSLPNIHILIDNCAKHEMQSFIDCFAGYHQILMDEKDAEKMAFITPWGIYHYRVISFGFKNMGATYMRAMTTIFHDMIYKEIEVYVDDVIIKSHESSDHLTHLEKFFNRLRRYSLKLNPAKCTFGMPSGKLLG
>PB04A_Contig0320_Frame-3-1
KYPLPRIDDLFDQLQGVKCFSKIDLRSGYHQVRVKEKDIPKTAF*TRYGHYEFLVMSFGLTNAPAAFMDLMNRVFKPFLDVFVIVFIDDILVYSRSKEDHANHLRQALQTLRDCKLYAKFSKCEFWLKSVAFLG
>PB05A_Contig0341_Frame3-1
KYPIPFVQDLMDRLTKACWFTKLNL*SGYWQVRIVEGDESKTTCVTRYGSYEFLVMSFGLTNSQATFCNLMNDVLFDYLDDFVVVYLDDIVFYSCSLDEHLEYLKLVLSRLREYKLYVKMEKC*FAKKEVKFLG
>PB03B_Contig0412_Frame-1-1
KYPLPRIDDLFDQLQGSCYFSKMDLRSGYYQLRIRECDIPKAAFQTQNDHFKFLVMSFGLTNAPVAFMDLMNRVFR**LDMFIIVFIDDILVYSHNE*DQTDHLRIVL*TLKNHQLFAKFSKCKFWLRLVAFLG
>PB03B_Contig0412_Frame-1-2
NFPLPNIHILLDNCAKHDLASFVDCYAGYHQIIMDPEDAEKTSFITP*GTYCYRVMPFGLKNVRATYMRAMNTMFHDMMHKEIEVYMDDVIIKSREKSDHVKDLRKFFERLWRYDLKLNPAKYVFGVPSGKLLG
>PB03B_Contig0412_Frame-1-3
KYPLSRINDLFDQLQGASYFSKIDLRSGYH*LRIREFDIPNIAFRTRYDHFKFLVMSFGLTNVPTAFMDLMSRVFK**LNIFVIVFIDDILVYSLNE*DHVDHLRIVL*TLKNH*LFTKFSKCKFWRRSIAFLG
>PB03A_Contig0639_Frame-2-1
KYPLPRINDFFNQL*GASYFSKIDLRSVYHHLRVRECDILKTTFQIRYGHFKFLVISFGLTNALAAFMDLMNRVFKQYLDMFIIVFLDDILVYSCSENNHADHLKIVLQTLRSHQLFVKLSKYEFWLRSVAFFI
>PB03A_Contig4634_Frame-1-1
KYLLPRIDDLFDQLQSASYFSKIERCFGYHQLKVRECDIPKTIFQTRYGHFEFLVMSFGLTNALAAFMDLMNRVFRPYLDMFVTVLIDDILVYSRSDDEHSDHPRTILQTLRDHKLFAKFSKCEF*LRSVAFLG
>PB03B_Contig0412_Frame-3-1
KYLFPRINYLFDQL*SASYFSKIDLKSGYHHLRVREHDILKIAFHTLYGHFEFLVRSFGLTNAPATFMDLMNRVFKHYLEMFVIVFIDDILVFYHSGRDHSDHLKTVLQTLRDHQLFSKFNKYEFWLSSVAFLG
>PB03A_Contig0050_Frame3-1
KYPLPRIDDLFDQLQGVSYFSMIDLKFGYHQLGVTEYDIPKIAFHTWYGHFEFLVMSLCLTNAPNTLMDLMNRVFKQYLDIFVIVFIDDTLVYSRNEGDHANYLRTVLQTLKNHQLFAKFSKFYFWLRSVVFLG
>PB03B_Contig1048_Frame3-1
KYPLPRINDLIYQL*AASYFCKKDHRSGHYQLRVRECGILKTAFRTRYGHFEFLVMSFGLTNTPAALMDLMNHVFKTYLDIFIIVFIDDILVYSRSERDHADHLKIIL*TLREHQLFAKFSK*KF*LRSVAFLS
>PB03B_Contig0126_Frame3-1
KYPLPRIDDLFDQLQGAKYFSNINLKSGYH*LKNREEDILKTTFRTQYGHYEFLAMYFRLTNAPMIFMDFMNRVFSSYLDLFSIVFIDDILVYSKSEADHVDHLHAVLQTLKDHLLYAKFSKCEFLLKVVSFIG
>PB05B_Contig0262_Frame2-1
HFPMPFMDQMLDRLAGRG*YCFLDRYSRYNQISISPEDQDKMTFTCLYGTFTFKRMHFGLCNAPATFQRCMMSIFNDMVVDTLEVFMDNFSVLGDSFDLCLLNLSQALQRCEEFNLVLN*EKCHFMEKEGIVLG
>PB03B_Contig0008_Frame1-1
KYPLPRINDLFNQLQGAIYFFKIDLRSSYHQLRVREYDISKITFRTRYGHFEFLVMSFGLTNTPAIFMDLMNHVFKQYLNMFIIVFILDILVYFRSERDHTDHLKIVLQTLRDHQLFTKLSKCKFWMRSVIFLG
>PB03B_Contig0391_Frame1-1
HFLMPFMDQMLDRLAGRGWYCFLDGYSGYNQISITPEDQKKMAFTCSYGIFSFKRMPFGLCNKLATFQRCMMSIFSDMV*DTLEVFMDDFSVVGDLFELCLVNLSRALQWCEEFNLVLNLEKCHFMVKKGIVLG
>PB03B_Contig0785_Frame2-1
HFPIPFMD*MLDRLAGRGWYCFLDGYSGYNQISSSPKDQEKTTFTCPYGIFSFKSMAFGLCNAPTTFKRCMISIFSDMVEDTLEVFMDDFSVVGDSFDFCLLNLSKELQRCEEFNLVLNQKKCYFMVKEGIVLD
>PB03A_Contig4772_Frame3-1
RYPLPSIDDLFDQL*GDSYFSKIDLRLGYHQLRVREYDISKTAFHTWYGHFEFLVMSFGLTNAPTAFMDLINLVFNKYLDMFIIVFIDDILVYSCIEHDHLDHLRIVL*TLRDHQLFSKFSKCEFWLRSVEFLG
>PB04A_Contig1121_Frame-1-2
KYPLPTIDDLFDQLRGACNFSKIDLRSGYHQLRVRECDILKIAFCTWYGHFKFLVMSFGLTNDPTTFMDLMNHVFKQYLEMFIIVFIDDILVYSHTE*DYVDHLRIVLQTLRNHQLFAKFSKCKFWLRSVAFLG
>PB03B_Contig0619_Frame-3-1
KYLLHRIDDLFDQLQGGSYFSKIDLRSDYHQLRVKECDIPKTAFRTWYSHFKFLVMLFGLTNAPAVFMDLINRVFKQYLDMFVIVFIDDILLYSCSEHDHPDHLKIV**TLRNHQLFNKFNKCEFWLRSIAFLG
>PB05A_Contig0021_Frame-2-1
KYPLPRIDDLFDQL*GASYFS*IDLRFSYHQLRVRECDIPKTIFCTRYGHFKFLVMSFGLTNAPSTFMDLMNRVFK*YLDMFVIVFIDDILVYSRTKRDHADHLRIVLQTLRNHQLFAKFNKCEFWVKSVAFHG
>PB05A_Contig0169_Frame-2-1
RYPLPRVDDLFNQL*GANYFSKIDL*SGYHQLRVRECDILKRAFRTRYGHFEYLVMSFGLTNAPAAFIDLIYRVFKQYLDMFVIVYIDDILVYSLIERDHADHLRIVLQTLRDHQLFATFSKCEFWLRSVAFLS
>PB03A_Contig0421_Frame2-1
KYPISRIDDLFDQLQDDSYFSKIDLRSSYHQLKVREYNIPKTAFQTRYGHFEFLVMPFGLTNALESFMDLMNLVFKKYLDTFVIIFIDNILVYSHDENDHVTHLRIILQTLRDHQLFA*FSK*EFRLRSIAFLG
>PB03A_Contig0421_Frame2-2
KYPLPRIDDLFDQLQGASYFSKIYLRFDCHQLKVREYDIPKTAFKIRYGNF*FLVMSFGLTNAPSAFMDLMN*VFK*YLNMFVIVFIDDIPV*SRSEEDYVDHLRIVLQTLRDHQLFAKFIKCEFFLRSVDLSL
>PB03A_Contig0421_Frame-2-1
RYLPPRINDLFDRL*GASYFSKIDLRSGYHQLRVRECDIPKTAFHTRYGHFEFLFMFFGLTNPPVAFMEWMNRVLK*YLAIFVIIFIDDILVYSRTERDHSDYLIIVLQTLRDHKLFAKFS*YEFFLRSVAFLG
>PB04A_Contig0155_Frame-2-1
KYPLPKIDDLFDQL*GDS*FSKIDLKSSYHQLRVR*CNISKIAFKT*YGHFKFLVMSFGHSNAPTAFMDLMNRVFKQYLDIFVIFFIDDILVYSHNKNDHVNYLKIVLQTLRAHPLFAKFSKCKFWVRSVAFLG
>PB04A_Contig0176_Frame-1-1
HFPMPFMDQILDRLAGWGWYCFLDRYFGYNQICIVPKDQEKIMFTCPYDTFIFKRMPFGLFNAPATF*RCMMSIFSDMVEDTLEVFMDDFFVVGYSFELCLKNLSKAL*RSVEFNLVLNWEKCHFMVNGGIVLG
>PB05B_Contig0145_Frame-2-1
*YPLPRIDNLFDQLQGASYFSTIDLRFGYHQLRVREYDIPKTAFKTRYGHFEFLVMSFGLTNAPAAFMNLMN*VFKHYLNMFFIVFIDDILVYSRNKNDQTNYLRIVLQTLRDHHLFAKFSKCKFWLRSVAFLG
>PB03B_Contig0327_Frame-3-1
KYPLPRINNLFDQLQGASYFLKIDLRSGYHQLKVRECDIPKTSFQTRYSYFEFLVMSFGLTSAPAAFMDPMNQVFNQYLDMFIIVFIDDILVYSCSEDDNADHLRIILQTLRDHQLFTKFSK*EFWLRFVAFQV
>PB01A_Contig0201 Frame:3-1
KYPLPRIDDLFQQL*GAKFFSKINLRSVYPQLNIREVDIPKMAFQTRYWHFEFLVMSFGLTNAPTTFIDLMNRVFRQYLDLFIIVFIDDILVK**SEVDHANHLDVVLQTLKE*WLYGKFSKCDFLLNAVTFLG
>PB01A_Contig0234 Frame:-3-1
KYSLPRIDDLFDQLLGSKFVSKIDLQSGYHDLKIREVDIPKKAFHTQYGHFYFLVMSLGLTNATVVFMDLMNWVFR*YLDLFFIMFIDDVLVHSRSEVDHASYLYVVLQTLRVQWLFAKLSKCEFWLNVVAFLG
>PB01A_Contig0271 Frame:-1-1
KYPHLRIDYLFD*L*GARCFSKIDLHSGYHQLKVRESDIHKTAFRTRYGHYKFLVIAFGLTNTPAAFMDLMNRVFDQFLDLFIIIFIDHILVYSKSDEYHANHL*IFLQTLRNHKLYAKFSKCELCLSAIAFLG
>PB01A_Contig0271 Frame:3-1
KYPFPRIDDIFDQLQGAKFFLKIDHRSGYYQFKVRELDVPQTAFRTRYGNYEFLVMSFGLTNAPAAFMDLMNKVFHQFLDLFVIVFIDDILIYSKSKEDHANHLRIILQTLKDHQLYAKFSKCEFWLDAIAFLG
>PB01A_Contig0280 Frame:-1-1
KYPLPRIDDLFDQL*GANYFSKIDLRSGYHQLRVR*SDISKIPFRTQYGHFEFLVMSFGLTNAPTTFMDLINHVFKKYLDMFIIVFIDDILVYSHSEHDHADHLRIVL*TLKDHQFFTKFSK*KFWLRSVVFLG
>PB01A_Contig0426 Frame:-1-1
KYLLPRIDDLFNQFQGASYFSKIDLRSGYHKLRVRESDIPKTPFCTRYDHYEFLVMSFGLTNSPTTFIDLINCVFKQYLDMFVIVFIDDILVYSHSDGDYADYLKIILYTLKDHQLFTKFSKCKF*LRLVVFLG
>PB01A_Contig0426 Frame:-3-1
KYPLPRIDDLFDQL*GVSYFSKIDLKSSYHQLKVRESDIRKTPFCTRYDHCEFLVMFFYLTNALIDFMDLMNHLFK*YLDMFVIVFIDDILFYSRSEHDHVDYLRIILQTLRDHQLLTKFSKCKFWISLVSFLG
>PB01A_Contig0504 Frame:1-1
KYPLSRIDDLFDQL*GASYFSKIDLISRYNHLRVRECEIPKTAFYTWYGHFKFLVMSFGLTNAPAAFIDLMNRVFKQYLDMFIIVFIEDILVYSCTKRDHSDHIRIILQTLKDH*LFAKFSKSEFWLRSVAFLG
>PB01A_Contig0504 Frame:-1-1
KYPLPRMDDLFDQLQGVSYFSKIDLRLGYYQLRVRECDILKIAF*IRYGHFKFLVMSFGLTTAPTVFMDLMNCVFKQYLDMFIIVFIDDILVYSPSENDHVNHLKIILQTLRAHQLFAKFSKCKFWLRSVAFLG
>PB01A_Contig0633 Frame:-1-1
KYPLPRIDDLFDQLPGTSHFSKVDLRSGYHQLRVRECNILKTAFRTRYGHFKFLVMSFGLTNAPVAFMDLSDCMFK*YFDMLVIVFIDDILFYSYSKYDYADHIRIVLQTLRTHQLFAKLCKC*FWLRSIAFLF
>PB01A_Contig0649 Frame:-1-1
KYPLPRIDDLF*QLQGASYFSKRDLRSGYHQLRVRECDIPKIAFRTRYGHFEFLVMSFGLTNAPNSFMHLMNCVFKQYLDMFVIVFIDDILVYFRTERDRSDHLRIVLQTLRYHQRFAKFSK*DF*LRSVAFLG
>PB01A_Contig0649 Frame:3-1
KYPLPRIDDLFDQLQGAKCFS*IDLRSGYH*VRIKENDIPKTVFCTRYGHDEFLVIFIWLTNALVAFMDLMNRVFKPFIDVFMIDFIDDILVYSRSKEDHASHLR*VLPIFCDCKLYAKFSKCEFW*KYVAFLG
>PB01A_Contig0652 Frame:-1-1
NLPLPNIHILIDNCARHETQLFLDYFIGYHQILMEEEDVEKLAFITPWGIYNYRVMPFSPKNIGATYMRAMTTIFHDMIHKEIEVDVDDVITKFRKSSDHLDHLRQFFDQLWKYNLKLNPTKCAFGVPSGKLLG
>PB01A_Contig0655 Frame:1-1
KNPLPRINNLFDQL*SASYLSKIDLRSGYHQLRVRECNIPKTAFRTWYGYFEFLDMSFGLTNAPASFMDLMNRVFKQYLDMFVIVFIDNILVYSRSKHDHTDHLRIVL*TLRNHQLFTKLSKCKFLLKSVAFLG
>PB01A_Contig3190 Frame:2-1
KYALSRIDDLFDQLQGASYFFKIDLRSGYHKLRVK*CDILKTTFKTQYGHFKFLVMSFGLTNASSLFMDLINCVLKQYLDIFVIVFIDEILVYSRCESDNANHLRLVLQTLRAHKLFAKFSKCKFWLRLVAFLS
>PB01A_Contig3192 Frame:3-2
KYPLLRIDDLFD*LQGASCFSKIYLRYGYHQLKVRECDIPKTVFQTCYGYFMFLVMSFKLTNAPTDFMDLINRVFKQYLNMFVIVFINDILMYSCTENEHAFHLRIVLQTLRDHQLFAKFNKCEFWLRLVAFLS
>PB01A_Contig3389 Frame:-2-1
KYPLPIINEFFDQLQGANYFSKTDLSSGYYHLRVRECDILKIVFRTRYGYFEFLVMSLILTNFPTTFIDLMNLMFKQYLDMFVIVFIDDILVYSRSERDYADHLKIVL*ILRDN*LFAKFSKCEFWLRSVAFLG
>PB01A_Contig3389 Frame:-1-1
KYLLSRIDDLFD*LQGASYFSKIDLRSGYHQLKVRECYIPKMAFRTRYGHCEFLVMSFRLTNAPAAFMDLMS*VFKKYLDILVIVFIDDILIYSHSEHDHADHLTIVL*TLRGHQFFAKFSKCEFWLRSVAFLG
>PB01A_Contig3488 Frame:3-1
KYPLPRINDLFDQF*GANYIFKIDLRSGYHHLRVREYDILKITFRTWYGHLKFLVMSFGLTNSPKTFTDLMNRVFK*YLDMFIIVFIDDILVYSRSEHNHANHLKVVLQTLRNH*LFTKFSKCKF*LRSVALLG
>PB01A_Contig3563 Frame:-1-1
KYPLPRMDDLFDQL*GAKYFSKINLRSGYHHHKIKEVDIPKTTFRTRYGYYEFLVMSFGLTNAPTVFMDLMSRVFYPFLDLLVIDFIDDILVYSKSEASHAVHHHSML*TMKEHHLYVKYSKCEFCTKDVTFLG
>PB01A_Contig3592 Frame:3-1
KYFLPRIYDLFDQIQGASYFSKIDLRSGYHQLRVRECDISKIAFHTWYGHFKFLVMSFGLTNALAAFMDMINHVFK*YLDMFVIVFIDDILVYSHSERDHVDHLRIVLHTLRDHQLFAKFSKCKF*LRSVAFLG
>PB01A_Contig3598 Frame:2-1
KYFLPKIDDLFDQLQGASYFSKIDLRSGYHQLRVRECDIPKTTFKTRYGHFKSLVMFFGLTNSSTAFMDLVNHVFK*YLDIFVIVFIDDILVYSHSEHDHADHLRIVLQALINHQLFAKFSKCEFWLRSVAFLV
>PB01A_Contig3659 Frame:3-1
KYPLPRIDNLVDQLQGAKCFSKIDLRLGYHQLKIWDLYIPKTAFRT*YGHYEFLVMYFGLTNAPMTFMDLMNRVFHPFLDILVIVFIDNILVYSKSEVDHVYHLDAMLQTLRVHYLYVKFSMCEFWSKVVAFLG
>PB01A_Contig3775 Frame:-3-1
KYPLPRIDDLFDQLKGASYFSKIDLRSDYHHLKVRECDIPKIAF*TRYGHFEFLVMSF*LTNAPTAFMDLMN*VFKQYLNMFVILFIDDILVYSRTENDHADHLRIILQTLRDH*LFTKFNKCEFWLRSVAFLG
>PB01A_Contig3796 Frame:2-1
KYPLPRIDDLFDQL*GASYFSKIDLRLGYHQLRVREYDISKTAFHTWYGHFKCLVMSFGLTNAPVAFIDLINHVFK*YLDIFIIVFIDDILVYSHIERDHADHFRIVLQTLRDHQLFAKFSKCEFWLRSVAFLG
>PB01A_Contig3970 Frame:-2-1
KYPLPKIDDLFDQFQGANYFSKIDLRSSYHQLRVIECDISKKSFPTQYGHLKFLVTLFGLTNAPAAFMDLMNHVFKQYLDIFVIVFIDNILVYSRSERDHADQLKIVLQTLRDHQLSFKFSKYEFWIRSVAFLG
>PB01A_Contig3986 Frame:-1-1
KYPLPIIDDLFNQLQDASYFSKIELRSDYHQLRVRKCYIPKIAFRTWYGYFKFLVMSFGFTNASAASIDLMN*VFKQYLDMFIIVFIDDILFYSCNKNDHTDHFRIVLQTLRAH*LFTKFSNCEFWLRSVAFLG
>PB01A_Contig4072 Frame:2-1
KYPLPRINDLFN*LQGASYFSKKDLRSSYHHLRVRECDILKITFQTQYGHFKFLVMSFGLTNASTAFMDLMNRVFKHYLDMFIIVFIDDILVYSHSKNEHADHLKVVLQTLRAHQLFTKFNKCEFWLISVAFLS
>PB01A_Contig4404 Frame:-2-1
KYPLPRIDDLFDQL*GANYFSKIDVISSYHQLRVRECNILKIAF*TRYGHFGFLVMSFGLTNSPVAFLDLMNHVFK*YLGMFVIVFIDDIFVYSCNKNNHADHLRIILQNLRAHLLFAKFNKCEFWLWLVAFFG
>PB01A_Contig4440 Frame:-3-1
KYPFPRIDYLFNKF*GASYFSKIDLRYNYHQLRVR*CDILKTTFRTRYGHFEFLVISFVLTNAPTAFMDLMNRVFK*YLDMFIIVFIDDIHVYSHNENNYANHLKIVLQTLRAHQFFTKFSKCKFWL*SVTFLS
>PB01A_Contig4830 Frame:2-1
KYPLPRIDSLFDQL*GASYFSKLDLISNYYQLRVRECDIPKTTSRTHYGNFKFFVMSFGLTNSPATFMGLMNMVFKQYLDMFVIVFIDDILIYSRSESDHAGYMRIVYQTPRAHQLFTKFSKCEFWVISVAFIS
>PB01A_Contig4914 Frame:-2-1
KYPLSRIDNLFDQLQGASYLSKIDLRSGYHQLKVRECDIPKTAF*TCYGHFKFLVMSFGLTNAPEAFMDLMN*VFKQYLDMFVIVFIDNILVNSCSVVDHADHLRIILQTLRDHQLFAKFSKCEFWLRSVAFLG
>PB01A_Contig4944 Frame:-2-1
KYPLPRIDDLFDKLQGASYFSNIDLRLGYHQLRVRECDILKTAFRTQNSHFKFLVMSFGLTNDPVAFMDLMNHVFK*YLDMFVIIFIDDIFFYSHLEHNHTYHLRIVLQTLKNHLLFTKFSKCKFWLRSVGFLG
>PB01A_Contig4944 Frame:-1-1
KYPLPRIDEFFDQLQNTIYFSKIDLRSGDHQLKVKECNILKTAFRTPYGYFEFLVMSFGLINAPIAFTDLMNRVFN*YLDMFVIVFIDDILVYSHRDNDHADHLIIILQTLRAH*LFAKFTLCKFWLRLVAFLS
>PB01A_Contig5073 Frame:3-1
KYPLPRIDDLFDQLQGVKCFSMFSLRLGYDQLKIRDADIPKMAFRT*YSHYEFLVMSFGLTNAQIAIMDLMNRVFHLFLDIFVIVFINDILVYSKSEANHIDYLCVMLQTLKDHRFNAKFSKYDFWLKVIAFLV
>PB01B_Contig0045 Frame:-1-1
KYPLPRIDDLFDKLQGASYFSNIDLRLGYHQLRVRECDILKTAFRTQNSHFKFLVMSFGLTNDPVAFMDLMNHVFK*YLDMFVIIFIDDIFFYSHLEHNHTYHLRIVLQTLKNHLLFTKFSKCKFWLRSVGFLG
>PB01B_Contig0045 Frame:-2-1
KYPLPRIDEFFDQLQNTIYFSKIDLRSGDHQLKVKECNILKTAFRTPYGYFEFLVMSFGLINAPIAFTDLMNRVFN*YLDMFVIVFIDDILVYSHRDNDHADHLIIILQTLRAH*LFAKFTLCKFWLRLVAFLS
>PB01B_Contig0136 Frame:2-1
KYHLPRIDDLFNQL*GAKCFSKIDLRSSYHQLMITEVDIPKTGFRTWYGHYKFQVMSFGLTNAPAVVMDLMNRVFHQFLDIFIIDFMDYILVYSKSEVDHVDHLRVLLQTLKDQCLYA*FSKCEFWLKVVTFLI
>PB01B_Contig0167 Frame:-3-1
KYPLPRINYLLDQL*GEKCFSKIDLTSGYHQLKIRKANILKTTFRTMYGHDEFLVMSFKLTNSPAAFMNLMNRVFYPFLDLFVIIFIDDILVYS*SEAGHVDHLRAILQTLKDHHFYTKFSKCEFWLKDMTFLV
>PB01B_Contig0231 Frame:1-1
KNLLPRIDDLFDQLQGASYFSKIDLR*GYHQLIVRECDIPKTTFQTLYGHFEFLVRFFSLTNAPVAFMDLMNHRFK**LDMFIIVFIDDILVYPHNENDHADHLKIILQTLRAHQLFAKFNK**FWQRSVVSLG
>PB01B_Contig0342 Frame:-3-1
KYPIPRIDDLFDQLQGAKYFS*IDLRSGYHQVRFKEKDIPKTAFQTRYSHYKFLVMSFGLTNASTDFMDLMNRVFKPFLDVFTMVFRDDILVYSRSKEDHANHLR*VL*ILCDRKLYAKFSKYEF*LKSMAFLG
>PB01B_Contig0348 Frame:-3-1
KYPLTKIDDLFDQL*GASYFSKIDLRSGYHQLRVKECDISKATFTSRYGHFEILVMSFGLTNALTTFMDLMNHVFKQYLDMFIIIFIDDILFYSCSEHDHADHLRIVL*TLKNH*LFAMFSKLEFWLRSVAFLG
>PB01B_Contig0352 Frame:-1-1
KYPLPRINDLFDKLQGTSYFSKIDLRSGYHQLKVRECDIPKITFKTHYGHFKFLIMSFELTNAPATFMDLMNRVFK*YLDMFVIVFIDDILVYSHSEDDHLDHLRIVLKTLRDHKLFAKFRK*EFWLISVDFLG
>PB01B_Contig0444 Frame:2-1
KYPLPRINDLFNQLQGASYFSKIDLRSGYHQLRVRECDIPKIAFQTWYGHFKFLVISFGLTNTSSIFKDLMNHVFKQYLDMFVIVFIDNILVYSRSECDHADHLRVVLQTLRDHQLFAKFNKYEFWLRSITFLG
>PB01B_Contig0525 Frame:-2-1
KYPLLKIDDFFDQLQSAKFFSKIDL*FGYHQLKIREVDIPKTTFRTRYGHFVFLVISFGWTNALKAFMDQVNRVFHQYLDLFILVFIEDILVYLTSEVDYANHLSMVLQTLKEQ*LYAKFSKCEFYLNTVTFLG
>PB01B_Contig3247 Frame:-3-1
*VPNP*IDDLFDQLQGFSYFSKIDLRSDYHQIKVRECDILNIGFRTWYGHFEFLFMSFSLSNAPATFKDSMNRMFKKYLDMFIIVFINDILVYSHNKIDHADHLIIVL*TLRAHHLFSKFSKCEFWLRSIAFLG
>PB01B_Contig3270 Frame:2-1
KYPLPRIDNLFYQLQGASYFFKIDLISGYHLLKVRECDIPKTTFKTRYDYFEFLVMSFGLTNAPAAFMDLMNRVLK*YLYMSFIVFIDDIFVHSYSEDDHVDHLRIVLQTFRDHQLFSKLIKYEFLLRPVPFLG
>PB01B_Contig3272 Frame:-2-1
KYPFSRIDDSFDHLQGASYFSKIDLRSGYYQLKVRECDIPMTTFRTHYGYFEFLVMSFGLTNALATFMDLMNRVLK*YLDMFVIVFIDDILVYSCSEDDHTDHLRIILQTLRDH*LFS*FSKC*FWLRSVAFLG
>PB01B_Contig3272 Frame:-2-2
KYPLPRIDELFDQLQGTSYFSKIYLRSSYHQLKVRECDFPKTAFRTRYGHFEFLDVSFGLTNDPAAFMDLMNRVFK*YQDIFVIVFIDYIFVYSYSENDHIDHLRIVLKTLRDH*LFTKLSKYQFYLRSVAFLG
>PB01B_Contig3281 Frame:-3-1
KYPLPRIDDLFDQFQGASYFAKIDLRSGYHHLRVKKYNILKIAFKTRYGHFEFLVMSFGLTNAPVAFMDLMN*VFKQYLDMFVIVFIDDIFVYSRNKNDHADHLRIVL*TLRAHPLFAKFCKCKFWLRSVAFLS
>PB01B_Contig3281 Frame:-1-1
RYSLPRIDDLFDQLQGANYFFKIDLKSGYHQIRVRECDISKTAFRTRYGHFKFLVMSSGLTNDPAAFMDLMNRVFKQYFDMFVIVCIDDILVYSRTEHDHADHLMIVLQTLRDHQLFCKFSKCEFWLRSVAFLG
>PB01B_Contig3322 Frame:2-1
KYPFPRIDDLFDQLFSASYFSKIDLRSGYYKLRVRECDILKISFKTCYGHFEFLFMSFGLTNTPATFMD*INQVFKQYLDMFIIVFIDDILVYCCSKNDHTNHLRIVF*TLRDHHLFA*LSKCKFWLRSVAFLV
>PB01B_Contig3498 Frame:-3-1
KYPLTRIDDLFDQLQGASYFSKINHRSNYHQLKVKECDIP*TAFRTCYGDFEFQFVSFRLTNAPSAFMNLMDQVFK*YLDTFVILFIDDILMYSHSEGDHVDYLRIVL*TFRDHKLFTKFNKCEFRLRSVTFIG
>PB01B_Contig4569 Frame:1-1
RYPLPRIDDLFDQLQGASYFSKIDLKSGYHQFRVRECDISKIVFRTRYGHFEFLVMSFGLTNAPVAFMDLMNRVFK*YLDTLVIVFIDDILVYYRTECDYSDHLIIVLQTLRDHQFFAKFSKCKFWLR*VAFVG
>PB01B_Contig4894 Frame:-3-1
KYPLPRIDDLFDQLQGAKRLYKIDLRSGYHQVRVKEKDIPKTTFQTWYGHYEFLVMSFGLTNALAAFMDLMNRVFKPFLDVFMIVFIDDILVYSRS*KDHANHLRQAL*TLRDCKLYAKFSKFEFWLKSVVFLD
>PB01B_Contig4895 Frame:-2-1
KYPLPRIDDLFDQLQGASYFSKIDLRFSYHLLKLRECDIPKTTFQTRYGHFEFLVMSFGLTNTPVAFMDLMNRVLK*YFNMFIIVFIDDILVYSRSEDGHADNLRIVLQTLRDH*LFAKFNKCEF*LRSVSFLG
>PB02T_Contig0272 Frame:-2-1
KYPLPKINDLFYQL*GAKCFSKIDLC*GYHQLKVKKTNIPKIAFRTQYGHYEFLVISFRLSNAPAVFIDIMNRVFRYFLDLFVIVFIDEILVYSKNKEDHANHL*IVLQTLKDHEFYLKFYKCEFWLSAIAFLR
>PB02T_Contig0272 Frame:2-1
KYPLPRIDDLFDQLQGAKYFSKIDLR*GYHQVRVKKKDISKTTFRIWYGYYEFLVMSFGLPNAPATFMDLMNRVFKRFLDVFMIVFVDDILVYSRSEEDYANHLR*VLQILHDRKLYVKFSKCEFWLKLVAFLS
>PB02T_Contig0610 Frame:3-1
KYPLP*INDLFDQLQGASYFSKIDLRSDYHQLRVRECDILKTTFHNRYGHFKFLVMSFGLTNTPSAFMDLMNQVFKQYLDMFVIVFIDDILVYSHSERDHSDHLRIIL*TLRDHQLFAKFSKC*FYLRSIAFLG
>PB02T_Contig0751 Frame:3-1
KYPLPRIDDLFD*L*DDSYFSKIELRSSYHQLKVRECDILKISFKTQYGHFKFLVMSFGLTNSPVAFMDLMNRVFKQYLGMFVIVFIDDILVYSRNENDYADDLKTVLHTLKAY*LFAKFSKCDFWIRSISFLH
>PB02T_Contig1257 Frame:-3-1
KYPLLIIDDLFNQLQSASYFSKIDLRSSYYQLKVRECDIPKTAF*TRYGHFEFLFMSFGLTNAPAAFIDLMNRVFRQYLDIFVIVFIADILVYSDIENDHANHLRIVLKTLRDHHLFIKFNKCELWLRLVAFLG
>PB02T_Contig1257 Frame:-3-3
KYPLLIIDELFDQLQGASYFSKIDLRSCYYQLKVRECDIPKIAFRTRYGHFEFFVMTFGQTDSLTAFMDLMNRVFRKYLDMFFIVFIYDILVHSRTKNDHVNHLRIFLETLKDH*FFPKFNKSQFWLRSVAFLG
>PB02T_Contig1466 Frame:-1-1
KYPLLRINDLFD*LQGASYFSKIDLRFSSHPLRIRKYDIPKTAFRIRYGHFEFLVMSFGLENAPAAFIYLKNRVFK*YLDIFFVVFIDDILVYSRSKDNHMDYLRIILQTLRDHQLFAKFSKCEFWIRSAAFLS
>PB02T_Contig1537 Frame:3-1
YFLMSFIGQMLDRLAGRGLYYFLDGYSGYN*ICIAPED*EKTTFTCPYITFTFKRMPFGLCNAPATFQRCMISIFSDMV*ETLKVFMDDFSVVGYSFELCLLNLSQALQWCEEFNLVLNWEKCHFMVKKGIVIS
>PB02T_Contig1946 Frame:1-1
KYSLPRIDVFFNQL*GAIYFSKIDLRSDYYQLRVRECDIPKIAFHTWYGHFEFIFISFGLTNAPTPFIDLMNYVFKLYLDMFIIIFKDDILVYSCSECDHADHLKIVLQTLRDHQLFAKFSKCEFWIRSVKFLG
>PB02T_Contig1954 Frame:3-1
KYPLPRIDDLFDQLQGASYFSKIELRSSYYQLRVRECDIPKIDFRTRYGHFEFLVMSFGLSNSPAAFIELMNHVFKQY*DMFVIVFIDDILFYSHSENDHADHLRIVLQTLKNHQLFAKFSK*KFWLRSVDFLA
>PB02T_Contig6863 Frame:3-1
KYPLPRIDDLSDQLQGAKYFSKINLHLGYHQLKFKESYIPKMAFQTRYGHYEVLVISFGLTNAPAAFMDLMNRVFHQFLDLIVIFFIDDILIYSKSEEDHANHLLFIL*TLKDHKMYAKFSKCEFCLNSIAF*G
>PB02T_Contig6879 Frame:-1-1
MYPLPRMDELFDQL*GASYFSKIDLKSGYHQLIFRECNIPKIDFRTRYGHFNFLVMSCGLTNAPAAFMDLMNRVFK*YWDIFVIVFIDDMLVYFHTKRDHTYHIIIVLQTHRDHQLYTKFSKYEFWVRFVAFLG
>PB02T_Contig7214 Frame:-3-1
KYPLPRIDNLFD*LQGAKFLSKIDLRSGYHHLNIR*IDIPMKPFHTRYGRFEFLVMSFELTNTPSIFMDLMNRVFHQYLYLFIVVFINDILVYSKSEVDHANHLHVVIQTLKER*FYAKFSKCEFWLNVVTFLG
>PB02T_Contig7224 Frame:-2-1
KYPLSRIDDLFDQL*GDRYFFKIDLRFSYYLLRVRECDILKIAFRTQYGHFEFLVMSFGLTNAPTAFMDLMNCVFKQYLDMFVIVFIDDILVYSHYERYHVDHLKIVLQTLRDHQLFIKFSKCKFWLRSVAFLG
>PB02T_Contig7245 Frame:1-1
KYPFSRINEFFDKL*GTSYFSKIDLRSGYYQLRVRECDIPKIAFHTRYGHFEFLVMSFGFTNAPAIFMHLMNRVFKQYLDILIIVFIDDILVYSYTEHDNSDHLRIVL*TLRDHKLFAKFSKCEFWLRLVAFLG
>PB02T_Contig7491 Frame:-2-1
KYPLTRIDDLFDQLWGASYFSKIDPKSGYHQLRVRECDISKIAFRTWYGHFELLVKSFGLTNAPVAFMDLMNRVFK*YLDMFIIVFIDDILVYSRSECDHTDHLRIVLQTLRNH*LFTKFSK*KFWLRTVAFLS
>PB02T_Contig7812 Frame:-2-1
KYPLPRIDNLFDQLQGVSYFSKIDLRFGYYQLKVRECDILKIAFRTH*GHFEFFVVSFGLTNAPAAFMDLMNQVFKQYLDMFVIVFIDDILVYP*SKVEHADHLRIVLKTLRDPQLFAKFSKCEFCLRSVAFLG
>PB02T_Contig7964 Frame:-3-1
KYPLPRIDDLFDQL*GAKCSYKIDLRSGYYQLKIRDTDIPKTAFRTWYGHYIFLVISFGLTNALAAFMDLMNRVFSPFFDMLVIVFIDDI*VYSKNEANHVDHLHVVL*TLKDHYLYAKFSKCEIWLKTITFLG
>PB02T_Contig8268 Frame:1-1
KYPLLRIDDIFDQI*GVSYFSKIDLRSEYHQIRVRECDIPKTTFRTSYGHFEFPFMSFGLTNAPVAFMDLMNRVFK*YLNMFFIVIIDDILVYSHSEDDHADYLRIVLQTLRDHQLFSKFSKCEFWLRSVAFLD
>PB02T_Contig8389 Frame:-2-1
KYPLLKIDDFFDQLQSAKFFSKIDL*FGYHQLKIREVDIPKTTFRTRYGHFVFLVISFGWTNALKAFMDQVNRVFHQYLDLFILVFIEDILVYLTSEVDYANHLSMVLQTLKEQ*LYAKFSKCEFYLNTVTFLG
>PB02T_Contig8412 Frame:-3-1
KYPNPKIDDLLYQL*GANCFSKIYLRSVYHQLRV*DCDIPKTNFRTRYSHYKFVVMYFGLTNAPVDFMNLMNRVFK*YLDMFVIIFIYDILVYSRSESEHTDYLRIVLQTFKDHQLFYKFNKYEFWLK*IAFLG
>PB02T_Contig8590 Frame:-1-2
KYPLLQIDDLFDQL*GASYFSK*DLRSSYHQLRVREYNILKIAFRTRYGHFEFLAMSFGLTNAPAAFIDLMNHVFK*YLDMFVIVFIDHILVYFFSERDHADHLRIVL*TFRDHQLFAKFSKWEFWIRSVEFLG
>PB02T_Contig8917 Frame:-1-1
KYPLSRIDDLFDRLQGARYFSKIYLNSGYYQLRVRECDFLKTTFRTRYNHFNFLGMYFGLMNALTDFIDLMNRVFKKYLDMFIIVFIDDILAYFHSESDHADHLRVVLQTLKEYQLFAKFSKCEF*LRLVAFLG
>PB02T_Contig8917 Frame:2-1
KYAFLRIDDMFDQLQGASYFSKIDLRFGYH*LKVRECDIPKTAFETRYGHFEFLVMSYGLTNAPAAFMDLVNRVFNQYFYIFVIVFIDNILVYSRTENDHADYLIIVLQTLRDHQLFSKFSKCEF*LRSVAFLG
>PB02T_Contig9415 Frame:2-1
KYPLPRIDDLFDQL*GAKFFSKISLQSRYHQLKIR*VDIPKMTFRIRYGHFDFLVMSFGWTNAPTSFMNLMNNVFS*YLDIFIIMFINDILVYSKSEVDHANYLRVVL*TLKEQ*LYVKFSKCEFWLNVMTFLG
>PB02T_Contig10111 Frame:3-1
KYPLPQIDYLFDQL*GAKFFSKIDLRFGYH*LKIREVDIPKMAFHTWYGHYEFLVILFRLTNAPIVFMDLMNKVFRQYLDLIIIVFIDDILVYSKSKADHTNHLHVVLQTLKEQRLFAKFSKYEIWLNVVTFLG
>PB02T_Contig10214 Frame:1-2
KYPFPRTDDLYD*L*SSSYFSNIDLRSGYHLLCVRECNITKIAF*TRYGHFKFLVMSFGLTNTPTAFMDLMNRVFK*YLNLFIIVFIDDILVYSRSEHDYTDHLRIVLQTL*DYQLFAKFSKCEF*LRSVAFLG
>PB02T_Contig10349 Frame:-2-1
NYPIPRIDDLFDQFQEARWFSKVDLRSGYHQLKVSEHNISKTTFRTWYGHFEFIVM*FELTNAPTTFMGLMNRVFKWYLDMLIIVFIDDILVYSQSKEKYAEHLRIVL*TLKDHQLDVKFNKCEFWLESIIFLG
>PB02T_Contig10548 Frame:-1-1
RYPFPRINNLFDHL*GASYFSKIDYRSGYYQLKVREYDIPKIAFRTRYGHFEFLVMSFGLTNALANLIDLMNCVFK*YLDMFIIVFIDDILVYSHSERDHIDHLKIVLQTLRNHQLFAKFSKCKF*LRSVEFLG
>PB02T_Contig10895 Frame:-3-1
KYPLPRIDDLFDKLQGAMVFLNIDLRFDYHQLRIRPLDILKTAFGT*YGHYEFLVMSFGLTNAHAITMKLMN*VFRSYLDYFVIVFIDDILVYSKSEAEHEEHL*IVLKRLRDKKLCAKFFKCEFWLEFVCLLG
>PB02T_Contig11396 Frame:-2-1
KYPLPRFDD*FDQLHGASYFSKIDFRSCYHQLRVRECDILKIAFHARYGHFEFLIMSFGLTNAPADFMYLMNRVFKQYLDMFVIVFIDDILVYFRSKQDHAYHLRIVLQTLRDHQLFAKFSKCEFLIRSVEFLG
>C04HBa0075M11.1_Frame:2-1
KYPIPVIDGLFDQLQGAIHFSKIDLRSGYH*LRVRDSDIPKTTFRTRYGHYEFVVMSFGLTNAPAAFMDLMNRVFTQYLDLFVIIFIDDILIYYRSKEEHASHLRVVLQTLKDRQLFAKFSKYEFWLQSIAFIS
>C08HBa0224O24.1_Frame:-3-1
NYPIPRIDDLFDQLQGASHFSKIDLRSGYHQLRVRVSDIPKTSFRTQYGHYEFVVMSFGPTNAPAAFMDLMHRVFKQYLDLFVIVFINDILIYSRSEEEHTSHSRVVVWTLKDRQLFAKFNKCMFWLQSVAFLG
>C08HBa0008F16.1_Frame:2-1
KYLLPRIDDFFDQLQGACVFSKIDLRSGYHQLKIRATDVPKTAFRTRYGHYEFVVMSFGLTNAPAAFMSLMNGIFKPYLDIFVIVFIDDILVYSKTKKEHDEHLRMVLEMLREKKLYAKFSKCEFWLDAVSFLG
>C08HBa0008F16.1_Frame:2-2
KYPIPRIEDLFDQLQGASHL*KIDLRSGYHQLSVRDSDILKTAFKTWYGH*KFIVMSFGLSNAPEDFIDLMNNVFNKYLDLFVIVFIDDILINSRS*EEHASHLRVVLQTLKDHQLFAKFSKCEFWLQSVAFF*
>C02HBa0323C04.1_Frame:3-1
KYPLPRIDDLFDQLQGACVFSKIDLRSGYHQLKIRATNVPKTAFRSRYGHYEFVVMSFGLTNAPAAFMSLMNGIFKPYFDLFLIVFIDDILIYSKSKKEHEEHLRIVLEMLREKKLYAKFSKCEFWLDAVSFLE
>C08HBa0027D09.1_Frame:-2-1
KYPIPHIDDLFDQLQGACTFSKIDLRFGYHQLKIGAADVPKTAFQTRYEHYEFLVMSFGLTNAPSSFMSLMNGIFKPYLDLVVIVFIDDILIYSKSRKEHEEHLKIVLELLREKRLYAKFFKCEFWLDSVSFLG
>C02HBa0155E05.2_Frame:-1-1
NFLLPNIHILIDNCA*HKMQSFVDCYAGYHQILMDEEDVEKTAFITPWGVYHYKVMPFGLKNAGATYMRAMTTIFHDIIHKEIVVYADDVIIKSRESSDHLTHIKKFFDHLHHYNLKLNPTKCAFGILAAKLLG
>C08HBa0029N04.1_Frame:-2-1
NFPFPNIHILIDNCAKHEMHSFVDFYGGYHQILIDEEVLEKTTFITPWGVYHYMVMPFGPKSTGAIDMRAMTTIFYDIIHKEIEVYVDDVIIKSRESSDHLRHLKRFFDRLRHYNLKLNPAKCAFMVPTGKVLG
>C02HBa0013N18.1_Frame:2-1
KYPLPRIDDLFDQLQGSSFFSKIDLRSGYHQLRVRDRDVPKTAFRTRYGHYEFLVMSFGLTNAPAAFMDLMNRVFREYLDSFVIVFIDDILIYSKTKEEHEQHLRLTLQVLRQHQLYAKFSKCEFWLRSVTFLG
>C04HBa0305L18.1_Frame:3-1
KYPLCQIDDLFDEFQGASYFSKIDLRSGYH*PRVKGEDVPQTEFQTRYGHFEFSVMSFCLTNAPAAYMDLINNVF*NYLDSFVIAYIDDILVY*KNEDDHMGHMRVVVQTLKENQLYAKYSKCEFWLRSVTFLG
>C08HBa0067I16.1_Frame:1-1
CYPMPRIYDLFDQLQGVVVFSKIHLRFGYHQLRIRAADIPKTAFRTHYGHYEFLVMSFGLTNAPTNFMDLMTRVFTPYLDSFVIIFIDDILVYSRSRSEHEQHLRIVL*TWRDQRLYAKFSKCEFWLASVAFLG
>C08HBa0067I16.1_Frame:1-2
NFSLPNIHIFIDNFAKHEMQSFVDCYAGYHKIRMDEEDAEKTVFITPWGVYHYRVMSFALKNVGATYMRAMTTIFHDMIHKEIEVYVDNVIIKSCERLDHLTHLRKFFDRLRRYNLKLILPKCAFGVPARKLLG
>C04HBa0082D04.1_Frame:-1-1
KYPLPRIDDLFDQLQGACVFSKIDLRSGCHQLKIRATDVPKTAFRTRYGHYEFVVMSFGLTNAPAAFMSLMNGIFKPYLDLFMIIFIDDILVYSKSKKEHEEHLRMVLKMLREKKHYAKFS*V*VLARCSVLLG
>C08HBa0203P15.1_Frame:3-1
KYPLPHIDDLFDQLQGACTFSKIDLRSGYHQLKIRATDVPMTAFQTRYGHYEFVVMSFGLTNSPAAFMSLMNGIFKLYLGLFVIIFIDDILVYSKSKKEHEEHLRIVLEMLREKKLYAKFSKCEF*LDSVSFLG
>C08HBa0211N20.1_Frame:2-1
KYPLPRIDDLFDQLQGACTFSKIDLRSGYH*LKIRATDVPKTAFRTRYGHYEFLVMSFGLTNAPAAFMSLMNGIFKPYLDLFVIAFIDDILVYSKSQKEHVEHLRIVLEMLREKMLYAKFSKCEFWLDSVSFLG
>C02HBa0180C05.1_Frame:-1-1
KYPLPRIDDLFDQLQGSSFFSKIDLRSGYHQLRVRDRDVPKTAFRTRYGHYEFLVMSFGLTNAPAAFMDLMNRVFREYLDSFVIVFIDDILIYSKTKEEHEQHLRLTLQVLRQHQLYAKFSKCEFWLRSVTFLG
>C04HBa0021K21.1_Frame:3-1
KYPLLRTDNLFY*LQRATCFLKINLKLGYHQLRVRECDIPKASSKTRYDHYEFLVMSFGLTNMPTSFMDLINRIYKPYIDMPLIVFFDDILIYSRSEEDHASYIAMSLQTLKDRELYVKFSNCEFYLESFIFVG
>C08HBa0027D09.1_Frame:3-1
KYPLPRIDDLFDQLQGACVFSKIDLRSGYHQLKIRATDVPKTAFQTRYGNYEFVVMSFGLTNAPAAFMSLMNGIFKPYLDLFVIVFIDDILVYSKSKKEHEEHLRMVLEMLREKKLYAKFSKCEFWLDAVSFLG
>C08HBa0027D09.1_Frame:3-2
KYPLPRIDDLFDQLQGAYTFSKIDLRSGYHQLKIRATYVPKTAFRTRYRHYEFLVMSFGLTNAPAAFMSLMNGIFKPYLDLFVILFIDDILVYSKSKKEHEEHLRIVLETLREKKLYAKFSKCEFWLDSVSFLG
>C08HBa0129D03.1_Frame:-1-1
KYPLPRIDDLFDQLQGACVFSKIDLRSGYHQLKIRATDVPKTAFRTRYGHYEFVVMSFGLTNAPAAFMSLMNRIFKPYLDLFVIVFIDDILVYSKSKKEHEEHLRMVLEMLREKKFYAKFSKCEFWLDAVSFLG
>C08HBa0295M05.1_Frame:2-1
KYHLPRIDDLFDQLQGACTFSKIDLRSGYHQLKIRATDIPKTAFRTRYGHYEFLVMSFGLTNAPIAFMSLMNGIFKPYLDLFVIVFIDDILVYSKSRKEHEEHLRIVLEMLREKKLYAKFSKCEFWLDSVSFLG
>C08HBa0235H18.1_Frame:-3-1
NFPLPNIHILIDNCAKHEMQSFVDCYAGYHQILMDEEDAEKTAFITPWGVYHYRVMPFGLKNAGATYMRAMTTIFHDMMHKEIEVYVDDVIIKSRESSDHLTHLRKFFERLRRYNLKLNPAKCAFGVPAGKLLG
>C03HBa0233O20.1_Frame:-2-1
KYPIPLIADLFDRLGEAKYFTKMDLRKGYYQVRIAEGDEPKTACVTRYGAFEWLVMPFGLTNAPATFCTLMNEILHPYLDQFVVVYLDDIVVYSSTLQEHVEHLKKVFKVLRENQLYVKREKCEFAQPKIHFLG
>C04SLm0132C12.1_Frame:-3-1
KYTLPRIDDLFYQFQGAIYFSKIHLRSGYHQLRVRGADVPKIAFRTRYDHYEILAMTFG*TNAPAAFMGLMNRVL*DYLDSFVIVFIDDILIYSKNENEHESHLRLALKVLTEHQLYTKFSKCEFRLSSVAFLV
>C08HBa0123M03.1_Frame:2-1
KYPLPRIDDLFDQLQGACVFSKIDLRFGYHQLKIRATDVPKTAFRTRYGHYEFVVMSFGLTNAPAAFMSLMNGIFKPYLDLFVILFIDDILIYSKRKKEHEEHLRMVLELLREKKLYAKFSKCEFWLDAVSFLG
>C08HBa0123M03.1_Frame:2-2
KYPLPRIDDLFDQLQGSCVFSKIDLRSGYHQLKIRATDVPKTAFQTRYGHYEFVVMSFGLTNAPAVFMSLMNGIFKPYLDLFVIVFIDYILVYSKNKKEHEEHLRMVLEMLREKKLYAKFSKCEFWLDAVSFLG
>C02SLe0096G02.1_Frame:3-1
KYPLPRIDDLFDQLQGSSFFSKIDLRSGYHQLRVRDGDVSKTAFRTRYGHYEFLVMSFGLTNAPAAFMDLMNRVFREYLDSFVIVFIDDILIYSKTKEEHAQHLRLTLQVLRHHQLYVKFSKCEFWLRSVTFLG
>C04HBa0128G23.1_Frame:-1-1
MYPSPRIDDLIDQP*NGSHFSKIDLRLGYHQLIVIDCDIPKTTFKTLYGHYEFIVMSFGQTNALAAFIDLMNRVFKQYLHLFIIVFIDDILI*SRSEKEHASHLRVVLQTLKDRQLFTLFSKCEFWLQSIAFLC
>C10HBa0115K16.1_Frame:1-1
HFPMPFMDQMLDRLVGKTWYYFLDGYSGYNQISIAPEDQEKTTFTCPYGTFAFRRMSFGLCNAPATFQRCMMSIFSDMVEDTIEVFMDDFSVVGDSFEQCLTNLSEVLKRCEDCNLVLNWEKCHFMVKEGTVLG
>C02HBa0323C04.1_Frame:-2-1
KYPLPRIDDLFDQLQGACVFSKIDLRSGYHQLKIRATDVPKTSFRTRYGHYEFVVMSFGLTNAPAAFMSLMNGIFKPYLDLFVIVFIDDILVYSKSKKEHEENLRMVLEMLREKKLYAKFSKCEFLLDAVSFLG
>C08HBa0037O01.1_Frame:1-1
KYPLPRIDDLFDQLQGACTLSKIDLRSGYHQLKIRAADVPKTTFRTRYRHYEFLVMSFKLTNAPAAFMSLMNGIFKPYLDLFVIVFIDDILIYSESRKEHEKHLKIVLELLRGKRLYAKFTKCEFWLDSVSFLG
>C04HBa0291F09.1_Frame:-3-1
KYPLPRIDDLFDQLQGACVFSKIDLRSGYHQLKIQATDVPKTAFRTRYGHYEFVVMSFGLTNAPAAFMILMNGIFKPYLDLLVIVFIDDILIYSKSKKVHEEHLKIVLEMFREKKLYAKFSKCEFWLDAVSFLG
>C04HBa0291F09.1_Frame:-3-2
KYPLPRIDDLFDQLQGACVFSKIDLRSGYHQLKIRATDVPKTAFRTRYGHYEFVVMSFGLTNAPAAFMSLINEIFKPYLDLFVIVFIDDILVYSKSKKEHEEHLRMVLEMLREKKLYAKFSKCEFWLDAVSFLG
>C03HBa0001E24.1_Frame:3-1
KYPLPRIDDLFDQLQGSSFFSKIDLRSGYHQLRVRDRDVPKTAFRTRYGHYEFLVMSFGLTNAPAAFMDLMNRVFREYLDSFVIVFIDDILIYSKTKEEHEQHLRLTLQVLRQHQLYAKFSKCEFWLRSVTFLG
>C03HBa0040F22.1_Frame:-1-1
KYPLPRIDDLFDQLQGSSFFSKIDLRSGYHQLRVRDRDVPKTAFRTRYGHYEFLVMSFGLTNAPAAFMDLMNRVFREYLDSFVIVFIDDILIYSKTKEEHEQHLRLTLQVLRQHQLYAKFSKCEFWLRSVTFLG
>C08HBa0074F18.1_Frame:2-1
HFPMPFMDQMLDRLARKRCYYILDIYSGYNLIYIAPKDQEKTTFTCTYGTFMFKRMSLGLCNAPVTFQRCMMSIYSDMVEDTIEVFIDDFSVVGDSFEQCLNHLSEVLKRCEDCNLVLNWKKCHFMVKEGIVLG
>C08HBa0074F18.1_Frame:2-2
HFPMPFMEQMLDRLARKGWYYFLDVYSGYNKIYIAPKDQEKTTFTCTYGTFVFRRMSFGLCNAPATFQRCMMSIYSDMVEDTIEVFTGDFSVVGDSFERCLNHLSEVLKRCEDCNLVLNCKKRHFMVKEGIVLG
>C08HBa0028C13.1_Frame:3-1
KYPLPRIDDLFDQLQGAYVFSKIDLRSGYHQLKIRATDVPKTAFRTRYGHYEFVVMSFGLTNAPAAFMSLMNGIFKPYLDLFVIVFIDDILVYSKSKKEHEEHLRMVLEMLREKKLYAKFSKCEFWLDAMSFLG
>C04SLm0125H12.1_Frame:3-1
KYPLPRIDDLFD*LQGACTFSKIDLRSGYHQLKIRAMDMPKTAFRTRYGHYEFLVMSFGLTNAPAAFMSLMNWIFKPYHDLIVIVFIDDILVYSKSKKEHEENLRMVLEMLREKKLYAKFSKCEFWLDSVSFLG
>C04HBa0311A10.1_Frame:3-1
KYPVPLVQDLMDRLSEACCFTKLDPREGYWQVRIEEGDEPKTMCVTRYDYYEFLVMPFGLINAPATFCSLTNDVLFDYLDDFVVVYLDDIVIYSRMLEEHFNHLSSVLSQLRKYTFYVNMEKCEFVQQKI*FLG
>C07HBa0287B22.1_Frame:-2-1
NFPLPNIHILIDNCAKHEMQSFVDCYAGYHQILMDGEDAEKTAFITPWGVYHYRVMPFGLKNAGATYMRAMTTIFHDMIHKEIEVYVDDVIIKSRESSDHLTHLRKLFERLRRYNLKLNPAKCAFGVPAGKLLG
>C12HBa0009J11.1_Frame:-3-1
KYPLPRIDDLFDQLQGACVFSKIDLRSGYHQLKIRAMNVPKTAFRTRYGHYEFVVMSFGLTNALAAFMSLMNGIFKPYLDLFVIVFIDDILVYSKSKKEHEEHLRMVLEMLREKKLYAKFSKCEFWLDAVSFLG
>C04HBa0305L18.1_Frame:-3-1
KYHIPRIDDLFDQ*QGACVFSKIELRSSYHQLKIRATDVPKNAFRTRYGHYDFVVMSFGLTNAPVAFMSLMNGILKPYLDLFVIVFIDDILIYSKNKKEQEEHLRIVFEVSREKRLYAKFSKSEFWLDSVSFLG
>C04SLm0143K21.1_Frame:-2-1
KYPLPRIDDLFDQLQGACVLSKIDLRSGYHQLKIRATDVPKTIFRTRYGHYEFVVMSFGLTNAPTAFMSLMNEIFKPY*DIFVIVFIDDILIYSKSKEEHEEHLRMVLEMLREKKLYAKFSKCEFCLDALSFLG
>C08HBa0027D09.1_Frame:-3-1
RYPLPRIDDLFDKLQGACTFSKNNLRSGYHQLKIWATDVPKTAFRTRYGHYEFLVMSFGLTNAPAAFMSLMNGIFKPYLDLFVIVFIDDILVYSKSRKEHEEHLRIVLEMLREKKLYAKFSKCEFWLDSVSFLG
>C08HBa0028C13.1_Frame:-1-1
KYPIPRIDDLFDQLQGACVFSKIDLRSGYHQLKIRATDVPKTAFRTRYGHYEFVVMSFGLTNAPTAFMSLMNGIFKPYLDLFVIVFSDDILVYSKSKKEHEEHLRIVLEMLRKKKLYAKFSKCEFWLDAVSFLG
>C08HBa0028C13.1_Frame:-1-2
KYPLPRIDDLFDQLQGACVFSKIDLRSGYHQLKIRATNVPKTAF*TRYGHYEFVVMSFGLTNAPTAFMSLMNGIFKPCLDLFVIVFIDDILVYSKSKKEHEEHLRMVLEMLREKKLYAKFSKCEFWLDAVSFLG
>C08HBa0101G12.1_Frame:2-1
HFPMPFMDQMLDRLAGKGWYCFLDGYSGYNQISIALEDQDKTTFTCPYGTFAFRRMPFGLCNAPATFQRCMMSIFSDMVEDTIEVFMDDFSVVGDSFERCLKNLSEVLKRCEHCNLVLNWEKCHFMVKEGIVLG
>C10HBa0111D09.2_Frame:-1-1
KYPLPRIADLFDQLQGASYFSKIYL*LGYHQFRVRGEDIPKMAFRTRYGHYVFLVMSFGLTNALAAFMDLMNSVFQNYLDSFIIVFIDDILVYSKNDSDHRGHLRVVLQTLKQHQLFAKYSKCEFWLRSVTFLG
>C08HBa0298D02.1_Frame:-1-2
KYPLPRIDDLFNQLQGSSFFSKIDLRSGYHKLRVRDGDILNMDFHTHYGQYEFLVMSFGLTNAPAAFMDLMNRVFREYLDFFVIVLIDDIIIYSRTKEEHE*HL*LTLQVLRQHPLYAKFSKCDFWLRSVTFLG
>C02HBa0155E05.2_Frame:1-1
KYPIPQIANLIDRLGEAKYFTKMDLRKGYYKVRIAEGDEPKTACMTRYGAFKWLVMPFGLTNAAATFCTLMNEILHPYLDQFVVVYLDDIVVYSSTLQEHVEHLKKVFKVLRENQLYVKREKYEFAQPKIHFLG
>C08HBa0224O24.1_Frame:1-1
KYPLPRIDDLFDQL*GACTFSKIDLRSGYHQ*KIRATDVPKIVFRTRYGHYEFLLMSFGLTNSPAAFMSLMIGIFKPYLDLFVIVFIDDILVYSKSKKEHEEHLRIVLEMLREKKLYAKFSKCVFWLDSVSFLG
>C08HBa0076J13.1_Frame:1-1
KYPLPRIDDLFDQLQGSSFFSKIDLRSGYHQLRVRDGDVPKTAFRTRYGHYEFLVMSFGLTNAPAAFMDLMNRVFREYLDSFVIVFIDDILIYSKTKEEHAQHLRLTLQVLRHHQLYAKFSKCEFWLRSVTFLG
>C02HBa0098J01.1_Frame:1-1
KYPLPRIDDLFDQLQGSSFFSKIDLRSGYHQLRVRDRDVPKTAFRTRYGHYEFLVMSFGLTNAPAAFMDLMNRVFREYLDSFVIVFIDDILIYSKTKEEHEQHLRLTLQVLRQHQLYAKFSKCEFWLRSVTFLG
>C04SLm0058F07.1_Frame:1-1
KYPLPRTDDLFDQLQGACVFSKIDLRSGYHQLKIRATDVPKTAFRTRYGHYEFVVMSFGLTNAPAAFMSLMNGIFKPYLDLFVIVFIDDILVYSKSKKEHEEHLRMVLEMLREKKLYAKFSKCEFWLDAVSFLG
>C04SLm0132C12.1_Frame:3-1
KYPLPRIDDLFDQLQSACVFSKIDLRSGYHQLKIRATDVPKTAFRTRYGHYEFVVMSFGLTNAPAAFMSLMNGIF*PYLDLFVIVFIDDILVYSKSKKEHEEHLRMVLEMLREKKLYAKFSKCEFWLDAVSFLG
>C04SLm0132C12.1_Frame:3-2
NYPLLCIDNLFDQLQGAVYFSKIDMRSGYHQLRVRGEDIPKMTFQTRYGQYEFLVIYFGLSNALEIFMDLMNRVFGSYLDLFIIVFIDDI*VYSKNEGEHMDHLRVVLQVLKEHQLFAKYSKCEFWLRSVDFLG
>C04HBa0114C15.1_Frame:1-1
KYPLPRIDDLFDQLQGACVFSKIDLRSGYHQLKIRATDVPKTAFQTRYGHCEFVVMSFGLTNAPAAFMSLMNGIFKPYLDLFVIVFIDDILVYSKSKKEHEEHLRMVLEMLREKKLYAKFSKCEFWLNAVSFLG
>C08HBa0028C13.1_Frame:-3-1
KYPLPRIDDLFDQLQGACVFSKIDLRSGYHQLKIRAPDVPKTAFRTRYGHYEFVVMSFGLTNALAAFMSLMNGIFKPYLDLFVIVFIDDILVYSKSKKEHEEHLRMVLEMLREKKLYAKFSKCEFWLDAVSFLG
>C08HBa0028C13.1_Frame:-3-2
KYPIPRIDDLFDQLQGVCVFSKIDLRSGYHQLKIRAMDVPKTAFRTRYGHYEFVVMSFGITNAPDAFMSLMNEIFKPYLNLFVIVFIDDILVYSKS*KEHEEHLRIVLEILREKKLYSKFFKCEFWLDAVSFLG
>C02HBa0177F12.2_Frame:2-1
KYPLPRIDDLFDQLQGSSFFSKIDLRSGYHQLRVRDRDVPKTAFRTRYGHYEFLVMSFGLTNAPAAFMDLMNRVFREYLDSFVIVFIDDILIYSKTKEEHEQHLRLTLQVLRQHQLYAKFSKCEFWLRSVTFLG
>C02HBa0007F24.2_Frame:-1-1
KYPIPLIADLFDRLGEAKYFTKKDLRKGYYQVCIARRDDPKTACVTRYGAFEWLVIPFGLTNAPATFCTLMNEILRPYLDQFVVVYLDDIVVYSITLQKHVEHLKKVFKALRENQLYVKREKCEFAQPKIHFLG
>C03HBa0127K18.1_Frame:-2-1
KYPLPRINDLFDQLQGASLFSKIDLRSGYHQLKIRVSDIPKTAFRTRSGHYEFLVMSFGSTNAPAAFMELMNGVFRPCIDSFVIILIDDILVYSKTEENHVRHLRIVLQRLREEKLYAKFSKCEFWLTSVTFLG
>C04HBa0198L24.1_Frame:-2-1
QVSSSSHR*FFDQLQGTCTFSKIDLRSGYHQLKKWATDVPKTAFRTRYGHYEFLVMSFGLTNAPAAFMSLINRIFKPYLNLFVIVFIDDILVYSKSRKEHEEHLRIVLEMLREKKLYAKFSKCEFWLDSVSFLG
>C02HBa0323C04.1_Frame:-1-1
NFPLPNIHILMDNCAKHETQSFVDCFTGYHQIEMHKDDAKKTAFITPWGIYNYKVMAFGLKNAGATYMRVMTTLFQDMIHKEIEVYVDDVIIKSKESSNHLEDLRKFFARLRKYNLKLNPTKCVFGVPAGKLLG
>C09SLm0094A22.1_Frame:3-1
KYTLPRIDDLFYQLQGSSFFSKIDLRSGYHQLRLRQEDIPKTAFHTRYGHYEFLVMSFGLKNAPAVFMDLINRVFP*YLDSFVIVFID*ILIYSKSREEHDQHLRMRLQVLREHPLYAKFSKCEF*LRSVCYRL
>C08HBa0294K15.1_Frame:2-1
KYPLPRIDDLFDQLQGACTF*KIDLRSGYHQLKIRATDVPKTAFWTTYGHYEFLVMSFGLTNSPAAFMSLMSGIFKPYLDLFVIVFIDDILVYSKSKKEHEEHLRMVLEMLREKELYAKFSKCEFWLDSVSFLG
>C08HBa0074F18.1_Frame:-3-1
KYPLPRIDDLFDQLQGACVFSKIDLRSGYHQLKIRATDVPKTAFRTRYGHYEFVVMSFDLTNAPAAFMSLMNGIFKPYLDLFVIVFIDDILVYSKSKKEHEEHLRMVLEMLREKKFYAKFSKCEFWLDAVSLLG
>C08HBa0101G12.1_Frame:1-1
KYPLPRIDDLFDQLQGACTF*KIDLRSGYHQLKIRATDVPKTAFWTTYGHYEFLVMSFGLTNSPAAFMSLMSGIFKPYLDLFVIVFIDDILVYSKSKKEHEEHLRMVLEMLREKELYAKFSKCEFWLDSVSFLG
>C02SLe0057O21.1_Frame:2-1
NFPPSKIYILIDNCARHEMQSFVHCYAGYHQILMDEKDAEKTDFITAWGIYHYRVMSFGLKNVGATYMRAMLTIFHNMIHKEIEVYVDDVIIKSRESLDHLTHPRKFFDRLHRYNLKPNPAKCTFGVPAGKLLG
>C06HBa0215M16.2_Frame:2-1
KYPLPRIDDLFDQLQGSSFFSKIDLRSGYHQLRVRDRDVPKTAFRTRYGHYEFLVMSFGLTNAPAAFMDLMNRVFHEYLDSFVIVFIDDILIYSKTKEEHEQHLRLTLQVLRQHQLYAKFSKCEFWLRSVTFLG
>C04SLm0143K21.1_Frame:3-1
KYPLPRIDDLFDQLQGACVFSKIDLRSGYHQLKIRAADVPKTAFRTRYGHYEFVVMSFGLTNAPAAFMSLMNGIFKPYLDLFVIVFIDDILVYSKSKKEHEEHLRMVLEMLREKKLYAKFSKCEFWLDAVSFLG
>C04HBa0230N10.1_Frame:-2-1
KYPLPRINDLFDQLQGACVFSKIDLRSGYHQLKIRATDVPKTAFRTRYGHYEFVVMSFGLTNAPAAFMCLMNGIFKPYLDLFVIVFIDDILIYSKSKEEHEEHLRMVLEMLREKKLYAKFSKCEFWLDAVSFLG
>C08HBa0064I04.1_Frame:1-1
KYPLPRIDDLFDQLQGACVFSKIDLRSGYHQLKIRATDVPKTAFRTRYGHYEFVVMSFGLTNAPAAFMSLMNGIFKPYLDLFVIVFIDDILVYSKSKEEHEEHLRMVLEMLREKKLYAKFSKCEFWLDAVSFLG
>C08HBa0058H11.1_Frame:2-1
KYPFRRIYNLFDQLQGACSFSKIDLRSGYHQLKIRAMDVPKNAFRTRDEHYEFLVMSFQLTNAPAAFMSLMTEIFKLYVDIFVIVFIDDILVYSKRRKKLEKNLRILLEMLREKKLYAKFSKCEVWLDSVSFLG
>C04SLm0132P07.1_Frame:1-1
KYPIPVIDGLFDQLQGAIHFSKIDLRSGYH*LRVRDSDIPKTTFRTRYGHYEFVVMSFGLTNAPAAFMDLMNRVFTQYLDLFVIIFIDDILIYYRSKEEHASHLRVVLQTLKDRQLFAKFSKYEFWLQSIAFIS
>C01HBa0088L02.2_Frame:1-1
KYPFPRIDDLFNQLQGACVFSKIDLRSGYHQLKIRATDVPKTAFRTRYGHYEFVVMSFGLTNAPAAFMRLINGIFKPYLDLFVIVFIDDILVYSKSKKEHEEHLRMVLEMLREKKLYAKFSKCEFWLDAVSFLG
>C08SLe0111P08.1_Frame:-1-1
KYPLPRIDDLFDQLQGACVFSKIDLRSGYHQLKIRATDVPKTAFRMRYGHYEFVVMSFGHTNAPAAFMSLMNGIFKPYLDLFVIVFIDDILVYSKSKKEHEEHLRMVLEMLREKKFYAKFSKCEFWLDAVSFLG
>C08SLe0111P08.1_Frame:-1-2
KYPLPRIDDLFDQLQGACVFSKIDLRSGYHQLKIRATDVPKTAFRTRYGHYEFVVMSFDLTNAPAAFMSLMNGIFKPYLDLFVIVFIDDILVYSKSKKEHEEHLRMVLEMLREKKFYAKFSKCEFWLDAVSLLG
>C04HBa0077O05.2_Frame:-2-1
KYPLPRIDDLFDQLQGACTFSKIDLRSGYHQLKIRAADVPKTAFRTRYRHYEFLVMSFRLTNAPAAFMSLMNRIFKPYLDLFVIVFIDDILVYSKSKKEHEEHLRMVLKMLREKKLYAKLSKCEFWLDSVSFLG
>C08HBa0074F18.1_Frame:-1-1
KYPLPRIDDLFDQLQGACVFSKIDLRSGYHQLKIRATDVPKTAFRMRYGHYEFVVMSFGHTNAPAAFMSLMNGIFKPYLDLFVIVFIDDILVYSKSKKEHEEHLRMVLEMLREKKFYAKFSKCEFWLDAVSFLG
>C04HBa0147F16.1_Frame:-3-1
KYLIPRIDDLFDQLQGACVFSKIDLRSGYHQLKIRATDVPKTTFRTKYGHYEFVVMSFGLTNAPAAFISLMNRIFKPYLDLFVIVFIDDILVYSKSKKEHEEHLRMVLEMLREKKLYAKFSKCEFWLDAVSFLG
>C02HBa0007F24.2_Frame:-2-1
KYPIPLIVDLFDHLGEAKYFTKMDLQKGYYQVRIVEGDEPKTACLTRYGAFEWLVIPFGLTNAPATFCTLMNEILRPYLDQFVVVYLDDIVVYSITLQKHVEHLKKVFKALRENQLYVKREKCEFAQPKIHFLG
>C02HBa0007F24.2_Frame:-2-2
KYQIPLIADLFDCLGEAKYFTKMDLRKGYYQVRIAEGDEPKTACVKRYGAFEWLVMPFG*TNAPAIFCTLMNEILCPYLDQLVVVYLYDIVVYSSTLQEHVEHLKKVFKVLRENQLYVEREKCQFAQPKIHFLG
>C08HBa0037O01.1_Frame:-2-1
KYPLPRIDDLFDQLQGACVFSKIDLRSGYHQLKIRATDVPKTAFRTRYGHYEFVVMSFGLTNAPAAFMSLMNGIFKPYLDLFVIVFIDDILVYSKSKKEHEEHLRMVLEMLRENKLYAKFSKCEFWLDAVSFLG
>C08HBa0037O01.1_Frame:-2-2
KYPLPRIDDLFDQLQGSCVFSKIDLRSGYHQLKIRATDVPKTAFQTRYGHYEFVVMSFGLTNAPAVFMSLMNGIFKPYLDLFVIVFIDYILVYSKNKKEHEEHLRMVLEMLREKKLYAKFSKCEFWLDAVSFLG
>C02SLm0042B19.1_Frame:2-1
KYPLPRIDDLFDQLQGSSFFSKIDLRSGYHQLRVRDRDVPKTAFRTRYGHYEFLVMSFGLTNAPAAFMDLMNRVFREYLDSFVIVFIDDILIYSKTKEEHEQHLRLTLQVLRQHQLYAKFSKCEFWLRSVTFLG
>C04HBa0311A10.1_Frame:1-2
KYPLPKIDDLFDKLQGSSFFSKIDLCSRYHQLRVRDGDIPKTVFRTRYGHYEFLVMSFFIKNAPVAFVDLMNRVFCEYLETFVIVFIDDILIYSKTKEEHEQHMRLTLHVLRQHQLYAKFSMC*FWLRSLTFLG
>C08HBa0294K15.1_Frame:3-1
KYPLPHIDDLFDQLQGACTFSKIDLRSGYHQLKIWATNVPKTAFRTRYGYYEFLVMSFGLTNAPAAFMSLMNGIFNPYLDLFVIVFVDDILVYSKSKKEHEEHLRMVLEMLREKKLNAKFSKCEFWLDSVSFLG
>C11HBa0119D16.1_Frame:2-1
NFPLPNIHILIDNCAKHETQSFVDCFAGYHQIEMHKDDAEKTAFITPWGVYNYKVMPFGLKNAGATYMRAMTTLFHDMIHKEIEVYVDDVIIKSKESLNHLEDLRKFFARLRKYNLKLNPAKCVFGVPAGKLLG
>C04SLm0028J22.1_Frame:-2-1
KYSLSRTDDLFGQL*GASCFPKIDLKSDYHQLKVRECDTSKIAFRTRYGHYEFLVMSFGFTNAPAIFLDLMNRVFKPYLDMFVTVFIDDILIYSMNEEDHVSSPKIVLQTLKDKESYVKFSKCEFWIKCVAFLG
>C04HBa0147F16.1_Frame:-2-1
KYSFPRIDDLFDQLKGASHFSTIDLRSSYHQPRVRDSEILKKAFRTRYGHYKFVVVSFGLTNAPAAFMDLMNRVFKQYLDLFVIVFIDDILIYSRSEEEHASHLRVVLQTLKDRQLFAKFSKCEFWLQSVAFLG
>C08HBa0074N03.1_Frame:-1-1
KYPLPRIDDLFDQLQGSSFFSKIDLRSGYHQLRVRDGDVPKTAFRTRYGHYEFLVMSFGLTNAPAAFMDLMNRVFREYLDSFVIVFIDDILIYSKTKEEHEQHLRLTLQVLRQHQLYAKFSKCEFWLRSVTFLG
>C08HBa0074N03.1_Frame:-1-2
KYPLPHIDDLFDQLQGACVFSKIDLRSGYHQLKIRATDVPKTAFQTRYGHYEFVVMSFGLTNASAAFMSLMNGIFKPYLDLFVIIFIDDILIYSKSKKEHEEHLRMVLELLRKKKLYAKFSKCEFWLDSVSFLG
>C08HBa0074N03.1_Frame:-1-3
KYPIPRIDDLFDQLQGACVFSKIDLRSGYHQLKIRATDVPKIAFWTRYGHYKFVVMSFGLTNAPTAIMSLMNGIFKPYLDIFVIVFIDDILVYSKSKKEHEEHLRIILEMLREKKLYAKFSKCEFWLDAVSFLG
>C02HBa0044L14.1_Frame:2-1
KYPIPRIDDLFDQLQGASVFSKIDLRSGYHQLKVRAEDIPKTAFRTRYGHYEFLVMSFGLTNAPAAFMDLMNGVFRPYLDSFVIVFIDDILIYSRSKEEHEHHLRIVLGILKEKKLYAKFSKCEFWLSSVAFLG
>C08SLe0028K16.1_Frame:1-1
KYPIPRIDDLFDQLQGACVFSKIDLRSDYHQLKIRATDVPKTAFRTRYGHYEFVVMSFGLTNTPAAFMSLMNGIFKSYMDLFVIVFIDDILIYSKGKKEHEEHLRMVLEMLREKKLYAKFSKCEFLIDSVSFLG
>C04HBa0031H05.1_Frame:1-1
KYLILIVDDLLDELHGASIFSKVDLRAGYHQIRMKIEDVYKTAFRTHMGHYEFRVMPFGLTNAPATFQALMNQVFHPFLRKFVLVFFDDILIYSMTVREHIQHFQLVFEILRSNSLFAKRSKCSFRQPQVQYLG
>C08HBa0057A19.1_Frame:-3-1
NFPLPNIHILIDNCAKHEMQSFVDCYAGYHQILMDEEDAEKMAFITPWGVYHYRVIPFGLKNAGATYMRAKTTIFHDMIHKEIEVYVDDVIIKSRESSDHLTHLRKFFEHLRRYNLKLNPAKCAFGVPAGKLLG
>C04HBa0107M13.1_Frame:3-1
CYPLPRIDDLFDHL*GAAVFSKIDLRSGYYQPRIRAAHIPKTAFRTRYDHYEFLVMYFGLTNAPTTFMDLMTRVFSPYLDSFVIIFIDDILVYSQSWSEHEQHLRIVLQTLRDQQLYAKFSKCEF*LASIALLG
>C04HBa0311A10.1_Frame:2-1
KYLLPRIDDLFDQLQGTCTFSKIDLRSGYHQLKIRSTDVPKTAFRTRYGHYKILVMSFGLTNAPATFMSLMNGIFKPYLDLFVIVFIDDILVYSKSKKKHEKHLRMVLEMLREKKLYAKFSKCEFWLDSVSFFG
>C08SLe0111P08.1_Frame:2-1
HFPMPFMDQMLDRLARKRCYYILDIYSGYNLIYIAPKDQEKTTFTCTYGTFMFKRMSLGLCNAPVTFQRCMMSIYSDMVEDTIEVFIDDFSVVGDSFEQCLNHLSEVLKRCEDCNLVLNWKKCHFMVKEGIVLG
>C08SLe0111P08.1_Frame:2-2
HFPMPFMEQMLDRLARKGWYYFLDVYSGYNKIYIAPKDQEKTTFTCTYGTFVFRRMSFGLCNAPATFQRCMMSIYSDMVEDTIEVFTGDFSVVGDSFERCLNHLSEVLKRCEDCNLVLNCKKRHFMVKEGIVLG
>C04HBa0020F17.1_Frame:2-1
KYRLPCIDDLFDQLQGACTFSKIDLRSGYHQLKIRAADVLKIAFGTRYGHYEFLVMSFGLTNAPAAFMSLMNEIFKPYLDLFVIVFIDDILIYSKSRKEHEEHLRIVLELLREKRLYAKFSKCEFWLDLVSFLG
>C04HBa0006E18.1_Frame:3-1
KHPLPKIDDCFDQL*GSSFFSKIDLRSGYHQLRVRDGDVPKTVFRTRYGHYEFLVMSFGLTNAPVVYMDLMNRVFHEYLDFFVIVFIDDIFIYSKTK**NEHHLRLTLQVLRQHQLYAKFSKCEFWLILVTFLG
>C04HBa0157B13.1_Frame:3-1
KYPLPRIDDLFDQLQGACIFSKIDLRSGYHQLKIRATDVPKTAFRTRYGHYEFVLMSFGLTNAPAAFMSLMNGIFKPYLDLFMIVFIDDILVYSKSKKEIEEHLRMALEMLREKKLYAKFSKCEFWLDAVSFLG
>C10HBa0115K16.1_Frame:-2-1
RYPLPRIDDLFDQLQGAKCFSKIDLRSGYHQVRVREADIPKTAFRTRYGHYEFRVLSFGLTNAPAVFMDLMNRVFKPFLDMFVIVFIDDILVYSRSEEEHADHLRTVLRVLQHQKLYAKFSKCEFWLTSVAFLG
>C08HBa0067I16.1_Frame:-1-1
MYPIPRIDDLSDQLQGACVFSKIDLKSGYHQLKIRATDVPKTAFQTRYGHYEFLVMSFGLTNAPATFMSLMNRIFKPYLDLFVIVFIDDILIYSKSRKEHEEHLRIVLELLREKRLYAKFSKCEFWLDSVSFLG
>C04HBa0291F09.1_Frame:-1-1
KYPLPRIDDLFDQLQGASLFSKIDLRSGYHQLKIRASDIPKTAFRTRYGHYEFLVMSFGLTNAPATFMELMNGVFRPYLDSFVIVFIDDILVYSKTEEDHVRHLRIVL*RLREEKLYAKFSKCEFWLTSVAFLG
>C08HBa0224O24.1_Frame:-2-1
KYPLPRIDDLFDQLQGAHVFSKIDLRSGYHQLKLRETDVPKTAFQTRYGHYEFVVMSFGLTNATAAFMSLMNGIFKPYLDLFVIVFIDDILIYSKSKKEHEEHLRMVLEMLREKKLYAKFSKCEFWLDAVSFLG
>C12HBa0146I19.1_Frame:3-1
KYPLPRIDDLFDQLQGACVFSKIDLRSGYHQLKIRATDVPKTTFRTRYGHYEFLVMSFGLTNAPAAFMSLMNEIFKPYLDLFVIVFIDDILVYSKSKKEHEEHLRMVLEMLREKKLYAKFSKCEFWLDAVSFLG
>C12HBa0146I19.1_Frame:3-2
KYPVPLVQDLMDRLSKACWFTKLDLRAGYWQVRIAEGDEPKTTCVTRYGSYEFLVMPFGLTNAPATFCNLMNNVLFDYLDDFVVVYLDDIVIYSRTLEEHVNHLSLNLSQLRKYTLYVKMEKCEFAQQEIKFLG
>C11HBa0034I10.2_Frame:1-1
KYPLPRIDDLFDQLQGACVFSKIDLRSGYHQLKIQATDVPKTAFRTRYGHYEFVVMSFGLTNAPAAFMILMNGIFKPYLDLLVIVFIDDILIYSKSKKVHEEHLKIVLEMFREKKLYAKFSKCEFWLDAVSFLG
>C04HBa0119A16.1_Frame:2-1
KYPIPRIDDLFDQLQGACVFSKIDLRFGYHQLKILAMDVPKTAFRTRYGHYEFVVMSFGLTNAPAAFMSLMNGIFKPYLDLFVIVFIDDILVYSKSKKEHEKHLRIVLEMLREKKLYAKFSKCEFWLDAVSFLG
>C08HBa0064I04.1_Frame:-2-1
KYPLPRIDDLFDQLQGACVFSKIDLRSGYHQLKIRATDVPKTAFRTRYGHYEFVVMSFGLTNAPAAFMSLMNGIFKLYLDLFVIVFIDDILIYSKSKKEHEEHLRMVLEMLREKKLYAKFSKCEFWLDAVSFLG
>C04HBa0020F17.1_Frame:-2-1
KYPLPRIDDLFDQLQGACVFSKIDLRSGYHQLKIRATDVPKTAFRTRYGNYESIVMSFGLTNAPAAFMSLMNGIFKPYLDLFVIVFIDYILIYSKSKEEHEEHLRMVLEMLREKKLYAKFSKCEFWLDAVSFLG
>C04SLm0096N24.1_Frame:2-1
KYPLPRIDDLFDQLQGACVFSKIDLRSGYHQLKIRATDVPKTAFRTRYGHYEFVVMSFGLTNAPAAFMSLMNGIFKPYLDLFVIVFIDDILVYSKSKKEHEEHLRMVLEMLREKKHYAKFSKFEFWLDAVSFLG
>C02HBa0040B13.1_Frame:2-1
KYHILRIDDLFDQLQGACTFSKIDLRSGYHQLKIRATDVPKTAFRTRYGHYKFLVMSFGLTNAPAAFMSLMNEIFKPYLDLFVIVFIDDILIYSKSKKEHKEHLRMVLEKLREKKLYAKFSKCEFWLDSVSFLG
>C02HBa0111M10.1_Frame:1-1
KYPLPRIDDLFDQLQGSSFFSKIDLRSGYHQLRVRDGDVPKTAFRTRYGHYEFLVMSFGLTNAPAAFMDLMNRVFREYLDSFVIVFIDDILIYSKTKEEHAQHLRLTLQVLRHHQLYAKFSKCEFWLRSVTFLG
>C08HBa0101G12.1_Frame:3-1
KYPIPRINDLFDQLQGACVFSKIDLRSGYHQLKIRATDVPKTAFRTRYGHYEFVVMSFGLTNAHAAFMSLMNGIFKPYLDLFVIVFIDDILVYSKSKKEHEEHLRMVLEMLREKKLYAKFFKCEFWIDAVSFLG
>C08HBa0129D03.1_Frame:1-1
KYPLPRIDDLFDQLQGACTFSKIDLRSGYHQLKIRATDVPKTAFWTRYGHYEFLVMSFGLTNAPAAFMSLMNKIFKPYMDFFVIVFIDDILVYSKSRKEHEEHLRIVLEMLREKKFYAKFSKCEFCLYSVSFLG
>C08HBa0239G21.1_Frame:-3-1
KYPIPRIDDLFDQLQGACVFSKIDLRSGYHQLKIRATDVPKTAFRTRYGHYEFVVMSFGLTNAPTAFMSLMNGIFKPYLDLFVIVFSDDILVYSKSKKEHEEHLRIVLEMLRKKKLYAKFSKCEFWLDAVSFLG
>C04SLm0143K21.1_Frame:2-1
KYPLPRIDDLFDQLQGACVFSKIDLGSGYHQLKIRATDVPKTAFRTRYGHYEFVVMSFGLTNAPAAFMSLMNRIFKPYLDLFVIVFIDDILIYFKSKEEHEEHLRMVLEMLREKRLYAKFSKCEFWLDAVSFLG
>C10HBa0115K16.1_Frame:2-1
KYPLPRIDDLFNQLQGACVFSKIDLRSGYHQLKIWATDVPKTAFRTRYGHYEFVVMSFGLTNAPAAFMSLMNGIFKPYLDLFVIVFIDDILVYSKSKKEHEEHLRMVLEMLREKKLYAKFSKCEFCLDAVSFLG
>C04SLm0058F07.1_Frame:3-1
NFPLSNIHILIDNCSKHETQSFVDCFAGYHQIEMHKDDAEKTAFITPWGVYNYKVMPFGLKNAGATYMRAMATLFHDMIHKEIEVYVDDVIIKSKESLNHLEDLRKFFARLRKYNLKLNPEKCVFGVPAGKLLG
>C08HBa0113H06.1_Frame:-2-1
KYPLPRIDDLFDQLQGVCTFSKIDLRSGYHQLKIRAADVPKTAFRTRYGHYEFLVMPFGLTNAPTAFMSLMNGIFKSYLDLFVIVFIDDILIYSKSRKEHEEHLKIVLELLREKRLYAKFSKYEFWLDSVSFLG
>C04SLm0132C12.1_Frame:1-1
KYPLPRIDDLFDQLQGACTFSKIDLRSGYHQLKIRAADVPKTTFRTRYGYYEFVVMSIGLTNAPTAFMSLMNGIFKPYLDLFVIVFIDDILVYSKSKKEHEEHLRMVLEMLREKKLYSKFSKCEFWLDSVFFLG
>C08HBa0022O08.1_Frame:1-1
NYPIPRIDDLFDQLQGASHFSKIDLRSGYHQLRVRVSDIPKTSFRTQYGHYEFVVMSFGPTNAPAAFMDLMHRVFKQYLDLFVIVFINDILIYSRSEEEHTSHSRVVVWTLKDRQLFAKFNKCMFWLQSVAFLG
>C04HBa0002G01.1_Frame:-2-1
KYPLPRIDDLFDQLQGACTFSKINLRYGYHQLKIRAMDVPKTAFWTRYEHYEFLVMSFGLTNAPATFMILMNRIFKPYMDLFVIVFIDDILVYSKSKKEHEEHLRMVLEMLRERKLYAKFSKCEFWLDSVSFLG
>C04HBa0002G01.1_Frame:-2-2
HFPMLFMD*MLDRLAGKGWYCFLDGYSGYNHISIAPEDQEKTTFTCPYGTFAFRRMSFGLCNAPATFQRCMMSIFSDMVEDTIEIFMDDFSVVGDSFERCLTNLSEVLKRCEDCNLVLNWEKCHFMVKEGIVSG
>C04HBa0002G01.1_Frame:-2-3
KCPLPRIDDLFNQFQGAFCFSEIYLNSGYHQFKVKEYDIPKTTFKMRYGHYKIFIMSFGLTNVPVTFMDLMNRVFKPYLDMFVIVFIDDIVIYSKNEKDHDSHLSIVLQTLKDKEL*DKFSKCEFWLNFVVFLG
>C04SLm0121C14.1_Frame:-3-1
KYPLPRIDDLFDQLQGASYFSKINLRSGYHQLRVRGEDIQRMTFQTRYDHYEFLVMSFGLTTARATFVDLMNRVFQSHLDSFVIVFVDYILVYLKNEGDHMDYFRVVLQVLKEYQLFSKYFKCKFWLRLVVFLD
>C01HBa0163B20.1_Frame:1-1
KYPLPRIDDLFDQLQGSSFFSKIDLRSGYHQLRVRDRDVPKTAFRTRYGHYEFLVMSFGLTNAPAAFMDLMNRVFREYLDSFVIVFIDDILIYYKTKEEHEQHLRLTLQVLRQHQLYAKFSKCEFWLRSVTFLG
>C08HBa0064I04.1_Frame:3-1
NFPLPNIHILIDNCAKHEMQSFVDCYAGYHQILMDEEDAEKTAFITPWGVYHYRVMPFGLKNAGATYMRAMTTIFHDMIHKEIEVYVDNVIIKSRESSDYLTHLRKFFERLRRYNLKLNPAKCAFGVPVGKLLG
>C08HBa0067I16.1_Frame:-3-1
KYPIPIVDDLLDELHGAPIFSKVDLRAGYHQIRMKMEDVHKTAFHTHMGHYEFQVMPFGLTNAPTTFQALMNQIFRSFIQKFVLVFFDDILIYSRNNAENLQHLQVVFNILRMNLLFAKRSKCSFGQAKVEYLG
>C04SLm0005D07.1_Frame:-2-1
KYPLPRIDDLFDQLQGACVFSKIYLRSGYHQLKIRATNVPKTAFRTRYGHYEFVTMSFGLTNAPATFMSLMNGIFKPYLDLFVIVFIDDILIYSKSKKEHEEHFRMVLEMLREKKLYAKFSKCEFLLDSAGACP
>C08HBa0014G04.1_Frame:-1-1
KYPIPRIDDLFDQLQGACVFSKIDFRSGYHQLKIRATDVPKTAFQTRYGHYEFVVMSFSLTSAPAAFMSLMNGIFKPYLDLFVIIFIDDILVYSKSKKEHEEHLRIVLEILREKKLYAKFSKCEFWLDAVSFLG
>C08HBa0031M16.1_Frame:3-1
KYPLPRIDDLFDQLQGACVFSKIDLRSGYHQLKIRATDVPKTAFRTRYGHYEFVVMSFGLTNAPAAFMSLMNGIFKPYLDLFVIVFIDDILVYSKSKKEHEEHLRMVLEMLREKKLYAKFFKCEFWLDAVSFLG
>C04HBa0128G23.1_Frame:-3-1
KYPLPHIDDLFNQLQGACTFSKIDLRSGYHQFKIRATDVPKTTFRVRYGHYDFLVMSFGLTNAPAAFMSLMNGICKRYLDLFVIAFIDDILIYSKRRKEHEEHL*IVLEVLREKKLYAKFSKCEFWLDSMSFLG
>C08SLe0111P08.1_Frame:3-1
HFPMPFMD*MLDRLARKGWYYFLDVYSGYNKIYIAPKDQEKTTFTCTYGTFVFRRISFGLCNAPATFQRCMMSIYSDMVEDTIEVFTDDFSVVGDSFERCLNHLSEVLKRCEDCNLVLNWKKRHFMVKEGIV*V
>C07HBa0166A09.1_Frame:2-1
NFPLPNIHILIDNCAKHEMQSFVDCYAGYHQILMDEEDAEKTAFITPWGVYHYRVMPFGLKNAGATYMRAMTTIFHDMIHKEIEVYVDDVIIKSRESSDHLTHLRKFFERLRRYNLKLNPAKCAFGVPAGKLLG
>C02HBa0198A03.1_Frame:-1-1
KYPIPGIDDFFYQL*GASHFSKIVLKSSYHQLRVRDNDISKIAFRTRYGHYDFVVMSFGLTNSPEAFMGLLNRVFKRYLDVIVIVFIDDILIYSRSEEEHTSHLRVVLQTLKDH*LFAKFSKCEFCLQSIDFLG
>C08HBa0211N20.1_Frame:-2-1
*NPLPRIDDLFDQLQGACTFSKIDLRSGYHQLKIRAADVPKTAFRTRYGHYEFLVISFGLTNAPAAFMSLMNGIFKPYLDIFVIVFIDDILIYSKSRKEHEEHLRIVLEVLREKRLYAKFSKCEFWLDSVSFLG
>C04SLm0096N24.1_Frame:-1-1
KYPLPRIDDLFDQLQGACVFSKIDLRSGYHQLKIRATDVPKTAFRTRYGHYKFVVMSFGLTNAPAAFMSLMNGIFKPYLDLFVIVFIDDILVYSKSNKEHEEHLRMVLEMLREKKLYAKLSKCEFWLDAVSFLG
>C02HBa0007F24.2_Frame:1-1
KYPISLIADLCDCLGEAKYFTKMDLRKGYYQVRIAEGDDPKIGCVTRYGAFEWLVMPFGLTNAPAAFFTLMNKILHPYLDQFVVVYLDDIVVYSSTLQEHVEHSKKVFKVLRENQLYVKREKCEFAQPKLHFLG
>C04HBa0305L18.1_Frame:-2-1
KYPLPRIDNLFDQLQGACVFSKIDLRFGYHQLKIRATDVPKTTFRTRYGHYEFVVMSFGLTNAPAAFMSLMNGIFKPYLDLFVIVFTDDILIYSKSKEEHEEHLRMVLEMLREKKFYAKFSKCEFWLDAVSFLG
>C08HBa0239G21.1_Frame:3-1
KYPLPRIDDLFDQLQGAYVFSKIDLRSGYHQLKIRATDVPKTAFRTRYGHYEFVVMSFGLTNAPAAFMSLMNGIFKPYLDLFVIVFIDDILVYSKSKKEHEEHLRMVLEMLREKKLYAKFSKCEFWLDAMSFLG
>C02SLe0010H16.1_Frame:1-1
KYPLPRIDDLFDQLQGACVFSKIDLRSGYHQLKIWATDVPKTAFRTRYGHYEFVVMSFGLTNAPAAFMSLMNGIFKPYLDLFVIVFIDDILVYSKSKKEHEEHLRMVLEMLREKKLYAKFSKCEFWLDAVSFLG
>C08HBa0074F18.1_Frame:3-1
HFPMPFMD*MLDRLARKGWYYFLDVYSGYNKIYIAPKDQEKTTFTCTYGTFVFRRISFGLCNAPATFQRCMMSIYSDMVEDTIEVFTDDFSVVGDSFERCLNHLSEVLKRCEDCNLVLNWKKRHFMVKEGIV*V
>C01HBa0256E08.2_Frame:-1-1
KYPLPRIDDLFDQLQGACVFSKIDLRSGYHQLKIRATDVPKTAYQTRYGHYEFVVMSFGLTNALAAFMSLMNGIFKPYLDLFVIVFIDDILVYSKSKKEHEEHLRMVLEMLREKKLYAKFSKCEFWLDAVSFLG
>C04HBa0204I09.1_Frame:-1-1
NYPLPRIDDLFDQL*GFSFFSKIDLCSGYHHLRVGDGDIPKTAFSSRNYHYEFLVMSFGLTNAPAAVMDLMNRVFYEYLDSFVIVFIDDILIYYRTKEDHEQHLRLTLHVHRQH*FYATFSKCEFFLRLVTFVG
