# Supplementary material for: Comparative analysis of pepper and tomato reveals euchromatin expansion of pepper genome caused by differential accumulation of Ty3/Gypsy-like elements
Source: BMC Genomics. 2011 Jan 29;12:85. doi: 10.1186/1471-2164-12-85 (PMC3042944; doi:10.1186/1471-2164-12-85)
Supplement: Additional file 8 — Alignment of reverse transcriptases isolated from intact pepper and tomato LTR retrotransposons. [file 1471-2164-12-85-S8.TXT]

>PepPeToGS2_PB04A_Contig0364_69_7972
RYPLPRIDDQFDQL*GASYFSKIDLRLGYYQRRVREYDILKIAFHTRYGHFEFLVMSFGFTNASVAFMDLMKRVFKQDLGMFVIVFIDDILVYSRTERDNADYLKIVLQTLRDHQLFAKFSMCKFWLRSVAFHS
>PepPeToGS2_PB04A_Contig0778_6296_14576
RYTLPRIDELFNQLQGDSYFSKIDVISGYHQLRVIECNIPKIAFRTRYGHFEFLVMSFVLTNAPAAFMDLMNRVFKQYLDMFVIVFINDILVYF*KEHDHLDHLKIVLQTLRDHQLFAKFSKCEFWLRSVAFLG
>PepPeToGS2_PB03B_Contig3065_18_9093
RYPVPRIDDLFDQLQGASYFSKINLRSGYHQLRIRECDISKIAFHTWYDHFEFLVMSFGLTNALATFMDLMNRVFRQFLDMFVIVFIDDILVYSHTERDHADHLRIVLQTLRDHQLFAKFNKCEFWLRSVEFPD
>PepPeToGS2_PB03B_Contig0390_28287_32965
KYPLPKIHDLFDQLQGVSYFTKIDLRSFYHQLRVREYDIAKIAFQTRYSHFKFIVISFGLTNTPTSFIELINRVFKKYLDMFTIFFIDDILVYFCSKNDHADHYRIVLQTL*AYQLFTKFSKYEF*LRSVDFLG
>PepPeToGS2_PB03B_Contig0412_17290_25480
KYLFPRINYLFDQL*SASYFSKIDLKSGYHHLRVREHDILKIAFHTLYGHFEFLVRSFGLTNAPATFMDLMNRVFKHYLEMFVIVFIDDILVFYHSGRDHSDHLKTVLQTLRDHQLFSKFNKYEFWLSSVAFLG
>Pep_414G15-2
KYPIPLIADLFDRLGQAKVFTKMDLRKGYYQVRIAEGDEAKTTCVTRYGSYEWLVMPFGLTNAPATFCTLMNKIFQPYLDQFVVIYLDDIVVYSSSMEEHVRHLQIVFNVLRENELCVKREKCTFAQPKVQFLG
>PepPeToGS2_583K07-1
KYPLPRIDNLFDQLQGAKCFSKIDLRSGYHQVRVKEKDIPKTAFRTRYGHYEFLVMSFGLTNAPATFMDLMNRVFKPFLDVFVIVFIDDILVYSRSEEDHSNHLRQALQTLRDCKLYAKFSKCEFWLKSVAFLG
>Pep_414G15-1
KYPIPMVEDLLDELAGSTLFSKVDLRSGYHQVRKKPEDEYKTAFRTHHGLWQFKVMPFGLTNAPATFQSLMHQVFAPFLRKFILVLFDDILIYSKTLEDHIKHLETVLQLLRQNPLFAKRSKCDFAQSKIEYLG
>PepPeToGS1_L66-3
DFPLPNIHILLDNCAKHEVASFVDCYA*YHQIIMDDENTEKTSFITPWGTYCYRVMPFGLKNAGATYMRAMTTIFHDIMHKEIEVYVDDVIIKSKSQADHVKDLRKFFERLRRYNLKLNPTKCVFGVLSGKLLG
>PepPeToGS1_784J18-1
NFPLPNIHILIDNCEKHEMQSFVDCFTGYHQIMIDEEDTEKMAFITPWGVYHYRVMPFGLKNAGATYMRDMTTIFHDMIHKEIEVYVDDVIIKSREILDHLTHLEKFFNRLRRYSLKLNPAKCAFGVPSGKLLG
>PepPeToGS1_PB05A_Contig3175
HFLMSFMDQVLDRLARRGWYCF*DGYSRYNQIFISLEDL*KTTFKCTYGTFSFKRMPFGLCNAPTTFQRCMMSIFSDMVEDTLDVFMDEFSMVGDSFELCLVNLSKALQRCVEFNLVLSWEKCHFMVKKGIFSG
>PepPeToGS1_PB03B_Contig0785
HFPIPFMD*MLDRLAGRGWYCFLDGYSGYNQISSSPKDQEKTTFTCPYGIFSFKSMAFGLCNAPTTFKRCMISIFSDMVEDTLEVFMDDFSVVGDSFDFCLLNLSKELQRCEEFNLVLNQKKCYFMVKEGIVLD
>PepPeToGS1_PB04A_Contig0176
HFPMPFMDQILDRLAGWGWYCFLDRYFGYNQICIVPKDQEKIMFTCPYDTFIFKRMPFGLFNAPATF*RCMMSIFSDMVEDTLEVFMDDFFVVGYSFELCLKNLSKAL*RSVEFNLVLNWEKCHFMVNGGIVLG
>PepPeToGS1_PB04A_Contig0821
HFPMPFMD*MLDRLVGRGWYCFLDGYLGYNQIFIALKD*EKMTFTTLYGNFAFKRMPFGLCNAPTTFQRCMMSIFSDMVEETLEVFMDNFFVVGDLFELCLLNLSKALQRCVEFNLELNWEKCHNMVKEGIVLG
>PepPeToGS1_PB05A_Contig0011
HFPMPFMH*MLHRLAGKGWYCFLDGYFGYNQICIDPED*DKTTFTCPYGTFAFKRMPFGLCNALTTFQWCMMSIFSDMVEDTIESFMDDFFVVGDSFEISLANMNVALQRCVEFNLVLN*EKCHFMVKKGIVLG
>PepPeToGS1_PepRT_328A06-3
HLSMPFMDQIFDRFARRGCYYFLDGYSGYNQICIAPEDHKKMTFTCPYGNFAFNRMSFGLCNAPTSFQWCMMSIFSDMVEDTLEVFMDDFSMVGDLFELCLLNLSMALQ*SVEFKLVFN*EKYNFIEKEGIILE
>PepPeToGS1_PepPeToGS1_487E08-2
HFPMPFMDQILDRLAGRGWYYFLDGY*GYN*ICFAPKDQEKTTFTCPYDIFAFKYMPFGLCNAPATFQ*CILSIFPDMVEDTIEFFMDDFFVVGDSFDSSLAHLSKVLERCVETNLVLNWEKYHFMVKEGIVLG
>Pep_285F03-1
KYPIPLIADLFDRLGQAKVFTKMDLRKSY*QVRIAEGNEAKTTCVTRYGSFE*LVMPFGLTNAPAMFCTLMNKSFQPYLDQFVVIYLDDIVVYSS*MGEHVRHLQLVFNVLRENELCVKREKCTFAQPEVQFLG
>PepPeToGS1_511O09-1
DFPLPNIHILLDNCAKHEVASFVDCYAGYH*IIMDDEDVEKTSFITPWGTYCYRVMPFGLKNTGATYMRAMTTMFHDMMHKEIEVYVDDVIIKSKSQADYVKDLRKFFERLHRYNLKLNPAKCVFGVPSGKLLG
>PepPeToGS1_529L23-1
DFPLPNIHILLENCAKHEVASFVDCYAGYHQIIMDDEDAEKTSFITPWGTYCYRVMPFDLKNAGETYMRAMTTMFHDMMHKEIEVYVDDVIIKSKSQADHVKDLRKFFEKLRRYNLKLNPAKYVFGVPSEKLLG
>PepPeToGS1_L66-2
DFPLPNIHILLDNCSKHEVASFVDCYAGYHQIIMDDEDTEKMSFITPWGTYCYQVMSFGLKNAGATYMRSMTTMFHDIMHKEIEVYVDNVIIKSKSQADHAKDLTNFFERLRRYNLKLNPAKCVFGVPSGNLLG
>PepPeToGS2_402I14-2
KYPLPTIDDLFYQLQGAKFFSKIDLRLGYHQLKVKESDIPKTTFRTRYGHYEFLVMSFGLTNAPVAFMDLMNRVFRQFFDLFVILIIDDILIYSKSKEDHANYLRIILQTLKDHQLYAKFSKCEFWLDAIALLG
>PepPeToGS1_L38-3
DFPLPDIHILLHNCAKHEVASFMDCYARYHQIVMDDEDVEKTYFITPWGTYCYRVMPFDLNNARATYMRAMTTMFHDMMHKEIEVYVDDVIIKSKSQADHVKDLRKFFERFRRYNLKLNPTKCVFGVPSGKLLG
>PepPeToGS2_642F15-1
KYCLPRIDDLFDQL*GAKCFSKIDLCSGYH*LKVREDDIPKTTFQTRYGHYEFLVMSFGLTNTPATFMDLINRVFCQFLDRFFIVLIDDILIYSKSKEDHVNHLRIILQTLKDHKLYAKFPSVNFGLVL-----
>PepPeToGS1_303O04-1
DFPLPNIHILLDNCAKHEVASFVDCYAGYHQIIMDDEDTEKTSFITPWGTYYYRVMTFNLKNAGATYMRAMTAMFHDIMHKEIKVYVDDVIIKSKSQADHVKDLRKFFERIRRYNLKLNPAKCVFGVSSGKLLG
>PepPeToGS2_278G16-1
KYPLPIIDDLFDQLQGASYFSKIDLYSRYHQLKVRECDISKTIFQTHYGHFEFLVMSFGLTNAPAAFMDLMNRVFRPYLDMFVIVFIDDILVYSRSEDEHSDHLRTILQTLKNHKLFAKFSKCVFWLRSVAFQI
>Tom_3-59
KYPIPLIADLFDRLGEAKYFTKMDLRKGYYQVRIAEGDEPKTACVTRYGAFEWLVMPFGLTNAPATFCTLMNEILHPYLDQFVVVYLDDIVVYSSTLQEHVEHLKKVFKVLRENQLYVKREKCEFAQPKIHFLG
>TomPeToGS2_4-118
KYPLPRIDDLFDQLQGACVFSKIDLRSGYHQLKIRAADVPKTAFRTRYGHYEFVVMSFGLTNAPAAFMSLMNGIFKPYLDLFVIVFIDDILVYSKSKKEHEEHLRMVLEMLREKKLYAKFSKCEFWLDAVSFLG
>TomPeToGS2_1-3
KYPFPRIDDLFNQLQGACVFSKIDLRSGYHQLKIRATDVPKTAFRTRYGHYEFVVMSFGLTNAPAAFMRLINGIFKPYLDLFVIVFIDDILVYSKSKKEHEEHLRMVLEMLREKKLYAKFSKCEFWLDAVSFLG
>TomPeToGS2_4-106
KYPLPRTDDLFDQLQGACVFSKIDLRSGYHQLKIRATDVPKTAFRTRYGHYEFVVMSFGLTNAPAAFMSLMNGIFKPYLDLFVIVFIDDILVYSKSKKEHEEHLRMVLEMLREKKLYAKFSKCEFWLDAVSFLG
>TomPeToGS2_4-94
KYPLPRIDDLFDQLQGACVFSKIDLRSGYHQLKIRATDVPKTAFRTRYGHYEFVVMSFGLTNAPAAFMSLINEIFKPYLDLFVIVFIDDILVYSKSKKEHEEHLRMVLEMLREKKLYAKFSKCEFWLDAVSFLG
>TomPeToGS2_4-90
KYPLPRIDDLFDQLQGASLFSKIDLRSGYHQLKIRASDIPKTAFRTRYGHYEFLVMSFGLTNAPATFMELMNGVFRPYLDSFVIVFIDDILVYSKTEEDHVRHLRIVL*RLREEKLYAKFSKCEFWLTSVAFLG
>TomPeToGS2_2-46
KYPLPRIDDLFDQLQGACVFSKIDLRSGYHQLKIWATDVPKTAFRTRYGHYEFVVMSFGLTNAPAAFMSLMNGIFKPYLDLFVIVFIDDILVYSKSKKEHEEHLRMVLEMLREKKLYAKFSKCEFWLDAVSFLG
>Tom_2-7
KYPIPLIVDLFDHLGEAKYFTKMDLQKGYYQVRIVEGDEPKTACLTRYGAFEWLVIPFGLTNAPATFCTLMNEILRPYLDQFVVVYLDDIVVYSITLQKHVEHLKKVFKALRENQLYVKREKCEFAQPKIHFLG
>TomPeToGS2_8-171
KYPLPHIDDLFDQLQGACVFSKIDLRSGYHQLKIRATDVPKTAFQTRYGHYEFVVMSFGLTNASAAFMSLMNGIFKPYLDLFVIIFIDDILIYSKSKKEHEEHLRMVLELLRKKKLYAKFSKCEFWLDSVSFLG
>TomPeToGS2_8-150
KYPLPRIDDLFDQLQGACVFSKIDLRSGYHQLKIRATDVPKTAFRTRYGHYEFVVMSFGLTNAPAAFMSLMNGIFKPYLDLFVIVFIDDILVYSKSKKEHEEHLRMVLEMLREKKLYAKFFKCEFWLDAVSFLG
>TomPeToGS2_10-228
RYPLPRIDDLFDQLQGAKCFSKIDLRSGYHQVRVREADIPKTAFRTRYGHYEFRVLSFGLTNAPAVFMDLMNRVFKPFLDMFVIVFIDDILVYSRSEEEHADHLRTVLRVLQHQKLYAKFSKCEFWLTSVAFLG
>TomPeToGS2_11-229
KYPLPRIDDLFDQLQGACVFSKIDLRSGYHQLKIQATDVPKTAFRTRYGHYEFVVMSFGLTNAPAAFMILMNGIFKPYLDLLVIVFIDDILIYSKSKKVHEEHLKIVLEMFREKKLYAKFSKCEFWLDAVSFLG
>TomPeToGS2_5-10
KYPLPRIDDLFDQLQGSSFFSKIDLRSGYHQLRVRDRDVPKTAFRTRYGHYEFLVMSFGLTNAPAAFMDLMNRVFREYLDSFVIVFIDDILIYSKTKEEHEQHLRLTLQVLRQHQLYAKFSKCEFWLRSVTFLG
>TomPeToGS2_2-21
KYPLPRIDDLFDQLQGSSFFSKIDLRSGYHQLRVRDRDVPKTAFRTRYGHYEFLVMSFGLTNAPAAFMDLMNRVFREYLDSFVIVFIDDILIYSKTKEEHEQHLRLTLQVLRQHQLYAKFSKCEFWLRSVTFLG
>TomPeToGS2_2-29
KYPLPRIDDLFDQLQGSSFFSKIDLRSGYHQLRVRDRDVPKTAFRTRYGHYEFLVMSFGLTNAPAAFMDLMNRVFREYLDSFVIVFIDDILIYSKTKEEHEQHLRLTLQVLRQHQLYAKFSKCEFWLRSVTFLG
>TomPeToGS2_3-52
KYPLPRIDDLFDQLQGSSFFSKIDLRSGYHQLRVRDRDVPKTAFRTRYGHYEFLVMSFGLTNAPAAFMDLMNRVFREYLDSFVIVFIDDILIYSKTKEEHEQHLRLTLQVLRQHQLYAKFSKCEFWLRSVTFLG
>TomPeToGS2_8-139
KYLLPRIDDFFDQLQGACVFSKIDLRSGYHQLKIRATDVPKTAFRTRYGHYEFVVMSFGLTNAPAAFMSLMNGIFKPYLDIFVIVFIDDILVYSKTKKEHDEHLRMVLEMLREKKLYAKFSKCEFWLDAVSFLG
>TomPeToGS2_8-194
KYPLPRIDDLFDQLQGACTFSKIDLRSGYH*LKIRATDVPKTAFRTRYGHYEFLVMSFGLTNAPAAFMSLMNGIFKPYLDLFVIAFIDDILVYSKSQKEHVEHLRIVLEMLREKMLYAKFSKCEFWLDSVSFLG
>TomPeToGS2_6-124
KYPLPRIDDLFDQLQGSSFFSKIDLRSGYHQLRVRDRDVPKTAFRTRYGHYEFLVMSFGLTNAPAAFMDLMNRVFHEYLDSFVIVFIDDILIYSKTKEEHEQHLRLTLQVLRQHQLYAKFSKCEFWLRSVTFLG
>Tom_7-127
KYPVPLVQDLMDRLSKACWFTKLDLRAGYWQVRIAEGDEPKTTCVTRYGSYEFLVMSFGLTNAPATFCNLMNNVLFDYLDDFVVVYLDDIVIYSRTLEEHVNHLSLVLSQLRKYTLYVKMEKCEFAQQEIKFLG
>TomPeToGS2_12-234
KYPLPRIDDLFDQLQGACVFSKIDLRSGYHQLKIRAMNVPKTAFRTRYGHYEFVVMSFGLTNALAAFMSLMNGIFKPYLDLFVIVFIDDILVYSKSKKEHEEHLRMVLEMLREKKLYAKFSKCEFWLDAVSFLG
>TomPeToGS2_8-164
KYPLPRIDDLFDQLQGACVFSKIDLRSGYHQLKIRATDVPKTAFRTRYGHYEFVVMSFGLTNAPAAFMSLMNGIFKLYLDLFVIVFIDDILIYSKSKKEHEEHLRMVLEMLREKKLYAKFSKCEFWLDAVSFLG
>TomPeToGS2_8-197
KYPIPRIDDLFDQLQGACVFSKIDLRSGYHQLKIRATDVPKTAFRTRYGHYEFVVMSFGLTNAPTAFMSLMNGIFKPYLDLFVIVFSDDILVYSKSKKEHEEHLRIVLEMLRKKKLYAKFSKCEFWLDAVSFLG
>TomPeToGS2_4-60
KYPLPRIDDLFDQLQGACTFSKINLRYGYHQLKIRAMDVPKTAFWTRYEHYEFLVMSFGLTNAPATFMILMNRIFKPYMDLFVIVFIDDILVYSKSKKEHEEHLRMVLEMLRERKLYAKFSKCEFWLDSVSFLG
>TomPeToGS2_3-57
KYPLPRINDLFDQLQGASLFSKIDLRSGYHQLKIRVSDIPKTAFRTRSGHYEFLVMSFGSTNAPAAFMELMNGVFRPCIDSFVIILIDDILVYSKTEENHVRHLRIVLQRLREEKLYAKFSKCEFWLTSVTFLG
>TomPeToGS2_8-196
KYPLPRIDDLFDQLQGAHVFSKIDLRSGYHQLKLRETDVPKTAFQTRYGHYEFVVMSFGLTNATAAFMSLMNGIFKPYLDLFVIVFIDDILIYSKSKKEHEEHLRMVLEMLREKKLYAKFSKCEFWLDAVSFLG
>TomPeToGS2_8-179
KYPLPRIDDLFDQLQGACTF*KIDLRSGYHQLKIRATDVPKTAFWTTYGHYEFLVMSFGLTNSPAAFMSLMSGIFKPYLDLFVIVFIDDILVYSKSKKEHEEHLRMVLEMLREKELYAKFSKCEFWLDSVSFLG
>TomPeToGS2_8-198
KYPLPRIDDLFDQLQGACTF*KIDLRSGYHQLKIRATDVPKTAFWTTYGHYEFLVMSFGLTNSPAAFMSLMSGIFKPYLDLFVIVFIDDILVYSKSKKEHEEHLRMVLEMLREKELYAKFSKCEFWLDSVSFLG
>TomPeToGS2_8-148
KYPLPRIDDLFDQLQGACVFSKIDLRSGYHQLKIRATNVPKTAF*TRYGHYEFVVMSFGLTNAPTAFMSLMNGIFKPCLDLFVIVFIDDILVYSKSKKEHEEHLRMVLEMLREKKLYAKFSKCEFWLDAVSFLG
>TomPeToGS2_8-142
KYPIPRIDDLFDQLQGACVFSKIDFRSGYHQLKIRATDVPKTAFQTRYGHYEFVVMSFSLTSAPAAFMSLMNGIFKPYLDLFVIIFIDDILVYSKSKKEHEEHLRIVLEILREKKLYAKFSKCEFWLDAVSFLG
>TomPeToGS2_8-153
KYPLPRIDDLFDQLQGSCVFSKIDLRSGYHQLKIRATDVPKTAFQTRYGHYEFVVMSFGLTNAPAVFMSLMNGIFKPYLDLFVIVFIDYILVYSKNKKEHEEHLRMVLEMLREKKLYAKFSKCEFWLDAVSFLG
>TomPeToGS2_8-181
KYPLPRIDDLFDQLQGSCVFSKIDLRSGYHQLKIRATDVPKTAFQTRYGHYEFVVMSFGLTNAPAVFMSLMNGIFKPYLDLFVIVFIDYILVYSKNKKEHEEHLRMVLEMLREKKLYAKFSKCEFWLDAVSFLG
>TomPeToGS2_8-195
*NPLPRIDDLFDQLQGACTFSKIDLRSGYHQLKIRAADVPKTAFRTRYGHYEFLVISFGLTNAPAAFMSLMNGIFKPYLDIFVIVFIDDILIYSKSRKEHEEHLRIVLEVLREKRLYAKFSKCEFWLDSVSFLG
>Tom_2-9
KYPIPLIADLFDRLGEAKYFTKKDLRKGYYQVCIARRDDPKTACVTRYGAFEWLVIPFGLTNAPATFCTLMNEILRPYLDQFVVVYLDDIVVYSITLQKHVEHLKKVFKALRENQLYVKREKCEFAQPKIHFLG
>TomPeToGS2_8-172
KYPIPRIDDLFDQLQGACVFSKIDLRSGYHQLKIRATDVPKIAFWTRYGHYKFVVMSFGLTNAPTAIMSLMNGIFKPYLDIFVIVFIDDILVYSKSKKEHEEHLRIILEMLREKKLYAKFSKCEFWLDAVSFLG
>TomPeToGS2_8-154
KYPLPRIDDLFDQLQGACTLSKIDLRSGYHQLKIRAADVPKTTFRTRYRHYEFLVMSFKLTNAPAAFMSLMNGIFKPYLDLFVIVFIDDILIYSESRKEHEKHLKIVLELLRGKRLYAKFTKCEFWLDSVSFLG
>TomPeToGS2_4-82
KYPLPHIDDLFNQLQGACTFSKIDLRSGYHQFKIRATDVPKTTFRVRYGHYDFLVMSFGLTNAPAAFMSLMNGICKRYLDLFVIAFIDDILIYSKRRKEHEEHL*IVLEVLREKKLYAKFSKCEFWLDSMSFLG
>TomPeToGS2_4-97
KYPLPRIDNLFDQLQGACVFSKIDLRFGYHQLKIRATDVPKTTFRTRYGHYEFVVMSFGLTNAPAAFMSLMNGIFKPYLDLFVIVFTDDILIYSKSKEEHEEHLRMVLEMLREKKFYAKFSKCEFWLDAVSFLG
>TomPeToGS2_4-116
KYPLPRIDDLFDQLQGACTFSKINLRSGYHQLKIRATDVPKTAFRTRYG-HYFLVMSFGLMNAPAAFMSLMNGIFNPYLDLFVIVFIDDILVYSKSRKEHEEHLRILLETLREKKLYAKFSKCEFWLDSVSFLG
>TomPeToGS2_8-178
KYPIPRINDLFDQLQGACVFSKIDLRSGYHQLKIRATDVPKTAFRTRYGHYEFVVMSFGLTNAHAAFMSLMNGIFKPYLDLFVIVFIDDILVYSKSKKEHEEHLRMVLEMLREKKLYAKFFKCEFWIDAVSFLG
>TomPeToGS1_7-131
NFPLPNIHILIDNCAKHEMQSFVDCYAGYHQILMDEEDAEKTAFITPWGVYHYRVMPFGLKNAGATYMRAMTTIFHDMIHKEIEVYVDDVIIKSRESSDHLTHLRKFFERLRRYNLKLNPAKCAFGVPAGKLLG
>TomPeToGS1_7-135
NFPLPNIHILIDNCAKHEMQSFVDCYAGYHQILMDGEDAEKTAFITPWGVYHYRVMPFGLKNAGATYMRAMTTIFHDMIHKEIEVYVDDVIIKSRESSDHLTHLRKLFERLRRYNLKLNPAKCAFGVPAGKLLG
>TomPeToGS2_4-74
KYPLPRIDDLFDQLQGACVFSKIDLRSGCHQLKIRATDVPKTAFRTRYGHYEFVVMSFGLTNAPAAFMSLMNGIFKPYLDLFMIIFIDDILVYSKSKKEHEEHLRMVLKMLREKKHYAKFS*V*VLARCSVLLG
>TomPeToGS2_4-78
CYPLPRIDDLFDHL*GAAVFSKIDLRSGYYQPRIRAAHIPKTAFRTRYDHYEFLVMYFGLTNAPTTFMDLMTRVFSPYLDSFVIIFIDDILVYSQSWSEHEQHLRIVLQTLRDQQLYAKFSKCEF*LASIALLG
>TomPeToGS1_C02HBa0323C04.1_21509_41836
NFPLPNIHILMDNCAKHETQSFVDCFTGYHQIEMHKDDAKKTAFITPWGIYNYKVMAFGLKNAGATYMRVMTTLFQDMIHKEIEVYVDDVIIKSKESSNHLEDLRKFFARLRKYNLKLNPTKCVFGVPAGKLLG
>TomPeToGS1_C04SLm0058F07.1_35912_56578
NFPLSNIHILIDNCSKHETQSFVDCFAGYHQIEMHKDDAEKTAFITPWGVYNYKVMPFGLKNAGATYMRAMATLFHDMIHKEIEVYVDDVIIKSKESLNHLEDLRKFFARLRKYNLKLNPEKCVFGVPAGKLLG
