# Supplementary material for: Comparative analysis of pepper and tomato reveals euchromatin expansion of pepper genome caused by differential accumulation of Ty3/Gypsy-like elements
Source: BMC Genomics. 2011 Jan 29;12:85. doi: 10.1186/1471-2164-12-85 (PMC3042944; doi:10.1186/1471-2164-12-85)
Supplement: Additional file 9 — Alignment of reverse transcriptases of Ty1/Copia-like elements. [file 1471-2164-12-85-S9.TXT]

>CaCM414G15 (Frame:3)-1
-KARLVAKGYTQQSGIDYLEIFSPVVKFTTVRTVLTLATVHNWPIHQLGISNAFLHGHLDSELYMEQPQGYVDSSKP------DHVCQLHRFLYGLKQAPRAWFQRLSNFLEGLGFHSSKADTSLFILIQ-GTLKIYVLIYVDDIVVTCSDSSKFSWFLAKIKKIFHVCDLGTLNYFLG
>CaCM511O09_Contig (Frame:2)-1
-KARLVAKGYSQQYGMDYEETFSPVAKMTTVRTMIAVASVRQWKIFQMDVKNAFLNGDLHEEVYMTPPPGIDH-QPG-------EVCRLRKALYGLKQAPRAWFEKFSTVITSLGFVPSNHDSALFVRCT-SAGRILLSLYVDDMIITGDDHSGIELLKHDLAHRFAMKDLGLLRYFLG
>CaCM511O09_Contig (Frame:2)-2
-KARLVAKGFNQLE--EFFNTFSPVTRITFIRLLVAIAAIFDLQIH*IDVKTVILNGDLNKEIYMKHPECFVEALQE------SKVCKLNKFL*GLNRHQSNDMKSLIYCMIDNGFKTNECDKCIYHKSWN-NSHVIICLYVDDLLIFGSNLNIIDKTKNILRSHLDMKDLGETNFILG
>CaCM511O09_Contig (Frame:-1)-1
-KARLVVKGFKQKEGLDYFDTYSPVTRLTSILMLIALVAVYGLEIHQMNVKIAFLNGELEEEIYMEQPKGFVVPEKE------NKVCKLIKSLYGLKQAPKQWHAKFDQTMLANGIKIKECDKCVYIKDTP-NHQVIVCLYVDDILIISRDISDINAIKRMLESKFNMKDLGVADVILG
>CaCM511O09_Contig (Frame:1)-1
-KVRLVVKGFKQKEGLDYFDTYSLVTRITSIRMLIALAALYGLEIHQMDVKTTFLNIELEEEIYMKQPGGFVIPEKE------NKVCKLVKSLYGLKQAPKQ*HGKFDQTMLANGFKINEYDKCIYIKDSS-NHQVIVCLYVDDMLIISRDISDINTSKRMFESKFDMKDLGVTNVILG
>Tom4-20_Copia
-KARLIVKEFNQKKGVDFDEIFSSVVKMSSIHVVLGLAASLDLEVEQMDVKTAFLHGDLDEEIYMEQPEGFEVKGKE------NYVCKLKKSLYGLKQAPRQWYRKFGSFMSQQGFKKTSSDHCVFVQKFSDGDFIIVLLYVDDMLVVGHNTCMIQKLKQELSKSLL*KT*DQQGRFLA
>Tom4-14_Copia
-KSRLVVQGYNQEEGIDYEETFAPVARMEAIRILIAFAAFMGFKLYQMDVKSAFLNGDLKEEVYVKQPPGFEDAELP------NHVFRLNKTLYGLKQAPRSWYERLSKFLLKNGFKRGKIDNTLFLLKRE-QELLIIQVYVDDIIFGATSEHLCEEFSSLMGREFEMSMMGELTFFLG
>Tom8-6_Copia
-KARVVARGFSQREGVDYNEIFSPVVRHTSIRVLLAIVAHQNLELEQLDVKTAFLHGELEEEIYMTQPNGFQVPGKE------NHVCKLKKSLYGLKQSPRQWYKRFDSYMVKLGYTRSSYDCCVYYNRLNDDSFIYLVLYVDDMLIAAKKKYDIQKLKGLLSAEFEMKDLGAARKILG
>Pep303O04-2_Copia
-RLGWWFGMTLMLRVWIFMKLSSLWSRCLPSRLLLMLL*NTICHFSNLMSTMLFLHGDLNKEVYMKLPPGLAVSGSS---ATSPLVCKLMKSLYSLR*ASRQWYAKLSQVLCSWGFSHSLNDYSIFTRRS-GASLVILLVYVDDIILTVTDLVEIDALKSFLHDRFRIKDLGILHYFLG
>PB03A_Contig4692_Frame:_3_1
-KARLVIRGDTQKEGIDYHETFSPVVKLTTVKCLLSLAAKHHWTVFQLDVNNAFLHGDLHEDVYIKVLPGLVASSFSS--CATPLACKLRKYLYGLKQASRQWFSKLSEALLSRGYIASKNDYYLFTKSV-DASLVILVVYVDYILLAGSNLDEMTSLKSFLDHQFKIKYLGRVYYFLG
>PepL66-1_Copia
-QGSVSSKRIFTKESIDYAEIFSPVVKLTTIQILLSIVASENLHLKQMDVKTAFLYGDLDKEIYMQQPEGFVVPGKE------HMVCKLKRSLYGLKQAPRQWYKKFDSFMSKSGFHRSEKDQCSYFKKYT-DSYVFLLLYMDDMLIAGSSMKEINSLKASLSSKFEMKDLGAAKQILG
>PepRT_393C08-3_Copia
-KARLLAKGYSQVPCVDFIDVFSPVLKHSSIRAFLGIVAMYDLEPKQLDVKTAFLHRELKEDIYT*QPEGFVVS*KE------DYDCLLKKFLYGLKMSLMQWYKRFDSFMTSHMFWRSSYDSYVYFKKASDGSFVYLLLYVDDMLIAAKDMREIIKVKAHFNKEFEMKYLEATNKILG
>Pep784J18-3_LTR
-KARLVVKGFKQKEGLDYFDTYSPVTRITSIRMLIALAAVYGLEIHQMGVKISFLNGELEEEIYME*PEGFVVTGKE------NKVYKLVKLLYGLKQAPKQ*HGKFDQTMLPNGFKINECDKYVYIKDIS-NHQIIVCLYVDDMLIIIRDISDINATK*MLKSKFDMKDLGVADVILG
>PB03A_Contig0050_Frame:3_1
-KARLMVQASN*EEGIDYDEIFASMARMEGI*IFIAFASYMEFKLFQIDVKSTFLNGFLK*KVYMTEPPRFEDVYFP------NNVSKLDKALYILKQAPRYWCDRLYKFLLDSGFNRCRIDNTLFLKSRG-RNLFIV*VYVDDFILGATTSFLCDEFAKLMSSEFEIRTMGELNFFHT
>PB03A_Contig0166_Frame:2_1
-KARLVVKGFKQKEGLDYFDTYSPVTRITLI*MLIALVAVYGLEIHQMDMKTIFLNGELEKEIYLEQPEGFVVPGKE------NKVCKLIKSLYGLKQAPKQ*HAKFDQTMLANGFKINECDKYVYIKDTL-NHQVIVCLYVDDMLIISRDISDINATKRMLESKFDMKNLEVADVILG
>PB03A_Contig0376_Frame:1_2
-TARYVAKGYAQTYGADY*ETFFPVAQLTSTHLFISLDDSKS*HLHQLDIKKAFLYGDL*EEVYIDQPFSFIAQG*Y------RKVCHLKTSLYGLE*SLWP*FFKFNEVV*DFRLKMREFDHSVFYRKS--PAGTILLV*IDYLVITEGDYEGISPFKSFLHTRFCTKDLGQLKYLLG
>PB03A_Contig0495_Frame:1_1
-KARLVVKGFKQKEGLDYFDTYSPVTRLTSILMLIALVAVYGLEIHQMNVKIAFLNGELEEEIYMEQPKGFVVPEKE------NKVCKLIKSLYGLKQAPKQWHAKFDQTMLANGIKIKECDKCVYIKDTP-NHQVIVCLYVDDILIISRDISDINAIKRMLESKFNMKDLGVADVILG
>PB03B_Contig0840_Frame:3_1
-KARLVVQGYNQEEGIDFDETFAPVPRLEAIRLLIAFATYMEFILYQMDVKSAFLNGILKEEVYVK*PPGFESKEFP------DHVYKLDKALYGLKQAPRTWYERLSKFLLDHGHTRGKIDNTLFLKTNG-MDLLVVQVYVDEIIFGSTNMNLTHKFAKIMSCEFEMSMMGELNYFLG
>PB03B_Contig1125_Frame:1_1
-KARLVVQGYNQEDRIDRNETFTPVSRIKAI*ILIAFVVYMGFKLFQMDVKSAFLNGNLKEEVYVKQPLSFDDIDFP------HHVLKLDKYLYGLKQEQRPWYERISKFLMENSFKIGKIDNILFLKTRG-NNILIFQIYIADIIFGAIFESLCEEFAKLMGSEFEMNMLGELSFFLG
>PB03B_Contig1196_Frame:3_1
-KARLTLKG*AQVAGLNYGDIFAPVARNDTIRLLFSLAAQ*NWMLYYLDVKSTF*NRPLQEQIYFNQQKCFQVVGME------DKLYRLQKALYGLK*ATQVW*SKIDDHLIHCGFNRSENEGTLFVKKAKGLDVLVVSLYIDDLLITRSNKAMVNYFK*EIETIFEISDLGEMNYFLG
>PB04A_Contig0099_Frame:_1_1
-KARLVAKGYSQLEGLDYHDKFYPVAKMVTVRSVISFAVSNEWCIHQMDIYNAFL*GDLDEEVYIEMPDGFNE------GRQ-HKVCRLIKSLYGLKQTSRKWNIKLTAALLSAGFTQSNYDYSLFTLNK-SEGMVVTLVYVDDLLITGDNIDMINAAKGTLHKLFKLKDLGELKYLLG
>PB04A_Contig1042_Frame:_1_1
-KSKLVVKGFKQKKGLG*FDTYSSVTRIMSIHMLIA*AVVYVLKIH*MDKKIAFLNGNLEEKIYMEQTEGFVVPGK*------NKVYKLIKSLYGLKQAPKQWHAKFDQTMLDNGFKINECDKCVYIKDTL-NHQVIFCLYVNDNLIISKDISDINATK*MIEIKFDMKDLRVADVILG
>PB03A_Contig0316_Frame:_1_1
-KTRLIVKDFKQK*GFDYFDTYSLVTRITSIRMLIALAAAYDLEIHQMDVKIAFLNGELEEEIYMEQPEGFVVLGK*------NKVCKLFKLLYGLK*APKQWHAKFDQTMLANEFTINEYDKCVYIKDTP-NH*FIVCLYVDDMLIISRDISDINVRK*MLESKFDMKDPGIADLILG
>PB03A_Contig0334_Frame:_1_1
-KARLVAKG*CQKQSIDF*ETFSSIARFEMIRTTLALASQLGWPVYQFDVKSAFLNGNLHEEVYVSQPEGFLSSEGK------SKVYRLKKALYGLKQAPRAWYSKIVTFFQEQQFRRSENEPTLYVKKRGNGYFLVVCLYVDDIIYMGSCKSIVSEFKSCMMGKFEISDLVCCIIFLG
>PB03A_Contig4369_Frame:2_1
-QGSVSSKRIFTKESIDYAEIFSPVVKLTTIQILLSIVASENLHLKQMDVKTAFLYGDLDKEIYMQQPEGFVVPGKE------HMVCKLKRSLYGLKQAPRQWYKKFDSFMSKSGFHRSEKDQCSYFKKYT-DSYVFLLLYMDDMLIAGSSMKEINSLKASLSSKFEMKDLGAAKQILG
>PB03B_Contig0142_Frame:_1_1
-KKGLVVQGYNQEEGIDYDETFAPIARIEAIRILVAFVAYMGFKQFQIYVKNAFLNKNPKEKVYVRKPLGFEDMDFP------HHVIKLDKSIYGLKQAPRA*YERISKFLLEKRFKRGKIDNTLFLKTRS-SNVLFFQIYVDDIIIGATSESLCEEIAKLMGSKFEMSMMG*DSS*AC
>PB03B_Contig0237_Frame:2_1
-KAKLVAKGFKQLEGLKFFDTFSLVTRITSIRLLVAIAAIFDL*IH*MDVKTAFLNGDLNEEIYMEQPECFVEVG*E------SKVCKLNKSLYGLKQAPKQWHKKFDSCMIENGFKINECNKCIYHKS*N-NWHVIICLYVDDLLIFGSNMNIIDETKNILRSHFEMKDFGEANFILG
>PB04A_Contig0176_Frame:_1_1
-QMEIVAKGYSQQEGLDYHETFSFIPKIMTVRCIIVLAVLKR*CLY*MDAYNAYLQGDLDEEVYT*LPEGFQK------NGH-HKVYRLLKSLYGLKQASIQ*NI*LTSSLLQAGFTQSAYDYSLFTLKK-TIGMVIIMVYVDDFLITGDNEHMITTTEEALYQQFNLKDLGELKYFLG
>PB04A_Contig0222_Frame:_2_1
-KARLVAKGYTQIYGLDYGDTFSSVAKIASV*-LLSLAAIHHWPLHQLDIKNAFLHVELAEEVYMEQPPGFVA*GES------DLVCHLKRSLYGLKQSPRAWFGRFSSIVPQFGMSQSKADHSVFYRHNGPAKNIFLVVYVDDIVITGNDPEGISQLKQHLFSYFQNKNWGKLKYFLG
>PB04A_Contig0222_Frame:_2_2
-KLDWW*KSSNRKKVLIFDEIFSPVVKMTSIRTILSLAASLDLEVEQLDVKTAFLHGDLEEQNYMDQPKGFEVDEKK------HMVCKMNKSLYGLKQEPRQWYKKFDSFMQSQTYKRTYSDPCVYFKRFSNNNFIILLLYVDYMLIVGQDKELIAKLKRDLSKSFDMKDLGPAQQILK
>PB05A_Contig3466_Frame:3_1
-KARLVVLGNKQEYGVNYEETFAPIGK*RTV*TIIAIAASQNWTLHQMDAKNAFLHSDLKEDIYMKPPSGLFS-LPT------SDLCKLKRSLYGLKQTSRVWFDKFRSTLLQFSFEQSKYDSSLFLRKT-STGCNLLLVYVDDIIITGTNSSLITSLQQQLKDSFHMKDLGTLTYFLS
>PB05A_Contig3466_Frame:_2_1
-KARLIAKGFTHHPSLDFYETFRPIVKPKTIRLVLSIVVQHNWPIHQLDVNNAFLQEKLDQEVFISQPRCFINPQFP------THFCKLKKAIYDLKQFPWSWYNALREHLLKMHFVKAESDASLFV*NQ-LAITIYVLVYIDDIIIIGNHLHMIKFVINSLAERFLLKDLGYRNYFLG
>PB03A_Contig0534_Frame:1_1
-QCLIF*G*NLAKKNFGALQIYSPLLDAITLHYIISFTIYEIVEMHLMDVG-TYLYGSFDNEIYIKIPEEFKMPEAYSSKP*KMYPLRLQKSFYGLKKSECV*YNHLSEYLFKEGYTNDEICPCVYKK--TTTEFVVIVVYVDDINLIKTP-IELQKAIDYLNKKSEIKNLEGTKLCLG
>PB05A_Contig0465_Frame:3_1
-KARLVTQGFSQRPGINYEKIYSSITDAITFQYLIYLIVHGNIKIDLMNVVTTYLYSSLDNEICMRIPKGLKMSEAYSSKS*KLYSIKLQRSLYDLTQSGRMWYNHLSEYLINEGYINNVICPCIFTKK-TTSEFIILILYIDDINLIGTP-EEVQNANEYLKKEFEMKDLRKTKLCLD
>PB05B_Contig0112_Frame:1_1
-KARLVTQGFSQRPGINYEKIYSSITDAITFQYLIYLIVHGNIKIDLMNVVTTYLYSSLDNEICMRIPKGLKMSEAYSSKS*KLYSIKLQRSLYDLTQSGRMWYNHLSEYLINEGYINNVICPCIFTKK-TTSEFIILILYIDDINLIGTP-EEVQNANEYLKKEFEMKDLRKTKLCLD
>PB05B_Contig0218_Frame:_2_1
-KARLIVKGFKQKESLDYFDTYSSVTRITSIRMLIDVAAVYDLQIHQMDVKTAFLNGELKEEIYME*PEGFVVPGKE------NKVCKLIKSLYGLKQALK*WHAKFDQTMLANGFKINECDKCVYIKDTP-NHQIIVCLYVDDMLIISRDISDINATKRMLESKFDMKDLGVANVILG
>PB03A_Contig0639_Frame:_1_1
-KARFVVKGFKQNEGLDYFDTYSSITRIT*IGMLVALAVVYGLEIH*IDVKTTFLNRELEEEI*MEQPEGFVVPGKE------KKECKLIKSLYGLTYAPK*WHAKFDQTMLANGFKINECDKCVYIKDTS-SHKIIICLYVDDMLIISRDISEINATK*MLERKLDMKDLGVTDTILG
>PB03B_Contig7239_Frame:2_1
-KVRLVAKGYSQVPGVDFIDVFSLVVKNSLIQDLLGIVAMNNFKLEKLDVKTAFLQGELEDDIYMQELEGFVVSGKE------DYVCLLK*SLNGLKKLSR*CYKRFDSFMTSHMFRTSSYDRCVYLKEISDGLFVYILLYIDDMLIEPTNMREIIQVKAQLSIE*EMKGLKEVNKILV
>PB05B_Contig0322_Frame:1_1
-KARLVVLGNKQEYGVNYEETFAPIGK*RTV*TIIAIAASQNWTLHQMDAKNAFLHSDLKEDIYMKPPSGLFS-LPT------SDLCKLKRSLYGLKQTSRVWFDKFRSTLLQFSFEQSKYDSSLFLRKT-STGCNLLLVYVDDIIITGTNSSLITSLQQQLKDSFHMKDLGTLTYFLS
>PB05B_Contig0322_Frame:_1_1
-KARLVVKGFKQKNGLDYFDTYSPVTRITLIRILVSLVAVYGLEIHQMDMITALLNEELEEEIYIEKPEGFVVPRKE------NKVYKLIKSLYGLKQAPEQ*HVKFYRTMLANGFKINECDECVYIKDTL-NHHVIVCLYVDDMLIISRDISDINATKQMLKSKFDMKDLGVVDVI*S
>PB05B_Contig0322_Frame:_1_2
-KARLIAKGFTHHPSLDFYETFRPIVKPKTIRLVLSIVVQHNWPIHQLDVNNAFLQEKLDQEVFISQPRCFINPQFP------THFCKLKKAIYDLKQFPWSWYNALREHLLKMHFVKAESDASLFV*NQ-LAITIYVLVYIDDIIIIGNHLHMIKFVINSLAERFLLKDLGYRNYFLG
>PB02T_Contig6986 Frame:2-1
-KVRLVFQG*NQEEGIDFDETFAPVSRIEAIRLLVAFAAYKDFILYQMDVKSAFLNGILKEEVYIKQPPGFESKEFP------DHVYKLDKALYGLKQAPRAWYERLSKFLLEHGHTRGKIDNTLFLKIDG-KYMWVVQVYVDDIIFGSTNMNMTHDFAKLMSCEFEMSMMGD*TTSWD
>PB02T_Contig1954 Frame:-1-1
-KARLVVKGFKQKEGLDYFDTYSPVTKITSIQILIALAAVYGLEIHQMEVKTAFLNGKLEEKIYMEQPEGFVVTEKE------NKVCKLGKSLYGLKQAPK*WHAKFDQTMLANRFKINECDTCVYIKDTP-NHQVIVCLYVDDILIISRDISNINAMK*ML*SKFDMKDLGVADMILG
>PB01A_Contig3986 Frame:2-1
-KARLVAKRFFQKQNINYFDTFAPVTRISSIRILIVLVSIHKLFIHQMNVKTAFLNGDLEEEIYMVQPEECIISGQE------NKVYKLIKSLYGLEQAPK*WHEKFDQVLIKDGFSSVEVDKCVYTKVVD-NDYVIIYLYVDDMLIFGTCLNIVEHTKLFLSTNFDMKYLGEVDMILG
>PB02T_Contig10964 Frame:1-1
-QRSSCNEGFDQKEGVDYFDTFSPVVKPITIRLVLSLIVKNKCPIRQFDINNAFSNGGLSEQVFMEQPKGFVDPHWP------HIVCKLNKTLYGLKQVSYAWFNKLKIFLLGIGFRSCLSDSSLFV*KT-SKSTTYVLVYVDKLILTGSDSDFITAFICSLDQQFSLKDLGSLNYFLG
>PB01A_Contig0658 Frame:-2-1
-KARFVAQGYKQQQGLDYDQTFSLVVKPVTIRTILSLPASKKWYVHQLDVKNAFLHDNLDELVYMKQPTGIVHQQFP------HHVCRLNKALYGLK*APRAWFHRFTSFIL*NGFKNSMSDLSLFIYKH-NSDMAILLLYVDDILLTASSNSLLKSLIQNLKSEFSMNDLGLFTYFLG
>PB02T_Contig2035 Frame:-1-1
-KARLVAQGYS*QKCIYYDETFALVARFESI*ILLAFFVFKYFKLYQMDIKYAFLNCFIHEEVFVKQPPWF*NLSYP------NFIFKLSKAFYSLKQSPKAWYERLSTFLLNNNFQKGKIDTTMFI*NLY-*NLLIL*IYVDDIIFGSSNISPCENFSNLMKGEFKISLIGVLTFFLG
>PB01B_Contig0520 Frame:3-1
-KARLVAKGYSQLEGLDYHDKFYPVAKMVTVRSVISFAVSNEWCIHQMDIYNAFL*GDLDEEVYIEMPDGFNE------GRQ-HKVCRLIKSLYGLKQTSRKWNIKLTAALLSAGFTQSNYDYSLFTLNK-SEGMVVTLVYVDDLLITGDNIDMINAAKGTLHKLFKLKDLGELKYLLG
>PB02T_Contig10349 Frame:-1-1
-KARLVAKGFTQCSGLDFHETFSPIVKSTTVTLVLSLAVQHNWPIHQLDVNNAFLQRKLDEEIFISQPRGFINPQFP------TLVCKLKKFIYGLKQAPWAWYNALREHLLKVHFVRTESDTSSFV*KH-FAVTIYMLVYVDDIIITGNHPHMIKFVINSLVERFSLKDLGYLNYFLG
>PB01A_Contig3985 Frame:-2-1
-KA*LVAKGYSQVPGVDFTDLFYLVVKHSSI*SFLGIMSMDDLEIEQLDTKTAFLHGEHEEGIYMLQLQGFLV*RKE------DYVCLLKKSL*GLKKSPRQW*TRFDSFMTSHIFQRSSYDSCVYFREESNGLFEYLL*YVDDMLIATKDIREIINVKALS-KKFEIKYLEEAKKILG
>PB02T_Contig8531 Frame:-3-1
-KAILVDKGYSQQEGLDYHEAYSPVAKMVTVRSVIVVAVSRGWPLYQMDVYNAILQ*DLEE*VYMELPEGFRS------QGK-HKVCKLLNSLYSLKQASKQWNLKLTHVLLDTGFTQSAHDYSLFILHQ-GDETVVVVVYVDDLLLTGSNATLIDATKAKLHQHFKMTDLGNLKCFLG
>C08HBa0054I14.1_Frame:3_1
-KARLVVKGFRQKEGLDYFDTYSPVTRITSIRMLIALAAVYGLEIHQMDVKTVFLNVELEEEIYIEQPEGFVVPGKE------KKVCKLIKSLYGLKQSPK*WHAKFDQTMLSNGFQINECDKCVYIKDTP-NQEVILCLYVDDMLIISKDIANIKATKRMLASKFDMKDLGVVDVILG
>C08HBa0086C12.1_Frame:_3_1
-KARLVAKGYSQQEGLDYTETFSPVAKMVTVRSVVALAASNGWFIFQMDVHNAFLQGDLLEEVYMQVPDGFAI------QGEKSMVCKLHKSLYGLKQAPTQ*NLKLTQALSSMGFTQSHYDYSLFTKKV-GNELLVILVYVDDLLVTGSSLQHIQQVRKDLQHRFKMKDLGELKYFLG
>C07HBa0287B22.1_Frame:_2_1
-KARLVVKGYTQQAGIDYTETFSPVVKMTTVRALLITAVKQGWNMYQLHINNAFLHGDLHEEVYMEVPPGLAVQSPN-------LVCKLNKSLYGLKQASRQWYAKLTEALCSRGYAHSMYDYSLFYKKT-LNSAVYVAVYVDDIVLTGTDVDEIADLKVYLHNKFKIKDLGLLHYFLG
>C07HBa0287B22.1_Frame:_2_2
-KAHLVVKRYSQRKGIDYAEIFSPVVKLTSIRILLSIVVSENLHLEQIDVKTAFLHGDLDKEIYMQQPKGFMAPGKE------YMVCKLTRRLYGLKQAPRQWYKKFESFMTKSGFYKAEKDPCCYFKKYT-DSYVFLLLYVDDMLIARSSMREINNLKTRLSAAFEMKDLDPAK*ILG
>C08SLm0019J03.1_Frame:1_1
-KARIVVQGYNQEEGIDYDETFAPVARIKAIRILVAYAAHMEFKLYQMDVKSAFLNGYLQEEVYVKQPPGFENTMYP------DHVYKMDKALYGLKQAPRAWYDRLSTFLLTNGYTRGKIDNTLFLRKQG-KDLFIVQVYVDDIIFGGSNNLLGVEFAQLMNSEFEMSMMGELNFFLG
>C08SLm0019J03.1_Frame:1_2
-KARLVAKDFSQKEGIDYNEIFSLVVKHSSIRMLLALVAQFDLELQQLDVKTAFLHGDLKEKIYMD*PEVLLAKGK*------DHVCQLKKSLYGLKQSSK*WYKIFDAFMTTRGFLRSAFDSCVYHKKMSGNSMIYLLLYIDDMLIATNNMTEINILKKLLSKEFDMKDLGVANKIVG
>C05HBa0042B19.1_Frame:1_1
-MLD*LSRDLIRKKGVDFDEIFSPVVKMSSIRVVLGLAASLDLEVEQMDVKIAFLHGDLDEEIYMEQPEGFEVKGKE------NYVCKLKKSLYGLKQAPRQWYRKFGSFMSQQGFKKTSSDHCVFVQKFSDGDFIIVLLYVDDMLVVGHNTCRIQKLKQELSKSFAMKDLGPARQILG
>C03HBa0007J09.1_Frame:3_1
-KARLVVKGYTQKTGIDYVETFSPVVKMTTVRSLIDIAVKRGWDISQLDVNNAFLHGDLHEEVYMEVPPCLMIDTPS-------LVCKLNKSLYGLKQASRQWYEKLAAALYSRGYSHSVNDYSLFYKKS-NNSVLFVAVYVDDVILTGTDSAEIDSLKRFLHDQFKIKDLGRLHYFLG
>C06HBa0215M16.2_Frame:_3_1
-KARLVIRGDIQKEGIDYNETFSPVVKMTTIRCLLAIATKKGWDIFQFDVNNAFLQGELQEEVYTKFPNGLDPPQTN-------MVCKLKKSLYGLKQASRQWYARLAGALNFKGYAASLNDYSLFFKQK-GESITIVAVYVDDILITGNAADEIQSLKSFLHKEFKIKDLGHLHYFLG
>C10HBa0041K23.1_Frame:_2_1
-KARLIVKGFG*RKGIDFDEIFSPVVKISSIRTVLGLTASLNLEIEQMDVKTAFLHGDLEEEIYMEQPEGFKVDGKE------NFVCKLKKSLYGLKQAPRQWYKKFEYVMGEQGYKKTSSDHCVFVQKFSDNDFIILLLYVDDMLIVGKNTSKIDELKKELCKSFSMKDLGHAKQILG
>C08HBa0031M16.1_Frame:2_1
-KAQLVAKGYTQQEGLD*QETFSPVVKMVTVRVVLSLAAMHGWFLHQMDVFNAFL*GDLVEEVYMVTPPGLLQ------QGE-SKVCKLNKSLYGLKQASRQWNLKLSEALISSGFIQSHHDYSLFTKCS-GSDLVLILVYVDDLLITGSSSQLIQATKLMLNTHFKIKDLGEMRYFLG
>C04HBa0303A06.1_Frame:_3_1
-KARVVARGFNQREGVNYNEIFSPVVRHTSIRVLLAIVTHQNLELEQLDVKTTFLHGELEEEIYMTQPDGFQVPGKE------NHVCKLKKSLYGLEQSPRQWYKRFDSYMVKLGYTRSSYDCCVYYNRLKDDSFIYLVLYVDDMLIAAKKKYDIQKLKGLLSAEFEMKDLGAARKILG
>C04HBa0204I09.1_Frame:1_1
-KAHLVAQGFSQRPSVDYEETYSLVMEAITFRYLIGLDVHENLEIHLMDVVTTYLYGSLDIEIYMKVSEGLKMPETYSSKSRKMYSIRLQKLLYGLKQSGCMWYNRLSEYLIKQGCINDAICPCIFIKK-TTLEFVILAIYVDDINLIGTP-EEVQKAIEYLKKEFEMKDLEKIKICLG
>C08HBa0006I18.1_Frame:3_1
-KARLVAKGFNQREGIDYQETFSPVVKMVTIRSVLALAATEKWHVHQMDVSNAFLQGDLLEEVYIALPQGFQPPKDF-NVQGEKPVCKLIKSLYGLKQAPRQWNVKLTEALLNLGFVQSHLDYSLFIKRI-GKSLVVILVYVDDMMITGNDLSLIKATRGTLLNTFKMKDLGDLRYFLG
>C03HBa0143N09.1_Frame:2_1
-KARVVARGFSQREGVDYNEIFSPVVRHTSIRVLLAIVAHQNLELEQLDVKTAFLHGELEEEIYMTQPNGFQVPGKE------NHVCKLKKSLYGLKQSPRQWYKRFDSYMVKLGYTRSSYDCCVYYNRLNDDSFIYLVLYVDDMLIAAKKKYDIQKLKGLLSAEFEMKDLGAARKILG
>C08HBa0091A10.1_Frame:_2_1
-KARLVANGYSQQEGLDYHDTFSPVTKMVTVRCVIALAVSKGWSMYQMDVYNTFLQGDLEEEVYMEMPEGFRK------PGD-NKVCKLLKSLYGLKQASRQWNLKLSNAFIAAGFSQSGYDYSLFTLKK-DEDIVVILIYVDDLLITGSNIQMINEAKGNLHKQFKIKDLGELRFFLG
>C08HBa0091A10.1_Frame:_2_2
-KARLVAKGYSQQEGLDYHDTFSPVTKMVTVRCVIALAVSKGWPMYQMDVYNAFLQGDLEEEIYMEMPEGFRK------LGE-NKVCKLLKSLYGLKQASRQWNLKLSNALVAAGFSQSGYDYSLFTLKK-DADIVVILVYVNDLLITGSNTKMINEAKENLHKQFKMKDLGELRFFLG
>C04HBa0020F17.1_Frame:_1_1
-KARLVVKGYTQQAGIDYTETYSPVVKMTTVRTLIACAVKKGWSMFQLDVNNAFLHGDLHEEVYMQLPPGLEVLNSG-------LVCKLKKSLYGLKQASRQWYSKLTEALSSRGYSYSQFDHSLFYKKE-GLLAVFVAVYVDDVILTGTDTTEIAHLKAYLDNTFKIKDLGRLHYFLG
>C08SLe0003D24.1_Frame:2_1
-KARLVVKGCTQKAGIDYTETYSPVVKMTTVRTLMACAVKKGWKMFQLDVNNAFLHGDLNEEVYMTIPQGLDMGESG-------LVCKLKKSLYGLKQASRQWYAKLTEALSLRGYTHSHYDYSLFYKKS-NSMVVFVAVYVDDIVLTGTDSTEITQLKLYLDKTFKIKDLGRLHYFLG
>C08HBa0057A19.1_Frame:_1_1
-KARVIARGFNQREGVDYNEIFSPVVRHTSIRVLLAIVAHQNLELEQLDVKTAFLHGELEEEIYMTQPDGFQVPGKE------NHVCKLKKSLYGLKQSPRQWYKRFDSYMVKLGYTRSSYDCCVYYNRLNDDSFIYLVLYVDDMLIAAKKKYDIQKLKGLLSAEFEMKDLGAARKILG
>C08HBa0203P15.1_Frame:1_1
-KARLVAQGFSQRPGVDYEETYSPVMDAITFRYLIGLAVHENLEIHLMDVITVYLYGSLDNEIYMKVPEGLKMPEACSSKSREIYSIRLQKSLYGLKQSGRMWYNRLSEYLIKQGYINDVICPCIFIKK-TTLGFVILAVYVDDINLIRTP-EEVQKAIEYLKEEFEMKDLGKTKICVG
>C08HBa0129D03.1_Frame:3_1
-KARLVVKGFRQKEGLDYFDTYSPVTRITSIRMLIALAAIYGLEIHQMDVKTAFLNGELEEEIYIEQPEGFVVPGKE------KKVFKLIKSLYGLKQAPK*WHAKFDQTMLSNGFKINECDKCVYIKYTP-NQEVILCLYVDDMLIMSKDIANIKATKRMLVSKFDMKDLGVADVILG
>C08HBa0197A05.1_Frame:_1_1
-KARLVAKGYNQKEGFDYQETFSPVVKMATVRSVVSIAAANHWIIHQMDVYNAFLQGDLYEEVYMKPPEGLNR------KVGSD*VCRLLKSLYGLKQASRQWNIKLTTTLIDSGFIQSNRDYSLFTKRK-DNRLVVVLVYVDDLLITGNDSNMIHETKAALQHAFKIKYLGELRYFLG
>C04HBa0182E16.1_Frame:1_1
-KARLVVKGYSQKKGIDYAEIFSHVVKLTSIRILLSIVASENLHLEQMDVKTAFLHGDLDKEIYMQQPEGFVVPGKE------HMV*KLTRSLYGLKQAPRQWYKKFDSFMTKSGFCKAEKDPCCYFKKYT-DSYVFLLLYVDDMLIAGSSMREINNLKTRLSAAFEMKDLGPAKQILG
>C08HBa0320P23.1_Frame:_1_1
-KARLVAKGYSQQEGLDYQETFSPVVKMVTVRTVLTLAASKGWDVQQMDVYNAFLQGDLVEEVYMQIPQGFSH-----MHAGDQHVCKLLKSLYGLKQASRQWNVKLTQALLVAGFQQSHLDYSLLIKKS-SEGIVIVLIYVDDLLVTGSNITLINDTKQVLKDNFKIKNLGSLRYFLG
>C08SLe0111P08.1_Frame:1_1
-KARLVVKGYTQQTGIDYTETFSPVVKMTTVRALLITAVKQGWTMYQLDINNAFLHGDLHEEVYMEVPPGLAV*SPN-------LV*KLNKSLYGLKQASRKWYAKLTEALCSRGYAHSMYDYSLFYKKT-LTSAVYMAVYVDDIVLTGTDVDEIADLKVYLHNKFKIKDLG*LHYFLG
>C02HBa0320D04.1_Frame:_3_1
-KARLVVKGFNQKKGVDFDEIFSPVVKMSSIRVVLGLAASLDLEVEQMDVKTALLHGDLDEEIYMEQPEGFEVKGKE------NYVCKLKKSLYGLKQAPRQWYRKFGSFMSQQGFKKTSSDHCVFVQKFSDGDFIIVLLYVDDMFVVGHNTCRIQKLKQELSKSFAMKDLGPARQILG
>C02HBa0155E05.2_Frame:_2_1
---LDWWCRDTQKYGVDC*ERFAPVERFDTIKLILAFLSHSSWQIHQLDVKLAFLNCLLAEEIYVEQPDDFSAPGKE------D*VYLLTKALYGLKQAPEAWYERMDNHLIQLGFSRTQSEATLYVKVNVAGKSLIVSIYVDDKLVTGSKIELIQRFKNEMEKIF*ITDLGVMKYFLG
>C07HBa0166A09.1_Frame:1_1
-KARVVARGFNQREGVDYNEIFSPVVRHTSIRVLLAIVAHQNLELEQLDVKTAFLHGELEEEIYMTQPDGFQVPGKE------NHVCKLKKSLYGLKQSPRQWYKRFDSYMVKLGYTRSSYDCCVYYNRLNDDSFIYLVLYVDDMLIAAKKKYDIQKLKGLLSAEFEMKDLGAARKILG
>C04SLm0132C12.1_Frame:_2_1
-KARLVVKGYSQQAGVDYTETFSPVLKMTTVRTLISLAVKKGWNLYQLDVNNAFLHGNLHEEVYMVPPQGLTTRCDN-------MVCKLKKSLYGLKQASRQWYEKLADSRCSRGYQHSDSDYSLFYKKK-GSSLVFVAIYVDDIIMTGNNVDEINSLKCFMYDQFKIKDLVKLHYFLG
>C10HBa0041K23.1_Frame:2_1
-KARLVVKGFRQKEGLDYFNTYSPVTRITSIRMLIALAAVYGLEIHQMDVKIAFLNGELEEEIYIEQPEGFVVPGKE------KKVCKLIKSLYGLKQAPKQWHAKFDQTMLANGFKINECNKCVYIKDTP-NQEVILCLYVDDMLIMSKDIANIKATKRMLASKFDMKDLGVADVILG
>C08SLe0082C24.1_Frame:3_1
-KARVVARGFNQREGVDYNEIFSPVVRHTSIRVLLAIVAHQNLELEQLDVKTAFLHGELEEEIYMTQPDGFQVPGKE------NHVCKLKKSLYGLKQSPRQWYKRFDSYMVKLGYTRSSYDCCVYYNRLNDDSFIYLVLYVDDMLIAAKKKYDIQKLKGLLSAEFEMKDLGAARKILG
>C09HBa0165P17.1_Frame:2_1
-KARLVAKGYNQEYGLDYFETFSPVIR*ETIRLVLSLAVRNNWLINQLDVSNAFLHGMLDETIYMTQPPGYVDTHFP------QHVCKLQKSLYGLKQAPRAWYTRLKTFLQGLGFTCCVHDTSLFTRHS-AHGTIILLVYVDDIIITGSTAALIQDVTRATHTTFKMKDLGPLYYFLG
>C06HBa0215M16.2_Frame:2_1
-KARLVAKGFNQREGLDYKETFSPVVKMVTVRSVLALAAIENWHIHQMDVSNAFLQGDLFDEVYMNLPQGFQLPKGF-IVQGEKPVCRLTKSLYGLKQAPRQWNVKLTDALIRLEFTQSHADYSLFIKRT-KTSLVILLVYVDDMMITGNDLNLIQQTKEVLQDTFKMKDLGELRYFLG
>C08HBa0054I14.1_Frame:_1_1
-KARLVVKGFRQKEGLDYFDTYSPVTRITSIRMLIALAAIYGLEIHQMDVKTAFLNGELEEEIYIEQPEGFVVPGKE------KKVFKLIKSLYGLKQAPK*WHAKFDQTMLSNGFKINECDKCVYIKYTP-NQEVILCLYVDDMLIMSKDIANIKATKRMLVSKFDMKDLGVADVILG
>C08HBa0091A10.1_Frame:2_1
-KDRVVARGFNQREGVDYNEIFSLVVRHTSIRVLLAIVTHPNLELEQLDVKTAFLHGELEEEIYMTQPDGFQVPGKE------NHVCKLKKSLYGLKQSPRQWYKRFDSYMVKLGYTRSSYDCCVYYNRLKDDSFIYLVLYVDDMLIAAKKKYDIQKLKGLLSAEFEMKDLGAARKILG
>C08HBa0091A10.1_Frame:2_2
-KARVVARGFNQREGVDYNEIFSPVIRHTSIRVLLAIVTHQNLELEQLDVKTACLHGELEEEIYMTQPDGFQVPGKE------NHVCKLKKSLYELKQSPRQWYKSFDSYMVKLGYTQSSYDCCVYYNRLKDDSFIYLVLYVDDMLIAAKKKYDIQKLKGLLSAEFEMKDLGAARKILG
>C08HBa0251H04.1_Frame:_1_1
-KAQLVAKCFNQREGINYQETFSPVVKMVTIRSVLALAATEKWHVHQMDVSNAFLQGDLLEEVYITLPQGFQTPKGF-NVQGEKPVCKLIKSLYGLKQAPRQWNVKLTEAQLNLGFVQSHLDYSLFIKRT-GESFVVILVYVDDMMITRNDLSLIKDTKGILLNTFKMKDLGDLRYFLG
>C08HBa0091A10.1_Frame:3_1
-KARVVARGFNQREGVDYNEIFSPVVRHTSIRVLLAIVTHQNLELEQLDVKTTFLHGELEEEIYMTQPDGFQVPGKE------NHVCKLKKSLYGLKQSPRQWYKRFDNYMVKLGYTRSSYDCCVYYNRLKDDSFIYLVLYVDDMLIATKKKYDIQKLKGLLSAEFEMKDLGAARKILG
>C04HBa0223O22.1_Frame:_2_1
-KARVVARGFNQREGVDYNEIFSPVVRHTSIRVLLAIVAHQNLELEQLDVKTAFLHGELEEEIYMTQPDGFQVPGKE------NHVCKLKKSLYGLKQSPRQWYKRFDSYMVKLGYTRSSYDCCVYYNRLNDDSFIYLVLYVDDMLIAAKKKYDIQKLKGLLSAEFEMKDLGAARKILG
>C12HBa0146I19.1_Frame:_1_1
-KARVVARGFNQREGVDYNEIFSPVVRHTSIRVLLAIVAHQNLELEQLDVKTAFLHGELEEEIYMTQPDGFQVPGKE------NHVCKLKKSLYGLKQSPRQWYKRFDSYMVKLGYTRSSYDCCVYYNRLNDDSFIYLVLYVDDMLIAAKKKYDIQKLKGLLSAEFEMKDLGAARKILG
>C04HBa0031H05.1_Frame:3_1
-KARLVVKGYTQHHGIDYTETFSPVVKMTTVRTLIAIAAKKQ*NIHQLDVNNAFLHGDLHEEVYMDIPPGLVTPHKN-------LVCKLNKSLYDLNQASRQWYEKLTEALHTRGYVHSLHDYSLFYRKR-GASNVSLGVYVDDILLTGTDTAEIDELKRFLDNQFKIKDLGKLHYFLG
>C04SLm0061C07.1_Frame:_3_1
-KARLVVKGYSQRKGIDYTEIFSPVVKLTSIQILLSIVASENLHLEQIDAKTIFLHGDLDKEIYMQELKGFVIPGKE------LMVCKLTRSLYGLKKAPRQWYKMFGSFMTKSGFCKAEKDPCCYFKKYT-DSYVFLLLYVDDMLIAGSCIREINNLKTRLSAAFEMTDLGPTKQILG
>C08HBa0006I18.1_Frame:_1_1
-KARLVAKGFKQL*GLEFFDTFSPVTRIASIRLLVATAAIFDLQIHQMDVKTAFLNGDLNEEIYMDQPECFVEAGLE------SKVCKLTKSLYGLKQAPKQ*HEKFESCMIENCFKTNECDKCIYHKSWN-NSHVIICLYVDDLLIFGSNMNVINEAKNVLRSHFDMKDLGETNFILG
>C02HBa0198A03.1_Frame:2_1
-KDRLVAKRYNQEYGIDYSKTFSPVIRQETIRLVL*LVVRNNWLINKLDVSNAFLHDMLDETIYMTQPPGYVDPRFP------QHVCKLQKSLYGLKQAPRAWYTRLKTFLQGLGFTCCVHNTSLFTRHS-AHGTVILLVYIDDIIITGSTAALIQDVTRAMHTTFKMKDLGPLHYFLG
>C08HBa0031M16.1_Frame:_3_1
-KARVVARGFNQREGVDYNEIFSPVVRHTSIRVLLAIVTHQNLELEQLDVKTAFLHGELEEGIYMTQPDGFQVPGKE------NHVCKLKKSLYGLKQSPRQWYKRFDSYMVKLGYTRSSYDCCVYYNRLKDDSFIYLVLYVDDMLIAAKKKYDIQKLKGLLSAEFEMKDLGAARKILG
>C04HBa0027G19.1_Frame:_2_1
-RARLVVKGFRQKEGLDYFDTYSPVTRITSIRMLIALAAIYDLEIHQMDVKTTFLNVELEEEIYIE*PEVFVVPGKE------KKVCKLIKSLYGLKQAPKQ*HAMFDQTMLSKGFKINECDKCVYIKDTP-N*EGVLCLYVDDILIMSKDIVNIKSTKHILSSKFDMKDLGVADVILE
>C12HBa0140M01.1_Frame:1_1
-KARLVAKGYNQQEGLDYHETFSPVAKMVTVRTVISVAASHGWPLFQMDVHNAFLQGDLNEEVYMDFPQGFQR-------QGENKVCKLLKSLYGLKQTSRQWNLKLTEALVTAGYSQSSYDHSLFTKIV-GDDIAAVLIYVDDLLITGNSSVLIEDLKTTLHSNFKMKDLGDLKYFLG
>C02HBa0190N21.2_Frame:_1_1
-KARLVAKGYKQEHGVDYTEVFAPVARHDTIRMVIALAAQNSWPIFQLDVKSAFLHGYLEEEVFIEQPSGYIKIGDE------HKVYKLKKTLYGLKQAPRAWYSRIEAYFRKVGFLKCPYEHSLFVKIGEFGKMLIMCLYVNDLIFTGNDSAMFSDFKKSMMDEFEMSDLGKMHYFLG
>C01HBa0256E08.2_Frame:_1_1
-MARLVVKGYSQRKGIDYAEIFSPVVKLTSIRILLSIVASENLHLEQIDVKTTFLHGDLDKEIYIQQPEEFVVPGKE------HMVCKLTRSLYGLKQAPRQWYKKFDSLMIKSAFCKAEKDTCCYFKKYT-DSYVFLLLYVDDMLIAGSSMREIINLKTRLSAVFEMKD*GPAKRIFG
>C04HBa0053A08.1_Frame:3_1
-KARLVVKGFRQKEGLDYFDTYSPVTRITSIRMLIALAAVYGLEIHQMDVKTAFLNGELEEEIYIEQPEGFVVPGKE------KKVCKLIKSLYGLKQAPKQCHAKFDQTMLSNGFKINECDKCVYIKDTP-NHEVIICLYVDDMFIMSKDIANIKATKRMLASKFYMKDLGVADVILG
>C08HBa0086C12.1_Frame:3_1
-KSRLVVQGYNQEEGIDYDETFAPVARMEVIRILIAFAAFMGFKLYQMDVKSAFLNGDLKEKVYVKQPPGFEDAEIP------NHVFRLNKALYGLKQAPRAWYERLSKFLLKNDFKRGKIDNTLFLLKRE-QELLIIQVYVDDITFGATSEHLCEEFSSLMGREFEMSMMGELTFFLG
>C04SLm0059M16.1_Frame:1_1
-KARLVVKGYTQHHGIDYTETFSPVVKMTTVRTLIVAAAKKQWNIHQLDVNNAFLHGDLHEEVYMDIPPGLATPHKD-------LVCKLNKSLYGLKQASRQWYEKLTEALHTRGYEHSPHDYSLFYKKR-GASNVFLGVYVDDILLTGTDTNEIDELKRFLDNQFKIKDLGRLHYFLG
>C08HBa0210J04.1_Frame:2_1
-QS*ISCQGI*SEKGVDFDEIFSPVVKMSSIRVVLGLAASLDLAVERMDVKTAFLHGDLDQEIYMEQPEDFEVKEKE------NYVCKLKKSLYGLKQAPRQWYMKFGSFMSQQGFKKTSSDHCVLVQKFSDGDFIIVLLYVDDMLVVGHNTCRIQKLKQELSKSFAMKDLGPARQILG
>C03HBa0030F10.1_Frame:_3_1
-KSRLVVQGYNQEEGIDYDETFAPVARMEAIRILIAFAAFMGFKLYQMDVKSAFLNGDLKEEVYFKQPPGFEDAELP------NHVFRLNKALYGLKQAPRAWYERLSKFLLKNGFKQGKIDNTLFLLKRE-QELLIIQVYVDGIIFGATSEHLCEEFSSMMGREFEMSMMGELTFSWG
>C08HBa0022O08.1_Frame:1_1
-KARIVAKGFKQLEGLDFFYTFSPVTRITSIRLVVAMAAIFDLQIHQMDVKTVFLNGDLNEEIYIDQPECFVEAGQE------TKLCKLTKSIYGLKQAPKQ*HEKFDSCMIENGFKTNECDKCIYHKSWN-NSHVIICLYVDDLLIFGSNMNVVDEAKNALRSHFYMKDLGEANFILG
>C05SLm0005B15.1_Frame:1_1
-KARLVAKGYTQEEGLDYQETFSPVIKMVTVRVVLSLAAMNGWKLHQMDVFNAFLQGDLEEDVYMLQPPGFSS------KGESAKVCKIQKSLYGLKQASRQWNFKLSEALLNSGFSQSHHNYSLFTKVE-GSDTVLVLVYVDDLLITGSSSTLILDTKNLLNQHFKIKDLGEMKYFLG
>C08HBa0073L20.1_Frame:_3_1
-KARLVVKGFNQKKGVDFDEIFSPVVKMPSIRVVLGLAASLDLEVGQMDVKTAFLHGDLDEEIYMEQPEGFEVKGKE------NYVCKLKKSLYGLKQVPRQWYRKFGSFMSQQGFKKTSSDHCVFVQKFSDGDFIIVLLYVDDMLVVGHNTCRIQKLKQELSKSFAMKDLGPARQILG
>C02HBa0198A03.1_Frame:_3_1
-KACLVVKRYSQRKGIDYAEIFSPIVKLTSIRILLSIVASENLHLEQMDVKTTFLYGDLDKEIYMQQPEGLVVTGME------HMVCKLTRSLYGLKQAPRQWYKKFDSFMTNSGFYKAEKDPCCYFKKYT-DSYIFLLLYMDDMLIAGSSMREINNLKTRFSTAFEMKDLGRVKPILG
>C09HBa0109D11.1_Frame:_1_1
-KARLVAKGYNQKEGLDYTETFSPVAKMVTVRSVVALAASCGWFIFQMDVHNAFLQGDLPEEVYMHIP*GFAN------QGEKNMVCKLHKSLYGLKQAPRQWNLKLTEALVDIGFLQSHYDYSLFTKNI-GKDLLVILVYVDDLLVTGSSLHHIQQIRKELQQRFRMKDLGELKYFLG
>C08HBa0323O07.1_Frame:_3_1
-KARLVFKGFVQRKGIDFDKIFSPVVRMSSIRTILGLDASLNLEIEQMDVKTTFLHGDLEEEIYMEQPEGFKVDGKE------NFVCKLKKSLYGLKQTPRQWYKKFESVMGEQGYKKTSSNHCVFVQKFSNNDFIILLLYVDDMLIVGKNNSKIDELKKNCISLFL*KTWVMPSKFWA
>C08SLm0119I05.1_Frame:2_1
-I*GLVAQSFSQRPGIDYMETYSPVVDAITFRYLINLAVHEKHKMHLMDVVTAYLYGSLDHNIFMKIPEVFKVPEAYKD-SRETCSIKIQKSPYGLKESGRMWYNRLSEYLLKKGYKNDPICRCIFIKR-SGSEFVIIAVYVDDLNIIDTH-KDLLEAVECLKKEFEMKDLGKTNFFLA
>C06HBa0086B01.1_Frame:_2_1
-KARLVAKEYNQKEGLDYTETYSPVAKMVTVRSVVALAASYGWFIFQMDVHNAFLQGDLPEEVYMQIPEGFAN------QREKSMVCKLHKSLYGLKQAPRQWNLKLTEALVDMGFSQSHYDYSLFTKNI-GKELLVILVYVDDLLVTGSSLHYIQQIREELQQRFRMKDLGELKYFLG
>C08SLm0023K18.1_Frame:_2_1
-KARLVVKGYAQIFGVDYFDTFAPVARLDWIRLLLALAA*LGWEVYQIDVKSAFLNGFLQEEIYVEQPEGFVKKGNE------DKVYRLRKTLYGLKLAPRAWYGRIDAHLLGLGFEKSLSESTLYVKHHD-IDIFVVSIYVDDVLITRNNTRHIEDFKQEMMQAFEMIDIGLMSYFLG
>C02HBa0044L14.1_Frame:_2_1
-KARVVSRGFNQREGVDYNEIFSPVVRHTSIRVLLAIVAYQNLELEQLDVKTAFLHGELEEEIYMT*PDGFQVPGKE------NHVCKLKKSLYGLKQSPRQWYKRFDSYMVKLGYTRSSYDCCVYYNRLNDDSFIYLVLYVDDMLIAAKKKYDIQKLKGLLSAEFEMKDLGAARKSLG
>C01HBa0163B20.1_Frame:_2_1
-KSRLVVQGYNQEEGIDYDETFAPVARMEAIRILIAFAAFMGFKLYQMDVKSAFLNGDLKEEVFVKQPPGFEDVELP------NHMFRLNKALYGLKQAPRAWYERLSKFLLKNGFKRGKIDNTLFLLKRE-QELLIIQVYVDDIIFGATSEHLCEEFSSLMGREFEMSMMGELTFFLG
>C05HBa0058L13.1_Frame:1_1
-KARVVARGFNQREGVDYNEIFSPVVRHTSIRVLLAIVAHQNLELEQLDVKTAFLHGELEEEIYMTQPDGFQVPGKE------NHVCKLKKSLYGLKQSPRQWYKRFDSYMVKLGYTRSSYDCCVYYNRLNDDSFIYLVLYVDDMLIAAKKKYDIQKLKGLLSAEFEMKDLGAARKILG
>C08HBa0203P15.1_Frame:_3_1
-KARVVARGFNQREGVDYNEIFSPVVRHTSIRVLLAIVAHQNLELEQLDVKTAFLHGELEEEIYMTQPDGFQVPGKE------NHVCKLKKSLYGLKQSPRQWYKRFDSYMVKLGYTRSSYDCCVYYNRLNDDSFIYLVLYVDDMLIAAKKKYDIQKLKGLLSAEFEMKDLGAARKILG
>C04SLm0028J22.1_Frame:_3_1
-KAHLVAQGFFQRPGVDYEETYSPVMDAITFRYLIGLAVHENLEIHLMDVVTDYLYGSLDNEIYMKVPEGLKMPEAYSSKSREMYSIRLQKSLYGLKQSGCMWYNRLSEYLIKQGYINDVICPCIFIMN-STLGCVILAVYVDDINLIGTP-EEVQKAIEYLKKEFEMKDLGKTKICLG
>C04SLm0005D07.1_Frame:2_1
-KARLVAKSFKQLEGLEYFNTFSLVTRITSIRLLVAMAAIFYLRIHQIDVKTAFLNGDLNKEIYMDQPECFVEAGQE------SKVCKHTKSLYGL*QAQKQWHEKFDSCMIENRFMTNECDKCIYHMFWN-NSHVIICLYVDDLLIFGFNMNVIDEPKNVLKSHFDMKDLGEANFILR
>C12HBa0115G22.1_Frame:3_1
-KSRLVAQGFSQRPGIDYMETYSLVVDAITFRYLINLAVHEKLEMRLMDVVTAYLYGSLDHNIFMKIPEAFKVPETYKD-SRETCSIKLQKSLYGLKQSGRMWYNRLSEYLLKKGYKNDPICPCIFIKR-LGSEFVIIAVYVDDLNIIGTR-KELLEAVEFLKREFEMKDLGKTKFCLG
>C02HBa0323A14.2_Frame:1_1
-KARLVAKGFTQLKDIDYFDTFAPVARMTSIRLLIALAAIHSLVIHQMDVKTAFLNGDLDEEVYMKQPEEFVVPGQE------HKVCKLLKSLYGLKQAPKQWNEKFRRVMISNGYSINGGDICIFSKFQE-KSGVVICLYVDDMLIFGTDIERVKETKIFLAFQFEMKDLGEADVILG
>C08HBa0069E09.1_Frame:1_1
-KARVVARGFNQREGVDYNEIFSPVVRHTSIRVLLAIVTHQNLELEQLDVKTTFLHGELEEDIYMTQPDGLQVPGKE------NHVCKLKKSLYGLKQSPRQWYKRFDSYMVKLGYTRSSYDCCVYYNRLKDDSFIYLVLYVDDMLIAAKKKYDIQKLKGLLSAEFEMKDLGAAQKILG
>C08HBa0101G12.1_Frame:1_1
-KARLVAKGYDQAYGLDYSETFSPVVKQQTIRLVLSLAMHHQWQLHQLDVSNAFLHGELEEEIYMQQPPGYIDQRYP------THVCKLVKSLYGLKQAPRAWYLRLSSFLAAQGFTTTTNDTSLFVKHS-ATGILILLLYVDDIVVTGSSPTLIHDFINCMHHQFQMKDLGSLKYFLG
>C08HBa0101G12.1_Frame:1_2
-KARLVVKGYTQQDGIDYTETFSPVVKMTTVRILISLEVKKGWDLYQLDVNNAFLPGDLNEEVYMDLPQGLQVGEKG-------LVCKLNKSLYGLKQASRQWYEKLAETLYSRGYSHSTSDYSLFYKRD-KSSAVLVAVYVDDVILTGTDLAEITSLKSFLHDQFKIKNLGKLHYFLG
>C01HBa0003D15.1_Frame:2_1
-KSRLVVQRYNQEEGIDYDETFAPVARMEAIRILIAFAAFMGFKLYQMDVKSAFLNGDLKEEVFVKQPPGFKDAELP------NHVFRLNKALYGLKQAPRAWYERLSKFLLKNGFKRGKIDNTLFLLKRE-QKFLIIQVYVDDIIFGATSEYLCEEFSSLMGKEFEMSMMGELTFFLG
>C01HBa0003D15.1_Frame:2_2
ILPEINNQRDIIVYGLDYGDTFSPVAEIASIQLLISLVEMHH*PFHQLDIKNAILHDELAEEVYMGQPPRFFPGGWS------NLVYCLKHSLYGLKQSPRAWLGRFSSIVQQFGMSRSKVDHSVLY*HNGPEKKMYLVVYVDDIVITGNGLEGMSPLKTTFVQSVSNQKFGEVKLIF*
>C10HBa0111D09.2_Frame:_3_1
-KARLVVKGFRQKESLDYFDTYSPVTMITSIRMFIALAAVYGLEIHQMDVKTAFLNGELEEEIYIEQPEGFVVPGKE------KKVCKLIKSLYGLKQAPKQWHAKFDQTMLSNGF*INEYDKCVYIKDTP-NQEVILCLYVDDMLIMSKDISNIKATKRMLASKFDMKDLGVADVILG
>C02HBa0161P02.1_Frame:_1_2
-KARLVVKGYTQQAGVDYTETYSPVVKMTTVRTLIACAVKRGWEMSQLDVNNAFLHGDLHEEVYMKLPQRLAVDDLN-------LVCKLNKSLYGLKQAS*QWYAKLTEALSLRGYVHSHHDYSLFHRKV-GALVVFVAVYVDDIILTGTDTAEITQLKAYLDDTFKIKDLDRLHYFLG
>C08HBa0058H11.1_Frame:2_1
-KARLVVKGYRQKEGLDYFDTYSPVTRITAIRMLIALAEVHDLKIHQMDVKTAFLNGELEEEIYMEQPEGFIVHGKE------KKVCRLVKSLY*LKQEPKQWHAKFDQVMLANGFKINECDKCVYIKNVM-NHEVIVCLYVDDMLIMSKEIDDINATKRMLSNKFDMKDLGVADLILG
>C08HBa0129D03.1_Frame:2_1
-KARLVAKGFKQLEGL*FFDTFSPVT*ITSIRLLVAMAAIFDLQIHQMDVKTAFLNGDLNEEIYMDQPECFVEAGQE------SKVCKLTKSLYGLKQESKQ*HEKFDSCMIENGFKTSECDKCIYHKS*N-NSHVIICLYVDDLLIFGSNMNVIDEAKNVLRSHFDMKNLDEANFILG
>C04HBa0204I09.1_Frame:3_1
-KFRLVVQGYNQ*EGIDYDETFAPVAKMEAIRILIAFAAFMGFKLYQMDVNSAFMNGDLKEEVFVKQPRGFEDAELP------NHVFRLNKELYGLKQAPRAWYERLSKFLLKNRFKKGKIDNTLFLLKRE-**LLIIQVYVDDIIFGATSEHLCEEFSSLIGREFKMSMMGELTFFLG
>C02SLm0019I01.2_Frame:_3_1
-KARLVAQGFSQRPGVDYEETYSPVMDAITFRYLIGLVVYENLEIHLMDVVTTYLYGSLDNEIYMKVLE*LKMPEAYSSKSREMYSIRLQKSLYDLK*SGCMWYNRLSEYLIKQGYINDVICHCIFIKK-TTLGCVILVVYVDDINLIKTP-EKVQKAIEYLKKEFEMKDLGKTKICLG
>C07SLe0099J13.1_Frame:1_1
-KA*LVAKDFSQRPGIDYVETYSLVVDAITFRYLINLAIHEKL*MHLMDVVTTYLYGLLDHNIFMKVSEIFNVPEAYKN-LQESCSIRSQKSLYGLKQSGRMWYNCLSKFLLKEGYKNDPLCPYVFIKR-PGSDFVIIDVYVDIN-FIGTP-NDLSKVVEC*TKEFEMKDLGKAKFYLG
>C09SLe0103M07.1_Frame:_3_1
-NLDWLLRDLVKGRVLTLTKYFLLL*-ISSIRTILGLAASLNLEIEQMDVKTAFLH-DDLEEIYMEQPEGFKVDGKE------KFVCKLRKSLYGLKQAPR*WYKKFESVMEEQGYKKVSSDHCAFVQKKFDNDFIILLLCVDDMLIGVKNTFKIDEQKKELCKTFSMKDLRHAKQFWA
>C08HBa0201M14.1_Frame:2_1
-KARLVVKGYTQEAGIDYTETFSPVIKMTTVRALLAVVVKKGWDIFQLDVNNTFLHGDLHEEVYMEVPPGLAVHKPG-------LVCKLNKSLYGLKQASRQWYAKLTEALYSKGYTHSLNDYSLFHKKS-ETSTIFVAVYVDDVILTGTSVSEINDLKAFLHDNFKIKDLGRLHYFLG
>C02SLm0055O24.1_Frame:1_1
-KARLVAKGYTQKEGLDFHETFSLVVKIATVRYVLSLAAQHNWFVHQLDIYNAFLQGDLHDDVYMQLPEGFHT------QGESGLVCELVKSLYGLKQASRQWNLKLSEALLESDFVQSSLDHSLFIKRK-GSDMVVILVYVDDMLVTGSNLRLIEHTKAILHKAFKIKDLGELKFFWG
>C04SLm0121C14.1_Frame:_2_1
-KARLVVKVYSQRKGIDYAEIFTPVVKLTSIRILLSVIASENLHLEQMYVKITFLHGDLDKEIYMQQPEGFVVPGKE------HMVCKLTRSLYGLKQSPRQWYKNFDSFMTKSGFCKVEKVPCCYFKKYT-DSYVFLLLYVNDMLIAGSSMRVINNLKTMLSAMFEMKDLGPTK*ILG
>C08HBa0295M05.1_Frame:_3_1
-KARLVAKGYTQREGLDYHDTFSPVAKMVTIRTVLSLAASYGWDLSQMDVSNAFLQGDLIEDIYMALPPGFQG-------QGESKVCKLRKSLYGLKQATRQWNIKFTEALLEAGYTQSVHDHSLFIRKE-GTEMVVILVYVDDLLIIGNSSRMVQEAKDTLHKKI*NERLGKP*IFFG
>C08HBa0091A10.1_Frame:_1_1
-KDRLIVKGYRQKEGLDYFDTYSPATRITSIRMLIALAAVYDLKIHQMDVKTTFLNEELEEEIYME*PEGFIVPGKE------KKVHRLVKSLYGLKQATKQ*HTKFDQTMLVNRFKINECDKCVYIKNVM-NHEVIVCLYVDDMLIMSKDIDDINATKRMLSSKIDMKDLGVAD*S*-
>C08HBa0006I18.1_Frame:1_1
-KARLVVKGYTQQAGVDYTETYSPVVKMTTVRNLIACAVKKGWEMS*LDVNNAFLHGDLHEEVYMKLPQGLAVDDLS-------LA*KLNKSLYGLKQASRQWYAKLTEALSLRGYVHSHHDYSLFHRKV-GALVVFVAVYVDDVILTGTDTAEIT*LKAYLDDTFKIKDLGRLHYFLG
>C08HBa0006I18.1_Frame:1_2
-KARLVVKGYSQRKGIDYAEIFSLVVKLTSIRIQLSVVASKNLHLEQMDVKTTFLHGNLDKEIYMQKPKGFVVLGKE------HMVCKLTRSLYGLKQAQRQWYKKFDFFMTKSGFCKAEKYPCCYFKKYT-DSYVFLLLYVDDMLIAGSSMREINNLKTWLSVAFKMKDLGPVKQILG
>C04HBa0308B07.2_Frame:1_1
-KARLVVKGYRQKEGLDYFDTYSPVTRITSIRMLIALAAVHDLKIHQMDVKTAFLNGELEEEIYMEQPEGFIVPGKE------KKVCKLVKSLYGLKQAPKQWHAKFDQVMLANGFKINECDKCVYIKNVM-NHEVIVCLYVDDMLIMSKEIDDINVTKCMLSNKFDMKDLGVADLILG
>C01HBa0163B20.1_Frame:_1_1
-KARLVVKGYSQRKGIDYA*IFSSVVKLASIRILLSVVASENLHLEHMDVKTVFLYGDMDKEIYMQQPEGFVVPGKE------HMVCKLTRSLYGLKQAPRQWYKKFNSFMTKGGFCKAEKDPCCYFKKYT-DSYVVLLLYMDDMLIVRSSMREINNLKTRLSTAFEMTDLGPAK*ILG
>C08SLm0073D06.1_Frame:3_1
-KARVVARGFNQREGVDYNEIFSPVVRHTSIRVLLAIVAHQNLELEQLDVKTAFLHGELEEEIYMTQPDGFQVPGKE------NHVCKLKKSLYGLKQSPRQWYKRFDSYMVKLGYTRSSYDCCVYYNRLNDDSFIYLVFYVDDMLIAAKKKYDIQKLKGLLSAEFEMKDLGAARKILG
>C12HBa0009J11.1_Frame:_3_1
-KAKLIAKGYSQTEGVDSQETFSPVVKIVTVRTIIAIAATENWKIFQMDVFNAFLQGDLDEEVYMELLKGFIS-------QGKHKVCKLKKSLYGLKQASRQWNVKLTDALLNSGYIQSHLDYSLFTKRK-KSALVILLVYVDDLMITGNDYALIQETKHILHLHFKIKDLGELRYSWE
>C04SLm0033N19.1_Frame:_2_1
-KARIVARGFNKREGVDYNEIFSPVVRHTSIRVLLVIVTLQNLELEQLDVKTAFLHGEVEEEIYMTQPYGFQVPEKE------NHVCKLKKSLYGLKQSPRQWYKRFDSYMVKLGYTWS*YDCCVYYNRLKDDSFIYLVLYVDDMLIAAKKKYDIQKLKGLLSAEFEMKDLGAARKILG
>C08HBa0197J17.1_Frame:1_1
-KARLVVKGYTQQAGIDYTETFSPVVKMTTVRALLITAVKQGWNMYQLDINNAFLHGDLHEEVYMEVPPGLAVQSHN-------LVCKLNKSLYGLKQASRQWYGKLTEALCSRGYAHSMYDYSLFYKKT-LSSAVYVAVYVDDIVLTGTDVDEIADLKVYLHNKFKIKDLGLLHYFLG
>C02HBa0291P19.1_Frame:_2_1
-KARLVVKGYTQKAGIDYTETYSPVVKMTTVRTLMACAVKKGWELFRLDVNNVFLHGDLHEEVYMSMPQGLDVGEPS-------LVCKLNKSLYGLKQASRQWYAKLTEALSLRGYTHSHYDYSLFYKKS-NSLVVFVAVYVDDIVLTGTDTIEITKLKMYLDKTFKIKDLGRLHYFLG
>C08HBa0031M16.1_Frame:1_1
-KARVVARGFSQREGVDYNEIFSPVVRHTSIRVLLAIVAHQNLELEQLDVKTAFLHGELEEEIYMTQPNGFQVPGKE------NHVCKLKKSLYGLKQSPRQWYKRFDSYMVKLGYTRSSYDCCVYYNRLNDDSFIYLVLYVDDMLIAAKKKYDIQKLKGLLSAEFEMKDLGAARKILG
>C08HBa0014G04.1_Frame:_3_1
-KARLVENGFSQKEGIDYNKIFSPVVKHRSSRVLLALVAQFYLELQHLDVKISFLHGDIEETIYMDLTEGFLAEGKQ------NHVCQLKNSLYGLKQSPRQWYKRFDAFMSTHEFFRTAFDSYVYHKMMSGNCMIYLLLYVDDMFISSNNITEINILKKLLSKEFDMKELRVAEKIHG
>C08HBa0037O01.1_Frame:_1_1
-KARLVVKGYSQRKGIDYA*IFSPVVKLTSIRILLSIVASKNLHPEQMDVKTSFLHGDLDKEIYMQQPEGFVVPGKE------HMVCKITRSLYGLNQAPRQWYKKFDSFMTKSGFCKAEKDPCCYFKKYT-DSYVFLLLYMDDMLIAGSSMREINNLKTRLSAAFEMKDLGPTKQILG
>C02HBa0031A21.1_Frame:3_2
-KARLVVKGYTQQAGVDYTETYSPVVKMTTVRTLIACAVKRGWEMSQLDVNNAFLHGDLHEEVYMKLPQRLAVDDLN-------LVCKLNKSLYGLKQAS*QWYAKLTEALSLRGYVHSHHDYSLFHRKV-GALVVFVAVYVDDIILTGTDTAEITQLKAYLDDTFKIKDLDRLHYFLG
>C04HBa0020F17.1_Frame:3_1
-EARLVIRAFNQKKGVDYFDTYSLVTKIATIRTLIALDSIRDLVVHQTDVKTTFLNGDLEDEIYMTQPEDFVVSGQE------NKVCILRKSLYGLKQAPKQWYEKFNNTLVDNDFVVNSSDTCIYSKMIG-SYCVIIYLYVDDMLIFDPNVNVINEIKNFLSSTFEMKDLREAEVILK
>C08HBa0129D03.1_Frame:_2_1
-KARLVAKGYNQEYGLDYSETFSPVIRQETIHLVLSLAVRNNWLINQLDVSNAFLHGMLDETIYMTQPPGYVDPRFP------QHVCKLQKSMYGLKQSPRAWYTRLKTFLQGLGFTCCVHDTSLFTRHS-AHGTVILLVYVDDIIITGSTAALIQDVTRSMHTTFKMKDLGPLHYFLG
>C04SLm0033N19.1_Frame:_1_1
-KDRLVAKRYNQEYGIDYSKTFSPVIRQETIRLVL*LVVRNNWLINKLDVSNAFLHDMLDETIYMTQPPGYVDPRFP------QHVCKLQKSLYGLKQAPRAWYTRLKTFLQGLGFTCCVHNTSLFTRHS-AHGTVILLVYIDDIIITGSTAALIQDVTRAMHTTFKMKDLGPLHYFLG
>C02HBa0072A04.1_Frame:_2_1
-KARLVAKGYSQQAGMDYFETFSPVAKMVTVRSLIALAASNMWYIYQMDVHNAFLNGDLLEEVYMTIPEGFAR------QGESHKVCKLHKSLYGLKQAPRQWNKKLTGALIQMGFRQSHYDYSLFIKRT-GKELVIILVYVDDLIVTGNSQTLINKARKDLQHSFKMKDLGELKFFLG
>C04HBa0076I13.1_Frame:2_1
-KSRLVFKGFNQKRGVDFDEIFSPVVKMSSIRVYLGLAASLDLEVEQMDVKTAFLHGDLDEEIYMEQPEGFEVKGKE------NYICKLKKILYGLKQAPKQWYRKFDSFMSQQGFKKTSSDHCVFVQKFSDGDFIIVLLYVDDMLVVDHNTCRIQKLKQELSKSFAMKDLGPARQILG
>C08SLm0064E10.1_Frame:_3_1
-KARVVARGFNQREGVDYNEIFSPVVRHTSIRVLLAIVAHQNLELEQLDVKTAFLHGELEEEIYMTQPDGFQVPGKE------NHVCKLKKSLYGLKQSPRQWYKRFDSYMVKLGYTRSSYDCCVYYNRLNDDSFIYLVFYVDDMLIAAKKKYDIQKLKGLLSAEFEMKDLGAARKILG
>C08HBa0197A05.1_Frame:1_1
-KARVVARGFNQREGVDYNEIFSPVVRHTSIRVLLAIVAHQNLELEQLDVKTAFLHGELEEEIYMTQPDGFQVPGKE------NHVCKLKKSLYGLKQSPRQWYKRFDSYMVKLGYTRSSYDCCVYYNRLNDDSFIYLVLYVDDMLIAAKKKYDIQKLKGLLSAEFEMKDLGAARKILG
>C11SLe0053P22.1_Frame:_3_1
-KARLVAKGFSQKEGIDYNEIFSPVVKHSSIRVLLALVAQFDLELQQLDVKTAFLHGDLEETIYMDQPEGFLAEGKE------DHVCQLKKSLYGLKQSPRQWYKRFDAFMTTHGFSRSAFDSCVYHKKMSGNSMIYLLLYVDDMLIAANNITEINILKKLLSKEFDMKDLGVAKKILG
>C02HBa0090O01.1_Frame:_3_1
-KARLVAQGFSQRPGVDYEETYSPVMDAITFRYLIGLVVYENLEIHLMDVVTTYLYGSLDNEIYMKVLE*LKMPEAYSSKSREMYSIRLQKSLYDLK*SGCMWYNRLSEYLIKQGYINDVICHCIFIKK-TTLGCVILVVYVDDINLIKTP-EKVQKAIEYLKKEFEMKDLGKTKICLG
>C08SLm0019J03.1_Frame:_2_1
-KARLVAKGYNQKEGLDYHETFSPVVKMVKVRTVLSVAVAKGWNVQQMDVYNAFLQGDLMEEVYMQLPQGFQADE---KRKGQGLVCKLIKSLYRLKQASRQWNVKLTNALIEVGFQQSHLDYSLMTKKV-GSDIVVVLIYVDDLLVTGSSCQLIEETKQVLKDHFRIKDLGDLRFFLG
>C01HBa0163B20.1_Frame:3_1
-KARVVARGFNQREGVDYNEIFSPVVRHTSIRVLLAIVAHQNLELEQLDVKTVFLYGELEEEIYMTQPDGFQVPGKE------NHVCKLKKSLYGLKQSPRQWYKRFDSYMVKLGYTRSSYDCCVYYNRLNDDSFIYLVLYVDDMLIAAKKKYDIQKLKGLLSAEFEMKDLGAARKILG
>C02HBa0323A14.2_Frame:_2_1
-KARLVVKGYTQQAGVDYTETYSPVVKMTTVRTLIACAVKRGWEMSQLDVNNAFLHGDLHEEVYMKLPQGLAVDDLN-------LVCKLNKSLYGLKQASRQWYAKLTEALSLRGYVHSHHDYSLFHRKV-GALVVFVAVYVDDIILTGTDTAEITQLKAYLDDTFKIKDLGRLHYFLG
>C03HBa0007J09.1_Frame:1_1
-KARLVVKGFNQKRGVDFDEIFSPVVKMSSIRVVIGLTASLDLEVEQMDVKTAFLHGDLDEEIYMEQPEGLEVKGKE------NYVCKLKKSLYGLKQAPRHWYRKFGSFMSQQGFKKTFSDHCVFLQKFSDGDFIIVLLYVDDMLVVGHNTCRIQKLKQELSKSFAMKDLGPARQILG
>C02HBa0303I24.1_Frame:2_1
-KAGVVARDFNQREGVDYNEIFSPVVRHTSIRVLLAIVAHQNLELEQLDVKTAFLHGELEEEIYMTQPDGFQVPGKE------NHVCKLKKSLYGLKQSPRQWYKRFDSYMVKLGYTRSSYDCCVYYNRLNDDSFIYLVLYVDDMLIAAKKKYDIQKLKGLLSAEFEMKDLGAARKILG
>C02HBa0303I24.1_Frame:2_2
-KARLVAKGFNQREGIDYQETFSPVVKMVTIRSVLALAATEKWHVHQMDVSNAFLQGNLLEEVYMTLPQGFQTPKDF-NLQGEKPVCKLIKSLYGLKHAPRQWNVKLTEALLNLGFVQSHLDCSLFIKKT-DKSLVVILVYVDDMMITGNDLSLIKDTKGILLNTFKMKDLGDLRYFFG
>C02HBa0072A04.1_Frame:_1_1
-KARVVVKGYTQEAGIDCTKTFSPVIKMTTVRALLATAVKKGWNIFQLDVNNAFLHGDLHEEVYMEVPPGLAIHKPG-------LVCRLNKSLYGLK*ASRQWYAKLTEALYSKGYTHSLNDYSLFHKKS-ETSSIFIAVYVDDVILTGTNVSEIEELKSFLHDQFKINDLGKLHYFLG
>C04HBa0107M13.1_Frame:_1_1
-KARVVARGFNQREGVDYNEIFSPVVRHTSIRVLLAIVAHQNLELEQLDVKTAFLHGELEEKIYMTQPDGFQVPGKE------NHVCKLKKSLYGLKQSPRQWYKRFDSYMVKLGYTRSSYDCCVYYNRLNDDSFIYLVLYVDDMLIAAKKKYDIQKLKGLLSAEFEMKDLGAARKILG
>C04HBa0076I13.1_Frame:_1_1
-KARLVAKWYNQQEGIDYQETFSPVVKMKTVRTVLSLAAKNGWCVHQMDVFNAFLQGDLFDEIYMEMPQDFTS*------GEKQQVCRLVKSLYGLKQAPRQWNAKLSKALVELKFKQSEYDQSMFIKKD-ESGMVIILVYVDDLLVTGDSLKIVKETKEKLKQVFQNEGSWRTKILLR
>C09HBa0165P17.1_Frame:3_1
-KARLVVKGFGQRKCIDFDEIFSPVVKMSSIRTVLGLAANLNLEIEQMDVKTAFLHGDLEEEIYMEQPEGFKVDGKE------NFVCKLKKSLYGLKQAPRQWYKKFEYVMGEQGYKKTSSDHCVFVQKFSEKDFIILLLYVDDMLIVGKNTSKINELKKELCKSFSMKDLGHAKQILG
>C08HBa0086C12.1_Frame:_2_1
-KARVVARGFNQREGVDYNEIFSPVVRHTSIRVLLAIVTHQNLELEQLDVKTAFLHGDLEEEIYMTQPDGFQVPGKE------NHVYKLKKSLYGLKQSPRQWYKRFDSYMVKLGYTRSSYDCCVYYNRLKDDSFIYLVLYVDDILIAVKKKYDIQKLKGLLSAEFEIKDLGDARKILG
>C04SLm0132C12.1_Frame:1_1
-KARLVAKGYNQEYGLDYSDTFSPVIRKETIRLVLSLAVCNNWLINQLDVSNAFLHGMLDETIYMTQPPGYVDPRFP------QHVCKLQKSLYGLKQAPRAWYTCLKMFLQGLGFTCCVHDTSLFTRHS-AHGTAILLVYVDDIIITDSTAALIKDVT*AMHTTFKMKDLGPLHYFLG
>C04SLm0121C14.1_Frame:_1_1
-KARLVVQGYNQEKGIDYDETFAPVARIEAIRILVTYSAHMEFKLYQMDVKSAFLNGYLQEEVYVKQPPSFENTIYP------DHVYKLGKALYGLKQAPRAWYDRLSTFLLTHGYTRGKIDNTLFLQKQG-KDLFIVQVYVDDIIFGGTNDSLRVEFAQLMNSEFEMSMMGELNFFLG
>C04SLm0129D14.1_Frame:_3_1
-KARLVAKGFHKEEGVDFHDTFSPVVKLSTIRLVLSYAVTKGWALKQLDVNNAFLNGDLTEVVYMSQPPGFIDKSHP------HFVCRLSKALYGLKQAPRAWFLKLKTFLLSHGYTCCYSDSSLFVRHT-PSSTTYLLVYVDDIIITGSDPSYISSFTQSLDLEFSLKDLGNLSFFLG
>C08HBa0101G12.1_Frame:_1_1
-KARLFVKGLGQRKGIDFDEIFSPVVKMSSIRTVLGLAASLNLEIEQMDVKTAFLHGDLEE*IYMEQPEGFKVDGKE------NFVCKLKKSLYGLKQDPRQWYKKFEYVMGDQGYKKTSSDHCVFVQKFSDNDFIILLLYVDDMLIVGKNTSKIDEVKKELCKSFSMKDLGHAKQILG
>C08SLm0019J03.1_Frame:_1_1
-KARLVAKGYNQEYGLDYSETFCLVIRQETIRLVLSLAVRNNWLINQLDVSNAFLHGMLDETIYMTQPPGYVDPRFP------QHVCKLQKSLYGLKQAPRAWYTRLKTFLQGLGFTCCVHDTSLFTRHS-THGTVINLVYVDDIIITGSTAALIQDVTRAMHNTFKMKDLGPLHYFLG
>C08SLm0019J03.1_Frame:_1_2
-KARVVARGFNQREGVDYNEIFSPVVRHTSIRVLLAIVTHQNLELEQLDVKTAFLHGDLEEEIYMTQPDGFQVPGKE------NHVYKLKKSLYGLKQSPRQWYKRFDSYMVKLGYTRSSYDCCVYYNRLKDDSFIYLVLYVDDILIAVKKKYDIQKLKGLLSAEFEIKDLGDARKILG
>C02HBa0320D04.1_Frame:2_1
-KARVVARGFNQREGVDYNEIFSPVVRHTSIRVLLAIVAHQNLELEQLDVKTAFLHGELEEEIYMTQPDGFQVPGKE------NHVCKLKKSLYGLKQSPRQWYKRFDSYMVKLGYTRSSYDCCVYYNRLNDDSFIYLVLYVDDMLIAAKKKYDIQKLKGLLSAEFEMKDLGAARKILG
>C03HBa0143N09.1_Frame:3_1
-KAQLVAKGYTQQEGLD*QETFSPVVKMVTVRVVLSLAAMHGWFLHQMDVFNAFL*GDLVEEVYMVTPPGLLQ------QGE-SKVCKLNKSLYGLKQASRQWNLKLSEALISSGFIQSHHDYSLFTKCS-GSDLVLILVYVDDLLITGSSSQLIQATKLMLNTHFKIKDLGEMRYFLG
>C07HBa0001N06.1_Frame:_1_1
-KARLVAQGFSQRPGVDYEETYSPVMDAITLRYLISFTVHEQLGMHLMDVVTAYLYGSLDNEIYMKIPEGFKSCNLKS---REMYSIKLQRSLYGLKQSGRMWYNRLSEYLSKEGYTNDAICPCVFIKK-TISEFVVLAIYVDDINLIGTP-IELQKVIDYLKNEFEMKDLGRTKLCLG
>C08SLe0028K16.1_Frame:1_1
-KAHLIAQGFFQRPGVDYKKTYSPIMDAITFRYLISLAVLENLEIHLMDVVKAYLYDSLDNEIYMKF*KDLKC-LAYSSKPREMCSIRLQKSLYNLKQSGYMWYNRLSEYLIKQDYINNVIYPFIFIKK-IMS*FFVLAFYVDDINLIGTL-EEVQMAIEYRKKKFEMKDLGKTTILVY
>C04HBa0050I18.1_Frame:_1_1
-KARLVAKGYAQKEGIDYNEVFSPVVKHSSIRVLLALVAQLNLELVQFDVKTAFLHGDLEDEIYMTHPEGLKVDGK*------NMVCKLEKSLYELKQSSRQWYKRFDKFMLQQKYIRSKYDHCVYLRKLKDNSFIYILLYIDDMLIASTSQEEIEKLKIQLRKEFEMKDLGKAKEILG
>C01HBa0329A12.1_Frame:1_1
-KARVVARGFNQREGVDYNEIFSPVVRHTSIRVLLAIVAHQNLELEQLDVKTAFLHGELEEEIYMTQPDGFQVPGKE------NHVCKLKKSLYGLKQSPRQWYKRFDSYMVKLGYTRSSYDCCVYYNRLNDDSFIYLVLYVDDMLIAAKKKYDIQKLKGLLSAEFEMKDLGAARKILG
>C02HBa0163K16.1_Frame:2_1
-KARLVVKGFEQKKGIDFDKKISPVVKMTSI*TILSITASLDLEVEQLDVKTAFLHEDLEEEIYMEQPEGFEVSGKK------HIVCKLNKSLYELKQAQGNGTNFLTLS*KVKCTQRPILIHVYTSKDFLTKNFTILLLYVDNMLIVGQDKELIAKLKKDLSKSFDMKDLGPAQQILG
>C09SLe0103M07.1_Frame:3_1
-KARVVARGFNQREGVDYNEIFSPVVRHTSIRVLLAIVTHQNLELEQLDVKTTFVHGELEEDIYMTQSDGFQVPGKE------NHVCKLKKSLYGLKQSPRQWYKRFDSYMVKLGYTRRSYDCCVYYNRLKDDSFIYLVLYVDDMLIAAKKKYDIQKLKGLLSAEFEMKDLGAARKILG
>C04HBa0008H22.1_Frame:_3_1
-KARLVAKDFKQLEGLEFFDTFSPVTRITSIRLLVAMTAIFYLQINQMNVKTAFLNGDLNEEIYMDQP*CFVEAGQE------SKICKPTKSLYGLKQAPKQWHEKFDSCMIENG*KTNECDKCIYHKSWN-NSHVIICLYVDDLLIFGSKMNVIDEAKNVLRSHFDMKDLGETNFILG
>C01HBa0003D15.1_Frame:1_1
-KAILVVEG*AQIYGVDYSDAFSPISELTSVSFFISLAASENWSLH*LDMKNEFLHGDLHEEVYMEQSHNFVAQGEY------GKVYHLKKSLYGFKHSPRAWFGKFSEVVEEFGLKKANVIIQSLQEIC--TGTILLVVYVNDIIITGSDFAGIASLKSFLHTRFHTKDLGHLKYFLG
>C08SLm0118O22.1_Frame:_2_1
-KSRLVVQGYNQEEGIDYDETFAPVARMEVIRILIAFAAFMGFKLYQMDVKSAFLNGDLKEKVYVKQPPGFEDAEIP------NHVFRLNKALYGLKQAPRAWYERLSKFLLKNDFKRGKIDNTLFLLKRE-QELLIIQVYVDDITFGATSEHLCEEFSSLMGREFEMSMMGELTFFLG
>C06HBa0250I21.2_Frame:_3_1
-KARLVVKGYTQQAGIDYTETYSPVVKMTTVRTLIACAVKKGWNMFQLDVNNAFLHGDLHEEVYMKLPPGLEVLNSG-------LVCKLKKSLYGLKQASRQWYAKLTEALSSRGYSHSQFDHSLFYRKE-GSLAVFVAVYVDDVILTGTDTTEIAHLKAYLDNTFKIKDLGRLHYFLG
>C04HBa0002G01.1_Frame:3_1
-EINPGVQGYNQEEGIDYDETFAPVARIEAIRILIAFAAFMGIKLYQMDVKSAFLNGDLKEEVYVKQPPGFEDAELP------NHVFRLNKTLYGLKQAPRAWYERLSKFLLKNGFKRGKIDNTLFLLKRE-QKLLILQVYVNDIIFGATSEHLCEEFSSLMGREFEMSMMGELTFFLG
>C08HBa0058M16.1_Frame:_2_1
-KARLVVKGYSQRKGIDYAEIFSPVVKLTSIRILLSIVASENFHLEQMDVITTFLHGDLDKEIYMQQPEGFVVPSKE------HMVCKLTRSLYGLKQAPRQWYKKFDSFMTKSGFCKAENDPCCYFKKYT-NSYVFLLLYVDDMLIAESSMREINNLKTRLSAAFEMKNLGPIKKILG
>C08HBa0058M16.1_Frame:_2_2
-KARLVVKGYRQKEGLDYFDTYSPVTRITSSRMLIAIAAVHDLKIHQMDVKTTFLNGELEEEIYMEQPEGFIVPGKE------KKVCRLVKSLYGLKQTLKQWHAKFDQIMLANGFKINECDKCVYIKNVM-NHEVIVCLYVDDMLIVSKEIDDINATKRM*SSKFDMKDLGVADLILG
>C08HBa0197A05.1_Frame:2_1
-KARLVVKGFSQKEGIDYNDIFSLVVKHRSICVLLALVAQFDLELQQLDVKTAFLHGDLEETIYMDQPEGFLAEGKE------DHVCQLKKSLYGLKQSPRQWYKRFDAFMTTHGFSRSAFDSCVYHKKMSGNSMIYLLLYVDDMLIAANNITEINILKKLLSKEFDMKDLGVAKKILG
>C02HBa0303I24.1_Frame:3_1
-KARLVAKGYTQTFGIDYSETFSPVAKIDTIRVLFSVAANKDWPLYQFDVKNAFLHGSIEEEVYMEPPPGYSHDFKD------GGGCKLKKALYGLKKSPRAWFGRFTKAMKKFGYRQSNSDHTLFIKGA-NKKITCLIIYVDDMIITGNDEEEIVTLKGKLFQEFEMKDLGNLKYFLG
>C04HBa0132O11.1_Frame:1_1
-KARLVVKGCHQKKGIDFDEIFAPVVKMTSIRMILGLAACLNLELEQLDVKTTFLHGDLHEEIYMEQPEGFEVKGKD------NFVCKLKKSLYGLKQAPRQWYHKFDSFMSSNEYKRTTADPCVYFRKFSEGNFIILCLYVDDMLIVGQDVEMICRLKEDLSKSFDMKDLGPAKQILG
>C09HBa0203J14.1_Frame:_3_1
-KARLVVKGYTQQAGIDYNETFSPVVKMTTVRTLISLAVKKGWNLYQLDVNNAFLHGDLNEEVYMALPPGLVVDSND-------MVCKLKKSLYGLKQASRQWYEKLATSLCSKGYIHSDSDYSLFYKKN-GKSLVFVAVYVDDIILTGTDIKEIESLKFFLHEKFRIKDLGRLHYFLG
>C08HBa0069E09.1_Frame:_1_1
-KARLVIKGYSQRKGIDYAKIFSPVMKLTSIRILLSVVASENLHLEQMDVKIAFLHGDLDKEIYMQQPEGFVVPGKE------HMVCNLTRSLYGLKQAPRQWYKKFDSFITKSGFCKAEKDPCCYFKKYT-DSYVFLLLFVDDMLIAGSSTREINNLKTRLSAAFEMKDLGPAKQILG
>C08SLm0118O22.1_Frame:3_1
-KSRLVVQGYNQEEGIDYDETFAPVARMEAIKILIAFAVFIGFKLYQMDVKSAFLNGDLKEEVFVKQHPGFEDAESP------DHVFKLNKVLYGLKQVPRAWYEILSKFHLKNGFKRGKIDNTLFLLKSE-Q*LIIIQVYVDDIIFGATSEHLCEEFSSLMGKEFEMSMMGELTFFLG
>C08HBa0113H06.1_Frame:_2_1
-KARLVIKGYSQRKGIDYAKIFSPVMKLTSIRILLSVVASENLHLEQMDVKIAFLHGDLDKEIYMQQPEGFVVPGKE------HMVCNLTRSLYGLKQAPRQWYKKFDSFITKSGFCKAEKDPCCYFKKYT-DSYVFLLLFVDDMLIAGSSTREINNLKTRLSAAFEMKDLGPAKQILG
>C07SLm0119A22.1_Frame:1_1
-KARLVAKGYNQKEGLDYQETFS*VVKMVTVRTVIAIAAMQRWDIHQMDVYNAFLHGDLHEEVYMDLPLGFSG------DNRHQ-VCKLSKSLYGLKQASRQWNIKLTTALTSSGFIQSQFDYSLFTKKS-GPHIVIVLVYVDDLLITGSDGDLIQATKDHLQLSFKIKDLGDLKYFLG
>C04SLm0033N19.1_Frame:3_1
-KACLVVKRYSQRKGIDYAEIFSPIVKLTSIRILLSIVASENLHLEQMDVKTTFLYGDLDKEIYMQQPEGLVVTGME------HMVCKLTRSLYGLKQAPRQWYKKFDSFMTNSGFYKAEKDPCCYFKKYT-DSYIFLLLYMDDMLIAGSSMREINNLKTRFSTAFEMKDLGRVKPILG
>C02HBa0044L14.1_Frame:1_1
-KARLVAKGYNQQKGLDYHETFSPVAKMVTVRTVIGVAASHKWPLYQMDVHNAFLQGDLTEEVYMTLPQGFQR-------QGENKVCKLLKSLYGLKQASRQWNLKLTDALVEAGYTQSSYDHSLFIKKI-GIDVVVVLVYVDDLLITGSNNKMIQDIKDALHNNFSMKDLGDLRYFLG
>C02HBa0044L14.1_Frame:1_2
-KARLVVLGNHQEFGTDYTDTFAPVARMGTVRILLSVAVAKNWEIHQLDVNNAFLHGDITEEVYMRLPPGYSNAHP-------GKVCRLKKSLYGLRQSPRNWFAKLTIALRRYGFKQAHKDHTLFIFRR-GADFLAILIYVDDILVTGNNLNLCASFKKYLHNCFQLKDLGPLKYFLG
>C05SLe0086I08.1_Frame:2_1
-KARVVARGFNQREGVDYNEIFSPVVRHTSIRVLLAIVAHQNLELEQLDVKTAFLHGELEEEIYMTQPDGFQVPGKE------NHVCKLKKSLYGLKQSPRQWYKRFDSYMVKLGYTRSSYDCCVYYNRLNDDSFIYLVLYVDDMLIAAKKKYDIQKLKGLLSAEFEMKDLGAARKILG
>C05SLe0086I08.1_Frame:2_2
-KARVVARGFNQREGVDYNEIFSPVVRHTSIRVLLVIVTHQNLELEQLDVKTAFLHGELEEEIYMTQPDGFQVPGKE------NHVCKLKKSLYGLKQSPRQWYKRFDSYMAKLGYTRSSYDCCVYYNRLKDDSFIYLVLYVDDMLIAAKKKYDIQKLRGLLSAEFEMKDLGAARKILG
>C08SLe0011M12.1_Frame:1_1
-QGKVGC*RI*STRRLDYHETFSPVAKMVTVRTVISVAASHGWPLFQMDVHNAFLQGDLIEEVYMDLPQGFQR-------QGENKVCKLLKSLYGLKQASRQWNLKLTEALVTAGYSQSSHDHSLFTKRV-GGDIAAVLIYVDDLLITGNSSALIEDLKTALDSNFKMKDLGDLKYFLG
>C09HBa0226D21.1_Frame:_1_1
-KARLVAKGYNQKEGLDYTETFSPVAKMVTVRSVVALAASCGWFIFQMDVHNAFLQGDLPEEVYMHIP*GFAN------QGEKNMVCKLHKSLYGLKQAPRQWNLKLTEALVDIGFLQSHYDYSLFTKNI-GKDLLVILVYVDDLLVTGSSLHHIQQIRKELQQRFRMKDLGELKYFLG
>C02SLm0100O21.1_Frame:_1_1
-KARLVAKGYSQQAGMDYFETFSPVAKMVTVRSLIALAASNMWYIYQMDVHNAFLNGDLLEEVYMTIPEGFAR------QGESHKVCKLHKSLYGLKQAPRQWNKKLTGALIQMGFRQSHYDYSLFIKRT-GKELVIILVYVDDLIVTGNSQTLINKARKDLQHSFKMKDLGELKFFLG
>C04HBa0074N13.1_Frame:2_1
-KARSVVKGYSQRKGIDYAEIFSHIMKLTSIRILLSIVALENLHLEQMDVKTAFLHGDLDKEIYMQQPEEFLVPGKE------QMVCKLTRRLYGLKQAPRQWY*KYDSFMTKSGFCKAEKDPCCYFKKYT-DSYVFLLLYMDDMLIAGSSMREINNLKTRLSAAFEMKDLGPAKQILG
>C04SLm0061C07.1_Frame:_1_1
-KARLVEKGYE*EFSVDYEEVFAPVVRHDIIRLLIALAAQNSWPIFQLDVKSAFLHEDLKEHVFVEQTSGYVKVGDE------FKVYQLKRALYGLKQAPRAWYSRIEAYFLKEGFSKCPYDHTLFVKF-EGGKMLVVSLYVEDLIYTGNDAAMFDRLKKYMMLEFDMSDLGMMHYFLG
>C08HBa0005L01.1_Frame:_3_1
-KARLVVKGYTQEAGIDYTETFSPVIKMTTVRALLAVVVKKGWDIFQLDVNNTFLHGDLHEEVYMEVPPGLAVHKPG-------LVCKLNKSLYGLKQASRQWYAKLTEALYSKGYTHSLNDYSLFHKKS-ETSTIFVAVYVDDVILTGTSVSEINDLKAFLHDNFKIKDLGRLHYFLG
