# Supplementary material for: Comparative analysis of pepper and tomato reveals euchromatin expansion of pepper genome caused by differential accumulation of Ty3/Gypsy-like elements
Source: BMC Genomics. 2011 Jan 29;12:85. doi: 10.1186/1471-2164-12-85 (PMC3042944; doi:10.1186/1471-2164-12-85)
Supplement: Additional file 10 — List of PCR primers used to produce the FISH probes. [file 1471-2164-12-85-S10.XLS]

## Sheet: Sheet1
Additional file 10. Primer list used in PCR for producing the FISH probes
Probe name	Product	Strand	Primer sequences
	length (bp)
Pepper-Gypsy_Purple (PeToGS2)	3997	Forward	TGATCATGCCTACAGTTGTCCCTC
		Reverse	CTGCCTCCTAAGTAGCGCCC
Tomato-Gypsy_Yellow (PeToGS2)	4818	Forward	CAAATGTTAGAGGTAGAGGTGGTCATGGCAGA
		Reverse	GTCACACTCCGCTCCTCAATATACTATCCTGG
Pepper-Gypsy_Green (PeToGS1)	5168	Forward	TTGATATATGATGGGAAAGAGTCTTCGAGGGG
		Reverse	TACCAACTGACCAACTTCAAAATTCCTGGG
Pepper-Copia_Red	5160	Forward	CGATCGGTAACTTCGTCCAACTCTTCCC
		Reverse	AACAAAGGACAAATCTGGGCATGTATGGG
Tomato-Copia_Pink (PeToCS3)	4772	Forward	CTGCGAAAATTTGACCCTAGAAGTGATGAAGG
		Reverse	TGTATTTCCCCCTGACTTTGTATTCCCCC
Tomato-Copia_Orange (PeToCS2)	3423	Forward	CTGCTGGTTTGTGGCTATATTAGACAATGGG
		Reverse	GAAGTAGACTTGCGAGTATCGACATCACCAGC
Tomato-Copia_Blue (PeToCS1)	3633	Forward	AACAGTTTCAGTTTATGGCAGATCAAGATGCG
		Reverse	ATCACTAACCAGCCCTTTCAACCAAATCC
